# Supplementary material for: HrrF Is the Fur-Regulated Small RNA in Nontypeable Haemophilus influenzae
Source: PLoS One. 2014 Aug 26;9(8):e105644. doi: 10.1371/journal.pone.0105644 (PMC4144887; doi:10.1371/journal.pone.0105644)
Supplement: Table S1 — Bacterial strains and plasmids. (XLSX) [file pone.0105644.s006.xlsx]

## Sheet: Sheet1
Table S1. Bacterial strains and plasmids
Strain or Plasmid	Description	Reference or Source
E. coli strains
DH5a	Strain used for general cloning	Invitrogen
DY380	DH10B derivative containing a defective λ prophage; red, bet, and gam genes are controlled by the temperature-sensitive λcI857 repressor	[41]
NTHi strains
86-028NPrpsL	Derivative of NTHi 86-028NP carrying a mutation in rpsL conferring streptomycin resistance	[37]
86-028NPrpsL∆fur	86-028NPrpsL containing an isogenic deletion mutation of the fur locus	This manuscript
86-028NPrpsL∆fur(pT)	86-028NPrpsL containing an isogenic deletion mutation of the fur locus with the plasmid pT	This manuscript
86-028NPrpsL∆fur(pT-fur)	86-028NPrpsL containing an isogenic deletion mutation of the fur locus with plasmid pT-fur	This manuscript
86-028NPrpsL∆hfq	86-028NPrpsL containing an isogenic deletion mutation of the hfq locus	This manuscript
86-028NPrpsL∆fur∆hfq	86-028NPrpsL containing an isogenic deletion mutation of the fur and hfq loci	This manuscript
86-028NPrpsL∆fur∆hfq(pT-hfq)	86-028NPrpsL containing an isogenic deletion mutation of the fur and hfq loci with plasmid pT-hfq	This manuscript
86-028NPrpsL∆hrrFL	86-028NPrpsL containing a deletion mutation of the ~260nt hrrFL locus	This manuscript
86-028NPrpsL∆fur∆hrrFL	86-028NPrpsL containing a deletion mutation of the ~260nt hrrFL and fur loci	This manuscript
86-028NPrpsL∆fur∆hrrF3'	86-028NPrpsL containing a deletion mutation of the 3' end only of hrrF and fur loci	This manuscript
86rpsL∆hrrFL::spec-rpsL	86-028NPrpsL containing the spec-rpsL cassette in the ~260nt hrrFL locus	This manuscript
86-028NPrpsL::Fur box 1	86-028NPrpsL containing scrambled Fur box 1	This manuscript
86-028NPrpsL::Fur box 2	86-028NPrpsL containing scrambled Fur box 2	This manuscript
86-028NPrpsL::Fur box 3	86-028NPrpsL containing scrambled Fur box 3	This manuscript
86-028NPrpsL::Fur box 1-3	86-028NPrpsL containing scrambled Fur boxes 1, 2, and 3	This manuscript
Plasmids	Description	Source
pRSM2832	Source of aad9-rpsLNg cassette	[42]
pLS88	Source of DNA template used to generate an RNA adapter for use in 5'RACE	[49]
pT	E. coli-Haemophilus shuttle vector which contains the tet repressor/promoter	[44]
pT-fur	pT containing the coding sequence for fur cloned downstream of the tet repressor/promoter	[44]
pT-hfq	pT containing the coding sequence for hfq cloned downstream of the tet repressor/promoter	This manuscript
pGEM-T Easy	General cloning vector	Promega
pGEM-T Easy-hrrFL	pGem-T Easy containing the sequence of the ~260nt hrrFL	This manuscript
pGEM-T Easy-hrrF3'	pGem-T Easy containing the sequence of hrrF3'	This manuscript
