# Supplementary material for: HrrF Is the Fur-Regulated Small RNA in Nontypeable Haemophilus influenzae
Source: PLoS One. 2014 Aug 26;9(8):e105644. doi: 10.1371/journal.pone.0105644 (PMC4144887; doi:10.1371/journal.pone.0105644)
Supplement: Table S2 — Primer sequences. (XLSX) [file pone.0105644.s007.xlsx]

## Sheet: Sheet1
Table S2. Primer sequences
Primer Name	Primer Sequence	Notes
furcloneF1	TCTGATGCTGAAGTTATGCGT	Used to clone fur ORF with 1kb flanking DNA into pGem-T Easy
furcloneR1	TCAGCAAGCCAAACCGA	Used to clone fur ORF with 1kb flanking DNA into pGem-T Easy
furrecombF1	AGGCGACATTTTGTCGCCTTAGATATTATTTATTTTGAATTGTTTTCGTCTGTAGGCTGGAGCTGCTTCG	Used to amplify spec-rpsL cassette from p2832 with 50bp flanking homology to fur ORF
furrecombR1	CTTAGCTGAATTGGCTTAGTATGTTGTGCATAATAGGAAGAAAAATTATGATTCCGGGGATCCGTCGACC	Used to amplify spec-rpsL cassette from p2832 with 50bp flanking homology to fur ORF
NTHI0535F2	GTACAAAGTGAAGCGATGAAAAGTG	Used to clone hfq ORF with 1kb flanking DNA into pGem-T Easy
NTHI0535R2	AAAATCATTAATTCATCCGTAA	Used to clone hfq ORF with 1kb flanking DNA into pGem-T Easy
NTHI0535F1	CGTTTCTATCAACAAATTTCATAATAACGACAACAAAGGATAGCAAAATGATTCCGGGGATCCGTCGACC	Used to amplify spec-rpsL cassette from p2832 with 50bp flanking homology to hfq ORF
NTHI0535R1	GTGGAAACTCAAGCAGAGTAATCACAACACCATTAATGGACAATCAATATTGTAGGCTGGAGCTGCTTCG	Used to amplify spec-rpsL cassette from p2832 with 50bp flanking homology to hfq ORF
ES622	CATGCTGCTGATGTGGATG	Used to clone hrrFL with 1kb flanking DNA into pGem-T Easy
ES623	AAAACTGATTAAAGTGTTTGGAGAC	Used to clone hrrFL with 1kb flanking DNA into pGem-T Easy
168recombF1	CGGGTTCTATTTTGTTAGATAAAATGAAAATTTCAGGAAATTAAGAATATATTCCGGGGATCCGTCGACC	Used to amplify spec-rpsL cassette from p2832 with 50bp flanking homology to hrrFL
168recombR1	ATTGTGTTTCCTTATGAAATGATAGGGGATAAAATCGTTTGCTATTTTACTGTAGGCTGGAGCTGCTTCG	Used to amplify spec-rpsL cassette from p2832 with 50bp flanking homology to hrrFL
ES252	GTAAAATAGCAAACGATTTTATCCCCTA	Used in inverse PCR to delete 3' end hrrF from pGem-hrrF template
ES254	AATAAAAAATCAAAAAATAAAAAAGACTGA	Used in inverse PCR to delete 3' end hrrF from pGem-hrrF template
fur_pTetcloneF1	CGCGCATATGTCTGAAGAAAATATTAAATTACTCAAAA	Used to clone fur ORF into pT for complementation
fur_pTetcloneR1	GCGCGGATCCTTTATTTTGAATTGTTTTCGTCAC	Used to clone fur ORF into pT for complementation
hfq_pTetcloneF1	CGCGCATATGGCAAAAGGACAATCTTTACAAG	Used to clone hfq ORF into pT for complementation
hfq_pTetcloneR1	GCGCGGATCCGATTACTCTGCTTGAGTTTCCA	Used to clone hfq ORF into pT for complementation
ES289	AGCGATTGCAGGTTGCTCC	Used in qRT-PCR to measure hrrF expression levels
ES304	CCCTAACGAATTTACTTTCTAC	Used in qRT-PCR to measure hrrF expression levels
ES188	CCTTTTTGAACCCTAACGAAT	Labeled with VIC flourescent dye and used in primer extension of hrrF
ES133	GAAATTAATACGACTCACTATAGGGTTGCACAAGATAAAAATTTTTCATCAT	Used to amplify 50bp from pLS88 for in vitro transcription to generate RNA adapter for 5' RACE
ES160	GTAAGCAGACAGTTTTATTGTTCAT	Used to amplify 50bp from pLS88 for in vitro transcription to generate RNA adapter for 5' RACE
ES168	CCTTTTTGAACCCTAACGAAT	Used for 1st strand cDNA synthesis in 5' RACE
ES172	TTGCACAAGATAAAAATTTTTCATCAT	Used for 2nd strand cDNA synthesis in 5' RACE
ES173	CTGTTACTATACACACATCTG	Used to generate DNA template for in vitro transcription of hrrF RNA Northern blot probe
ES174	GAAATTAATACGACTCACTATAGGGACCTGTTGGAGCAACCTGCAATC	Used to generate DNA template for in vitro transcription of hrrF RNA Northern blot probe
ES089	GGACCCACCTGAGACC	Used to generate DNA template for in vitro transcription of 5S rRNA RNA Northern blot probe
ES090	GAAATTAATACGACTCACTATAGGGCGGCATTACAGCGTTTCACTTCTGAG	Used to generate DNA template for in vitro transcription of 5S rRNA RNA Northern blot probe
ES376	Biotin-ACGATTGGTTTATATATAAATATACTATA	Used to generate biotin labeled sxy DNA template in Fur pulldown
ES377	TAAAATCCTGTTTGAATGTTC	Used to generate biotin labeled sxy DNA template in Fur pulldown
ES379	Biotin-TAACGTGGTTTAGAAGAGGAGG	Used to generate biotin labeled tbp2 DNA template in Fur pulldown
NTHI1169EMSAR3	TTGCCCAAGCTATATTCGTTA	Used to generate biotin labeled tbp2 DNA template in Fur pulldown
ES380	Biotin-AGGGCAACTACAAGATATGCTGA	Used to generate biotin labeled hrrF DNA template in Fur pulldown
ES304	CCCTAACGAATTTACTTTCTAC	Used to generate biotin labeled hrrF DNA template in Fur pulldown
ES196	AGGGCAACTACAAGATATGCTGA	Used to generate PCR 1 use in overlap extension PCR for Fur pull-down
ES476	GACTATTTGATCTATAACGTTTAAAATCATTCTTCATAATTAAAAATATTCTTAATTTCCTGAAA	Used to generate PCR 1 use in overlap extension PCR for Fur pull-down
ES304	CCCTAACGAATTTACTTTCTAC	Used to generate PCR 2 use in overlap extension PCR for Fur pull-down
ES477	AATTATGAAGAATGATTTTAAACGTTATAGATCAAATAGTCTTACTATACACACATCTGTTAAGC	Used to generate PCR 2 use in overlap extension PCR for Fur pull-down
ES622	CATGCTGCTGATGTGGATG	Used to generate PCR 3 use in overlap extension PCR for Fur box 1
ES698	TTATAAATTCACTTTAGCAAAAAATATTCTTAATTTCCTGA	Used to generate PCR 3 use in overlap extension PCR for Fur box 1
ES623	AAAACTGATTAAAGTGTTTGGAGAC	Used to generate PCR 4 use in overlap extension PCR for Fur box 1
ES699	TGCTAAAGTGAATTTATAAATTGACAATGAATAAATATCTGTTACTAT	Used to generate PCR 4 use in overlap extension PCR for Fur box 1
ES622	CATGCTGCTGATGTGGATG	Used to generate PCR 5 use in overlap extension PCR for Fur box 2
ES700	AACTCCTTTAGAAGTAATTAATTTCAAAAATATTCTTAATTTCCTGA	Used to generate PCR 5 use in overlap extension PCR for Fur box 2
ES623	AAAACTGATTAAAGTGTTTGGAGAC	Used to generate PCR 6 use in overlap extension PCR for Fur box 2
ES701	AATTACTTCTAAAGGAGTTAATGAATAAATATCTGTTACTATACA	Used to generate PCR 6 use in overlap extension PCR for Fur box 2
ES622	CATGCTGCTGATGTGGATG	Used to generate PCR 7 use in overlap extension PCR for Fur box 3
ES702	CTTCGTGAATTTTTAACTAAATAAGAATTATTCTCAATT	Used to generate PCR 7 use in overlap extension PCR for Fur box 3
ES623	AAAACTGATTAAAGTGTTTGGAGAC	Used to generate PCR 8 use in overlap extension PCR for Fur box 3
ES703	TAGTTAAAAATTCACGAAGTTACTATACACACATCTGTTA	Used to generate PCR 8 use in overlap extension PCR for Fur box 3
ES622	CATGCTGCTGATGTGGATG	Used to generate PCR 9 use in overlap extension PCR for Fur box 4
ES659	GACTATTTGATCTATAACGTTTAAAATCATTCTTCATAATTAAAAATATTCTTAATTTCCTGA	Used to generate PCR 9 use in overlap extension PCR for Fur box 4
ES623	AAAACTGATTAAAGTGTTTGGAGAC	Used to generate PCR 10 use in overlap extension PCR for Fur box 4
ES661	AATTATGAAGAATGATTTTAAACGTTATAGATCAAATAGTCTTACTATACACACATCTGTTA	Used to generate PCR 10 use in overlap extension PCR for Fur box 4
