# Supplementary material for: HrrF Is the Fur-Regulated Small RNA in Nontypeable Haemophilus influenzae
Source: PLoS One. 2014 Aug 26;9(8):e105644. doi: 10.1371/journal.pone.0105644 (PMC4144887; doi:10.1371/journal.pone.0105644)
Supplement: Table S3 — NTHi 86-028NP annotations with intergenic regions. (XLSX) [file pone.0105644.s008.xlsx]

## Sheet: Sheet1
Table S3. NTHi 86-028NP annotations with intergenic regions
ArrayID	ID	Symbol	Description	Location	Strand	Length	PID	Gene	Type	COG	Accession	Start	Stop
ref|NC_007146|:2-1021	NTHI0001	gapA	glyceraldehyde-3-phosphate dehydrogenase	2-1021	+	339	68248552	gapA	CDS	COG0057G	NC_007146	2	1021
ref|NC_007146|:1191-3014	NTHI0002	NTHI0002	long chain fatty acid CoA ligase	1191-3014	+	607	68248553	-	CDS	COG1022I	NC_007146	1191	3014
ref|NC_007146|:3839-3051	NTHI0003	NTHI0003	hypothetical protein	3051-3839	-	262	68248554	-	CDS	COG0561R	NC_007146	3839	3051
ref|NC_007146|:4319-3855	NTHI0004	NTHI0004	putative metalloprotease	3855-4319	-	154	68248555	-	CDS	COG0319R	NC_007146	4319	3855
ref|NC_007146|:5393-4581	NTHI0006	fdhD	formate dehydrogenase accessory protein	4581-5393	-	270	68248556	fdhD	CDS	COG1526C	NC_007146	5393	4581
ref|NC_007146|:5664-8750	NTHI0007	fdxG	formate dehydrogenase major subunit	5664-8750	+	1028	68248557	fdxG	CDS	COG0243C	NC_007146	5664	8750
ref|NC_007146|:8752-9690	NTHI0010	fdxH	formate dehydrogenase, iron-sulfur subunit	8752-9690	+	312	68248558	fdxH	CDS	COG0437C	NC_007146	8752	9690
ref|NC_007146|:9683-10399	NTHI0011	fdxI	formate dehydrogenase, cytochrome B556 subunit	9683-10399	+	238	68248559	fdxI	CDS	COG2864C	NC_007146	9683	10399
ref|NC_007146|:10469-11377	NTHI0012	fdhE	formate dehydrogenase accessory protein FdhE	10469-11377	+	302	68248560	fdhE	CDS	COG3058O	NC_007146	10469	11377
ref|NC_007146|:11861-11421	NTHI0013	rimI	ribosomal-protein-alanine N-acetyltransferase	11421-11861	-	146	68248561	rimI	CDS	COG0456R	NC_007146	11861	11421
ref|NC_007146|:12268-11864	NTHI0015	holD	DNA polymerase III subunit psi	11864-12268	-	134	68248562	holD	CDS	COG3050L	NC_007146	12268	11864
ref|NC_007146|:12374-13366	NTHI0016	rsmC	16S ribosomal RNA m2G1207 methyltransferase	12374-13366	+	330	68248563	rsmC	CDS	COG2813J	NC_007146	12374	13366
ref|NC_007146|:14342-13434	NTHI0018	era	GTP-binding protein Era	13434-14342	-	302	68248564	era	CDS	COG1159R	NC_007146	14342	13434
ref|NC_007146|:15022-14339	NTHI0019	rnc	ribonuclease III	14339-15022	-	227	68248565	rnc	CDS	COG0571K	NC_007146	15022	14339
ref|NC_007146|:16073-15024	NTHI0020	lepB	Signal peptidase I	15024-16073	-	349	68248566	lepB	CDS	COG0681U	NC_007146	16073	15024
ref|NC_007146|:17878-16082	NTHI0021	lepA	GTP-binding protein LepA	16082-17878	-	598	68248567	lepA	CDS	COG0481M	NC_007146	17878	16082
ref|NC_007146|:18430-18047	NTHI0022	NTHI0022	autonomous glycyl radical cofactor GrcA	18047-18430	-	127	68248568	-	CDS	COG3445R	NC_007146	18430	18047
ref|NC_007146|:18688-19347	NTHI0025	ung	uracil-DNA glycosylase	18688-19347	+	219	68248569	ung	CDS	COG0692L	NC_007146	18688	19347
ref|NC_007146|:20841-19417	NTHI0026	NTHI0026	(dimethylallyl)adenosine tRNA methylthiotransferase	19417-20841	-	474	68248570	-	CDS	COG0621J	NC_007146	20841	19417
ref|NC_007146|:22663-21224	NTHI0027	NTHI0027	hypothetical protein	21224-22663	-	479	68248571	-	CDS	COG0471P	NC_007146	22663	21224
ref|NC_007146|:24062-22665	NTHI0028	citG	CitXG	22665-24062	-	465	68248572	citG	CDS	COG3697HI	NC_007146	24062	22665
ref|NC_007146|:25745-24243	NTHI0029	citF	citrate lyase alpha chain	24243-25745	-	500	68248573	citF	CDS	COG3051C	NC_007146	25745	24243
ref|NC_007146|:26635-25760	NTHI0030	citE	citrate lyase beta chain	25760-26635	-	291	68248574	citE	CDS	COG2301G	NC_007146	26635	25760
ref|NC_007146|:26919-26632	NTHI0031	citD	citrate lyase subunit gamma	26632-26919	-	95	68248575	citD	CDS	COG3052C	NC_007146	26919	26632
ref|NC_007146|:27964-26957	NTHI0032	citC	[citrate [pro-3S]-lyase] ligase	26957-27964	-	335	68248576	citC	CDS	COG3053C	NC_007146	27964	26957
ref|NC_007146|:29177-28215	NTHI0033	lipA	lipoyl synthase	28215-29177	-	320	68248577	lipA	CDS	COG0320H	NC_007146	29177	28215
ref|NC_007146|:29869-29231	NTHI0034	lipB	lipoate-protein ligase B	29231-29869	-	212	68248578	lipB	CDS	COG0321H	NC_007146	29869	29231
ref|NC_007146|:30149-29871	NTHI0035	NTHI0035	hypothetical protein	29871-30149	-	92	68248579	-	CDS	COG2921S	NC_007146	30149	29871
ref|NC_007146|:31386-30205	NTHI0036	dacA	penicillin-binding protein 5 precursor	30205-31386	-	393	68248580	dacA	CDS	COG1686M	NC_007146	31386	30205
ref|NC_007146|:32265-31402	NTHI0037	rlpA	RlpA-like protein	31402-32265	-	287	68248581	rlpA	CDS	COG0797M	NC_007146	32265	31402
ref|NC_007146|:33433-32318	NTHI0038	mrdB	rod shape-determining protein	32318-33433	-	371	68248582	mrdB	CDS	COG0772D	NC_007146	33433	32318
ref|NC_007146|:35378-33423	NTHI0039	mrdA	penicillin-binding protein 2	33423-35378	-	651	68248583	mrdA	CDS	COG0768M	NC_007146	35378	33423
ref|NC_007146|:35867-35400	NTHI0041	NTHI0041	rRNA large subunit methyltransferase	35400-35867	-	155	68248584	-	CDS	COG1576S	NC_007146	35867	35400
ref|NC_007146|:36229-35921	NTHI0042	NTHI0042	hypothetical protein	35921-36229	-	102	68248585	-	CDS	COG0799S	NC_007146	36229	35921
ref|NC_007146|:38009-36354	NTHI0043	NTHI0043	hypothetical protein	36354-38009	-	551	68248586	-	CDS	COG2985R	NC_007146	38009	36354
ref|NC_007146|:38215-39993	NTHI0044	NTHI0044	ABC transporter ATP-binding protein	38215-39993	+	592	68248587	-	CDS	COG4178R	NC_007146	38215	39993
ref|NC_007146|:40123-41178	NTHI0045	mreB	rod shape-determining protein MreB	40123-41178	+	351	229335608	mreB	CDS	COG1077D	NC_007146	40123	41178
ref|NC_007146|:41258-42313	NTHI0046	mreC	rod shape-determining protein MreC	41258-42313	+	351	68248589	mreC	CDS	COG1792M	NC_007146	41258	42313
ref|NC_007146|:42313-42801	NTHI0047	mreD	rod shape-determining protein MreD	42313-42801	+	162	68248590	mreD	CDS	COG2891M	NC_007146	42313	42801
ref|NC_007146|:43628-42852	NTHI0048	NTHI0048	hypothetical protein	42852-43628	-	258	68248591	-	CDS	-	NC_007146	43628	42852
ref|NC_007146|:44441-43638	NTHI0049	xthA	exonuclease III	43638-44441	-	267	68248592	xthA	CDS	COG0708L	NC_007146	44441	43638
ref|NC_007146|:45163-44489	NTHI0050	rluA2	putative pseudouridine synthase	44489-45163	-	224	68248593	rluA2	CDS	COG0564J	NC_007146	45163	44489
ref|NC_007146|:46227-45163	NTHI0051	NTHI0051	hypothetical protein	45163-46227	-	354	68248594	-	CDS	COG3768S	NC_007146	46227	45163
ref|NC_007146|:46949-46287	NTHI0052	NTHI0052	FtsH-interacting integral membrane protein	46287-46949	-	220	68248595	-	CDS	COG0670R	NC_007146	46949	46287
ref|NC_007146|:47830-47276	NTHI0053	NTHI0053	hypothetical protein	47276-47830	-	184	68248596	-	CDS	COG3054R	NC_007146	47830	47276
ref|NC_007146|:47897-48259	NTHI0054	phnA	PhnA-like protein	47897-48259	+	120	68248597	phnA	CDS	COG2824P	NC_007146	47897	48259
ref|NC_007146|:48950-48312	NTHI0055	eda	keto-hydroxyglutarate-aldolase/keto-deoxy-phosphogluconate aldolase	48312-48950	-	212	68248598	eda	CDS	COG0800G	NC_007146	48950	48312
ref|NC_007146|:50362-48959	NTHI0056	uxuC	glucuronate isomerase	48959-50362	-	467	68248599	uxuC	CDS	COG1904G	NC_007146	50362	48959
ref|NC_007146|:51229-50372	NTHI0057	NTHI0057	D-mannonate oxidoreductase	50372-51229	-	285	68248600	-	CDS	COG1028IQR	NC_007146	51229	50372
ref|NC_007146|:53463-52192	NTHI0060	NTHI0060	putative TRAP-type C4-dicarboxylate transport system, large permease component	52192-53463	-	423	68248601	-	CDS	COG1593G	NC_007146	53463	52192
ref|NC_007146|:53970-53473	NTHI0061	NTHI0061	putative TRAP-type C4-dicarboxylate transport system, small permease component	53473-53970	-	165	68248602	-	CDS	COG3090G	NC_007146	53970	53473
ref|NC_007146|:54995-54009	NTHI0062	NTHI0062	putative TRAP-type C4-dicarboxylate transport system, periplasmic component	54009-54995	-	328	68248603	-	CDS	COG1638G	NC_007146	54995	54009
ref|NC_007146|:56050-55022	NTHI0063	NTHI0063	hypothetical protein	55022-56050	-	342	68248604	-	CDS	COG1063ER	NC_007146	56050	55022
ref|NC_007146|:56160-56960	NTHI0064	uxuR	uxu operon regulator	56160-56960	+	266	68248605	uxuR	CDS	COG2186K	NC_007146	56160	56960
ref|NC_007146|:56988-58172	NTHI0065	uxuA	mannonate dehydratase	56988-58172	+	394	68248606	uxuA	CDS	COG1312G	NC_007146	56988	58172
ref|NC_007146|:58938-58225	NTHI0066	NTHI0066	putative membrane protein TerC	58225-58938	-	237	68248607	-	CDS	COG0861P	NC_007146	58938	58225
ref|NC_007146|:60865-59036	NTHI0067	uvrC	excinuclease ABC subunit C	59036-60865	-	609	68248608	uvrC	CDS	COG0322L	NC_007146	60865	59036
ref|NC_007146|:61631-60867	NTHI0068	kdsB	3-deoxy-manno-octulosonate cytidylyltransferase	60867-61631	-	254	68248609	kdsB	CDS	COG1212M	NC_007146	61631	60867
ref|NC_007146|:62700-61702	NTHI0069	lpxK	tetraacyldisaccharide 4'-kinase	61702-62700	-	332	68248610	lpxK	CDS	COG1663M	NC_007146	62700	61702
ref|NC_007146|:64536-62773	NTHI0072	msbA	lipid transporter ATP-binding/permease protein	62773-64536	-	587	68248611	msbA	CDS	COG1132V	NC_007146	64536	62773
ref|NC_007146|:66943-64577	NTHI0073	rec2	recombination protein 2	64577-66943	-	788	68248612	rec2	CDS	COG2333R	NC_007146	66943	64577
ref|NC_007146|:67202-67639	NTHI0074	dksA	DnaK suppressor protein	67202-67639	+	145	68248613	dksA	CDS	COG1734T	NC_007146	67202	67639
ref|NC_007146|:67887-69245	NTHI0076	pcnB	poly polymerase	67887-69245	+	452	68248614	pcnB	CDS	COG0617J	NC_007146	67887	69245
ref|NC_007146|:69254-69736	NTHI0077	folK	2-amino-4-hydroxy-6-hydroxymethyldihydropteridine pyrophosphokinase	69254-69736	+	160	68248615	folK	CDS	COG0801H	NC_007146	69254	69736
ref|NC_007146|:69812-70288	NTHI0078	NTHI0078	hypothetical protein	69812-70288	+	158	68248616	-	CDS	COG0802R	NC_007146	69812	70288
ref|NC_007146|:70296-71594	NTHI0079	amiB	N-acetylmuramoyl-L-alanine amidase AmiB precursor	70296-71594	+	432	68248617	amiB	CDS	COG0860M	NC_007146	70296	71594
ref|NC_007146|:71595-73484	NTHI0080	mutL	DNA mismatch repair protein	71595-73484	+	629	68248618	mutL	CDS	COG0323L	NC_007146	71595	73484
ref|NC_007146|:73492-74427	NTHI0081	miaA	tRNA delta(2)-isopentenylpyrophosphate transferase	73492-74427	+	311	68248619	miaA	CDS	COG0324J	NC_007146	73492	74427
ref|NC_007146|:74433-77378	NTHI0082	glnE	bifunctional glutamine-synthetase adenylyltransferase/deadenyltransferase	74433-77378	+	981	68248620	glnE	CDS	COG1391OT	NC_007146	74433	77378
ref|NC_007146|:79139-77463	NTHI0083	recN	DNA repair protein RecN	77463-79139	-	558	68248621	recN	CDS	COG0497L	NC_007146	79139	77463
ref|NC_007146|:80069-79251	NTHI0084	ppnK	inorganic polyphosphate/ATP-NAD kinase	79251-80069	-	272	68248622	ppnK	CDS	COG0061G	NC_007146	80069	79251
ref|NC_007146|:80133-80837	NTHI0085	grpE	heat shock protein GrpE	80133-80837	+	234	68248623	grpE	CDS	COG0576O	NC_007146	80133	80837
ref|NC_007146|:81194-80850	NTHI0086	NTHI0086	hypothetical protein	80850-81194	-	114	68248624	-	CDS	-	NC_007146	81194	80850
ref|NC_007146|:81627-81187	NTHI0087	NTHI0087	hypothetical protein	81187-81627	-	146	68248625	-	CDS	-	NC_007146	81627	81187
ref|NC_007146|:81908-84031	NTHI0088	nrdD	anaerobic ribonucleoside triphosphate reductase	81908-84031	+	707	68248626	nrdD	CDS	COG1328F	NC_007146	81908	84031
ref|NC_007146|:84150-85010	NTHI0089	tesB	Acyl-CoA thioesterase II	84150-85010	+	286	68248627	tesB	CDS	COG1946I	NC_007146	84150	85010
ref|NC_007146|:86550-85171	NTHI0091	cysS	cysteinyl-tRNA synthetase	85171-86550	-	459	68248628	cysS	CDS	COG0215J	NC_007146	86550	85171
ref|NC_007146|:86653-87162	NTHI0092	ppiB	peptidyl-prolyl cis-trans isomerase B	86653-87162	+	169	68248629	ppiB	CDS	COG0652O	NC_007146	86653	87162
ref|NC_007146|:87166-87597	NTHI0093	NTHI0093	hypothetical protein	87166-87597	+	143	68248630	-	CDS	COG3692S	NC_007146	87166	87597
ref|NC_007146|:87739-88527	NTHI0095	NTHI0095	putative deoxyribonuclease	87739-88527	+	262	68248631	-	CDS	COG0084L	NC_007146	87739	88527
ref|NC_007146|:88589-88846	NTHI0096	NTHI0096	hypothetical protein	88589-88846	+	85	68248632	-	CDS	-	NC_007146	88589	88846
ref|NC_007146|:88857-89132	NTHI0097	NTHI0097	hypothetical protein	88857-89132	+	91	68248633	-	CDS	COG0620E	NC_007146	88857	89132
ref|NC_007146|:89505-89182	NTHI0098	trxA	thioredoxin	89182-89505	-	107	68248634	trxA	CDS	COG3118O	NC_007146	89505	89182
ref|NC_007146|:90620-89625	NTHI0099	ddh	D-lactate dehydrogenase	89625-90620	-	331	68248635	ddh	CDS	COG1052CHR	NC_007146	90620	89625
ref|NC_007146|:91778-90633	NTHI0100	metB	cystathionine gamma-synthase	90633-91778	-	381	68248636	metB	CDS	COG0626E	NC_007146	91778	90633
ref|NC_007146|:92334-93170	NTHI0101	NTHI0101	chromosome partitioning ATPase	92334-93170	+	278	68248637	-	CDS	COG1192D	NC_007146	92334	93170
ref|NC_007146|:93172-94527	NTHI0102	dnaB2	replicative DNA helicase	93172-94527	+	451	68248638	dnaB2	CDS	COG0305L	NC_007146	93172	94527
ref|NC_007146|:94520-96220	NTHI0103	NTHI0103	hypothetical protein	94520-96220	+	566	68248639	-	CDS	-	NC_007146	94520	96220
ref|NC_007146|:96220-96771	NTHI0104	NTHI0104	hypothetical protein	96220-96771	+	183	68248640	-	CDS	-	NC_007146	96220	96771
ref|NC_007146|:96921-98144	NTHI0106	NTHI0106	hypothetical protein	96921-98144	+	407	68248641	-	CDS	-	NC_007146	96921	98144
ref|NC_007146|:98441-99196	NTHI0107	NTHI0107	hypothetical protein	98441-99196	+	251	68248642	-	CDS	-	NC_007146	98441	99196
ref|NC_007146|:99196-99684	NTHI0108	NTHI0108	hypothetical protein	99196-99684	+	162	68248643	-	CDS	-	NC_007146	99196	99684
ref|NC_007146|:99930-100352	NTHI0109	ssb2	single-stranded DNA-binding protein	99930-100352	+	140	68248644	ssb2	CDS	COG0629L	NC_007146	99930	100352
ref|NC_007146|:100379-100897	NTHI0110	NTHI0110	putative lipoprotein	100379-100897	+	172	68248645	-	CDS	-	NC_007146	100379	100897
ref|NC_007146|:101670-101113	NTHI0111	NTHI0111	hypothetical protein	101113-101670	-	185	68248646	-	CDS	-	NC_007146	101670	101113
ref|NC_007146|:101746-103806	NTHI0112	topB2	DNA topoisomerase III	101746-103806	+	686	68248647	topB2	CDS	COG0550L	NC_007146	101746	103806
ref|NC_007146|:104691-105119	NTHI0113	NTHI0113	hypothetical protein	104691-105119	+	142	68248648	-	CDS	-	NC_007146	104691	105119
ref|NC_007146|:105131-105223	NTHI0114	NTHI0114	hypothetical protein	105131-105223	+	30	68248649	-	CDS	-	NC_007146	105131	105223
ref|NC_007146|:105234-105875	NTHI0115	NTHI0115	hypothetical protein	105234-105875	+	213	68248650	-	CDS	-	NC_007146	105234	105875
ref|NC_007146|:105910-106317	NTHI0116	NTHI0116	hypothetical protein	105910-106317	+	135	68248651	-	CDS	-	NC_007146	105910	106317
ref|NC_007146|:106418-106888	NTHI0117	radC2	putative DNA repair radC-like protein	106418-106888	+	156	68248652	radC2	CDS	COG2003L	NC_007146	106418	106888
ref|NC_007146|:106981-107577	NTHI0118	NTHI0118	hypothetical protein	106981-107577	+	198	68248653	-	CDS	-	NC_007146	106981	107577
ref|NC_007146|:107635-108399	NTHI0119	NTHI0119	hypothetical protein	107635-108399	+	254	68248654	-	CDS	-	NC_007146	107635	108399
ref|NC_007146|:108498-109127	NTHI0120	pilL	putative lipoprotein	108498-109127	+	209	68248655	pilL	CDS	-	NC_007146	108498	109127
ref|NC_007146|:109131-109871	NTHI0121	NTHI0121	hypothetical protein	109131-109871	+	246	68248656	-	CDS	-	NC_007146	109131	109871
ref|NC_007146|:109850-110608	NTHI0122	NTHI0122	hypothetical protein	109850-110608	+	252	68248657	-	CDS	-	NC_007146	109850	110608
ref|NC_007146|:110624-111130	NTHI0123	NTHI0123	hypothetical protein	110624-111130	+	168	68248658	-	CDS	-	NC_007146	110624	111130
ref|NC_007146|:111127-113376	NTHI0125	NTHI0125	hypothetical protein	111127-113376	+	749	68248659	-	CDS	COG3505U	NC_007146	111127	113376
ref|NC_007146|:113695-114381	NTHI0126	NTHI0126	hypothetical protein	113695-114381	+	228	68248660	-	CDS	-	NC_007146	113695	114381
ref|NC_007146|:114512-114862	NTHI0127	NTHI0127	hypothetical protein	114512-114862	+	116	68248661	-	CDS	-	NC_007146	114512	114862
ref|NC_007146|:115131-115532	NTHI0128	NTHI0128	hypothetical protein	115131-115532	+	133	68248662	-	CDS	-	NC_007146	115131	115532
ref|NC_007146|:115552-115923	NTHI0129	NTHI0129	hypothetical protein	115552-115923	+	123	68248663	-	CDS	-	NC_007146	115552	115923
ref|NC_007146|:115935-116579	NTHI0130	NTHI0130	hypothetical protein	115935-116579	+	214	68248664	-	CDS	-	NC_007146	115935	116579
ref|NC_007146|:116579-117448	NTHI0131	NTHI0131	hypothetical protein	116579-117448	+	289	68248665	-	CDS	-	NC_007146	116579	117448
ref|NC_007146|:117459-118859	NTHI0132	NTHI0132	hypothetical protein	117459-118859	+	466	68248666	-	CDS	-	NC_007146	117459	118859
ref|NC_007146|:118869-119276	NTHI0133	NTHI0133	putative lipoprotein	118869-119276	+	135	68248667	-	CDS	-	NC_007146	118869	119276
ref|NC_007146|:119292-122162	NTHI0134	NTHI0134	hypothetical protein	119292-122162	+	956	68248668	-	CDS	COG3451U	NC_007146	119292	122162
ref|NC_007146|:122170-122577	NTHI0135	NTHI0135	hypothetical protein	122170-122577	+	135	68248669	-	CDS	-	NC_007146	122170	122577
ref|NC_007146|:122587-122910	NTHI0136	NTHI0136	hypothetical protein	122587-122910	+	107	68248670	-	CDS	-	NC_007146	122587	122910
ref|NC_007146|:122919-124412	NTHI0137	NTHI0137	hypothetical protein	122919-124412	+	497	68248671	-	CDS	-	NC_007146	122919	124412
ref|NC_007146|:124797-124468	NTHI0139	NTHI0139	hypothetical protein	124468-124797	-	109	68248672	-	CDS	-	NC_007146	124797	124468
ref|NC_007146|:127960-124955	NTHI0141	tnpA	transposon Tn3 transposase	124955-127960	-	1001	68248673	tnpA	CDS	COG4644L	NC_007146	127960	124955
ref|NC_007146|:126925-127041	NTHI0140	NTHI0140	hypothetical protein	126925-127041	+	38	68248674	-	CDS	-	NC_007146	126925	127041
ref|NC_007146|:128088-128681	NTHI0142	tnpR	transposon Tn3 resolvase	128088-128681	+	197	162960936	tnpR	CDS	COG1961L	NC_007146	128088	128681
ref|NC_007146|:128729-129589	NTHI2055	NTHI2055	beta-lactamase TEM precursor	128729-129589	+	286	162960937	-	CDS	COG2367V	NC_007146	128729	129589
ref|NC_007146|:129813-129992	NTHI0143	NTHI0143	hypothetical protein	129813-129992	+	59	68248676	-	CDS	-	NC_007146	129813	129992
ref|NC_007146|:130444-130037	NTHI0144	NTHI0144	hypothetical protein	130037-130444	-	135	68248677	-	CDS	-	NC_007146	130444	130037
ref|NC_007146|:132460-130460	NTHI0145	NTHI0145	hypothetical protein	130460-132460	-	666	68248678	-	CDS	COG3772R	NC_007146	132460	130460
ref|NC_007146|:133416-132475	NTHI0146	NTHI0146	hypothetical protein	132475-133416	-	313	68248679	-	CDS	-	NC_007146	133416	132475
ref|NC_007146|:133856-133413	NTHI0147	NTHI0147	hypothetical protein	133413-133856	-	147	68248680	-	CDS	-	NC_007146	133856	133413
ref|NC_007146|:134168-134587	NTHI0148	NTHI0148	hypothetical protein	134168-134587	+	139	68248681	-	CDS	-	NC_007146	134168	134587
ref|NC_007146|:134672-134905	NTHI0149	NTHI0149	hypothetical protein	134672-134905	+	77	68248682	-	CDS	-	NC_007146	134672	134905
ref|NC_007146|:134908-135156	NTHI0150	NTHI0150	hypothetical protein	134908-135156	+	82	68248683	-	CDS	-	NC_007146	134908	135156
ref|NC_007146|:135160-135318	NTHI0151	NTHI0151	hypothetical protein	135160-135318	+	52	68248684	-	CDS	-	NC_007146	135160	135318
ref|NC_007146|:135449-136402	NTHI0152	traC	putative antirestriction protein	135449-136402	+	317	68248685	traC	CDS	COG4227L	NC_007146	135449	136402
ref|NC_007146|:136506-137267	NTHI0153	NTHI0153	type I restriction enzyme M subunit	136506-137267	+	253	68248686	-	CDS	COG0286V	NC_007146	136506	137267
ref|NC_007146|:137493-138059	NTHI0154	NTHI0154	hypothetical protein	137493-138059	+	188	68248687	-	CDS	-	NC_007146	137493	138059
ref|NC_007146|:138099-138473	NTHI0155	NTHI0155	hypothetical protein	138099-138473	+	124	68248688	-	CDS	-	NC_007146	138099	138473
ref|NC_007146|:138463-139140	NTHI0156	NTHI0156	hypothetical protein	138463-139140	+	225	68248689	-	CDS	-	NC_007146	138463	139140
ref|NC_007146|:139118-139735	NTHI0157	NTHI0157	hypothetical protein	139118-139735	+	205	68248690	-	CDS	-	NC_007146	139118	139735
ref|NC_007146|:140598-139999	NTHI0158	NTHI0158	resolvase/integrase-like protein	139999-140598	-	199	68248691	-	CDS	COG1961L	NC_007146	140598	139999
ref|NC_007146|:140804-140613	NTHI0159	NTHI0159	hypothetical protein	140613-140804	-	63	68248692	-	CDS	-	NC_007146	140804	140613
ref|NC_007146|:141527-141273	NTHI0160	NTHI0160	hypothetical protein	141273-141527	-	84	68248693	-	CDS	-	NC_007146	141527	141273
ref|NC_007146|:142718-143431	NTHI0161	NTHI0161	hypothetical protein	142718-143431	+	237	68248694	-	CDS	-	NC_007146	142718	143431
ref|NC_007146|:144151-145404	NTHI0162	NTHI0162	hypothetical protein	144151-145404	+	417	68248695	-	CDS	-	NC_007146	144151	145404
ref|NC_007146|:145547-147463	NTHI0163	NTHI0163	hypothetical protein	145547-147463	+	638	68248696	-	CDS	-	NC_007146	145547	147463
ref|NC_007146|:147524-148366	NTHI0164	NTHI0164	putative site-specific recombinase	147524-148366	+	280	68248697	-	CDS	COG4974L	NC_007146	147524	148366
ref|NC_007146|:150293-149016	NTHI0165	thrC	threonine synthase	149016-150293	-	425	68248698	thrC	CDS	COG0498E	NC_007146	150293	149016
ref|NC_007146|:151280-150336	NTHI0166	thrB	homoserine kinase	150336-151280	-	314	68248699	thrB	CDS	COG0083E	NC_007146	151280	150336
ref|NC_007146|:153740-151293	NTHI0167	thrA	bifunctional aspartokinase I/homeserine dehydrogenase I	151293-153740	-	815	68248700	thrA	CDS	COG0527E	NC_007146	153740	151293
ref|NC_007146|:154064-154777	NTHI0168	NTHI0168	hypothetical protein	154064-154777	+	237	68248701	-	CDS	COG0325R	NC_007146	154064	154777
ref|NC_007146|:155953-154817	NTHI0169	grk	glycerate kinase	154817-155953	-	378	68248702	grk	CDS	COG1929G	NC_007146	155953	154817
ref|NC_007146|:157221-155962	NTHI0171	NTHI0171	hypothetical protein	155962-157221	-	419	68248703	-	CDS	COG2610GE	NC_007146	157221	155962
ref|NC_007146|:158449-157343	NTHI0172	NTHI0172	hypothetical protein	157343-158449	-	368	68248704	-	CDS	COG3835KT	NC_007146	158449	157343
ref|NC_007146|:158971-158651	NTHI0173	NTHI0173	hypothetical protein	158651-158971	-	106	68248705	-	CDS	COG2610GE	NC_007146	158971	158651
ref|NC_007146|:160077-159322	NTHI0175	NTHI0175	hypothetical protein	159322-160077	-	251	68248706	-	CDS	COG2226H	NC_007146	160077	159322
ref|NC_007146|:160278-160559	NTHI0176	NTHI0176	hypothetical protein	160278-160559	+	93	68248707	-	CDS	-	NC_007146	160278	160559
ref|NC_007146|:160711-161709	NTHI0177	hitA	iron-utilization periplasmic protein hFbpA	160711-161709	+	332	68248708	hitA	CDS	COG1840P	NC_007146	160711	161709
ref|NC_007146|:161827-163347	NTHI0179	hitB	iron(III)-transport system permease protein hFbpB	161827-163347	+	506	68248709	hitB	CDS	COG1178P	NC_007146	161827	163347
ref|NC_007146|:163349-164404	NTHI0180	hitC	iron-utilization ATP-binding protein hFbpC	163349-164404	+	351	68248710	hitC	CDS	COG3842E	NC_007146	163349	164404
ref|NC_007146|:165119-164439	NTHI0181	NTHI0181	putative D-alanyl-D-alanine carboxypeptidase	164439-165119	-	226	68248711	-	CDS	COG1876M	NC_007146	165119	164439
ref|NC_007146|:166254-165121	NTHI0182	dapE	succinyl-diaminopimelate desuccinylase	165121-166254	-	377	68248712	dapE	CDS	COG0624E	NC_007146	166254	165121
ref|NC_007146|:166626-166282	NTHI0184	NTHI0184	hypothetical protein	166282-166626	-	114	68248713	-	CDS	COG1393P	NC_007146	166626	166282
ref|NC_007146|:168600-166705	NTHI0185	htpG	heat shock protein 90	166705-168600	-	631	68248714	htpG	CDS	COG0326O	NC_007146	168600	166705
ref|NC_007146|:168812-169651	NTHI0186	NTHI0186	NIF3-like protein	168812-169651	+	279	68248715	-	CDS	COG0327S	NC_007146	168812	169651
ref|NC_007146|:169825-172197	NTHI0188	hsdM1	putative type I restriction-modification system, methyltransferase subunit	169825-172197	+	790	68248716	hsdM1	CDS	COG0286V	NC_007146	169825	172197
ref|NC_007146|:172380-173789	NTHI0190	NTHI0190	transcription regulator	172380-173789	+	469	68248717	-	CDS	COG2865K	NC_007146	172380	173789
ref|NC_007146|:173961-175211	NTHI0192	hsdS1	putative type I site-specific restriction-modification system, S subunit	173961-175211	+	416	68248718	hsdS1	CDS	COG0732V	NC_007146	173961	175211
ref|NC_007146|:175311-178337	NTHI0193	hsdR1	putative type I site-specific restriction-modification system, R subunit	175311-178337	+	1008	68248719	hsdR1	CDS	COG0610V	NC_007146	175311	178337
ref|NC_007146|:179941-178562	NTHI0194	ffh	Signal recognition particle protein	178562-179941	-	459	68248720	ffh	CDS	COG0541U	NC_007146	179941	178562
ref|NC_007146|:180192-181484	NTHI0196	corB	putative Mg2+ and Co2+ transporter	180192-181484	+	430	68248721	corB	CDS	COG4536P	NC_007146	180192	181484
ref|NC_007146|:181505-182383	NTHI0197	NTHI0197	hypothetical protein	181505-182383	+	292	68248722	-	CDS	COG2966S	NC_007146	181505	182383
ref|NC_007146|:182385-182864	NTHI0198	NTHI0198	hypothetical protein	182385-182864	+	159	68248723	-	CDS	COG3610S	NC_007146	182385	182864
ref|NC_007146|:183295-182954	NTHI0199	NTHI0199	hypothetical protein	182954-183295	-	113	68248724	-	CDS	COG3765M	NC_007146	183295	182954
ref|NC_007146|:183462-184751	NTHI0200	serS	seryl-tRNA synthetase	183462-184751	+	429	68248725	serS	CDS	COG0172J	NC_007146	183462	184751
ref|NC_007146|:185086-185715	NTHI0201	gst	glutathione S-transferase	185086-185715	+	209	68248726	gst	CDS	COG0625O	NC_007146	185086	185715
ref|NC_007146|:186023-185727	NTHI0201_1	NTHI0201_1	hypothetical protein	185727-186023	-	98	68248727	-	CDS	COG2963L	NC_007146	186023	185727
ref|NC_007146|:186076-188313	NTHI0202	hemR	hemin receptor	186076-188313	+	745	68248728	hemR	CDS	COG1629P	NC_007146	186076	188313
ref|NC_007146|:197496-195361	NTHI0203	rlmL	23S rRNA m(2)G2445 methyltransferase	195361-197496	-	711	68248729	rlmL	CDS	COG0116L	NC_007146	197496	195361
ref|NC_007146|:197889-198998	NTHI0205	mltA	murein transglycosylase A	197889-198998	+	369	68248730	mltA	CDS	COG2821M	NC_007146	197889	198998
ref|NC_007146|:198998-199768	NTHI0206	NTHI0206	hypothetical protein	198998-199768	+	256	68248731	-	CDS	COG1179H	NC_007146	198998	199768
ref|NC_007146|:199946-200947	NTHI0208	znuA	high-affinity zinc transporter periplasmic component	199946-200947	+	333	68248732	znuA	CDS	COG4531P	NC_007146	199946	200947
ref|NC_007146|:201503-200997	NTHI0209	NTHI0209	hypothetical protein	200997-201503	-	168	68248733	-	CDS	COG5413S	NC_007146	201503	200997
ref|NC_007146|:202974-201616	NTHI0210	mpl	UDP-N-acetylmuramate:L-alanyl-gamma-D-glutamyl-meso-diaminopimelate ligase	201616-202974	-	452	68248734	mpl	CDS	COG0773M	NC_007146	202974	201616
ref|NC_007146|:204546-203359	NTHI0211	metC	cystathionine beta-lyase	203359-204546	-	395	68248735	metC	CDS	COG0626E	NC_007146	204546	203359
ref|NC_007146|:204677-205285	NTHI0212	tsaA	peroxiredoxin	204677-205285	+	202	68248736	tsaA	CDS	COG0450O	NC_007146	204677	205285
ref|NC_007146|:205386-205943	NTHI0213	pgsA	CDP-diacylglycerol--glycerol-3-phosphate 3-phosphatidyltransferase	205386-205943	+	185	68248737	pgsA	CDS	COG0558I	NC_007146	205386	205943
ref|NC_007146|:207037-206507	NTHI0214	ppa	inorganic pyrophosphatase	206507-207037	-	176	68248738	ppa	CDS	COG0221C	NC_007146	207037	206507
ref|NC_007146|:207271-208587	NTHI0215	NTHI0215	hypothetical protein	207271-208587	+	438	68248739	-	CDS	COG2252R	NC_007146	207271	208587
ref|NC_007146|:208810-209451	NTHI0218	udk	uridine kinase	208810-209451	+	213	68248740	udk	CDS	COG0572F	NC_007146	208810	209451
ref|NC_007146|:209460-210047	NTHI0219	dcd	deoxycytidine triphosphate deaminase	209460-210047	+	195	68248741	dcd	CDS	COG0717F	NC_007146	209460	210047
ref|NC_007146|:210051-211226	NTHI0220	NTHI0220	hypothetical protein	210051-211226	+	391	68248742	-	CDS	-	NC_007146	210051	211226
ref|NC_007146|:211226-212434	NTHI0221	NTHI0221	sugar efflux transporter	211226-212434	+	402	68248743	-	CDS	COG2814G	NC_007146	211226	212434
ref|NC_007146|:214009-212495	NTHI0222	engA	GTP-binding protein EngA	212495-214009	-	504	68248744	engA	CDS	COG1160R	NC_007146	214009	212495
ref|NC_007146|:215458-214691	NTHI0223	dnaQ	DNA polymerase III subunit epsilon	214691-215458	-	255	68248745	dnaQ	CDS	COG0847L	NC_007146	215458	214691
ref|NC_007146|:215519-215983	NTHI0224	rnhA	ribonuclease H	215519-215983	+	154	68248746	rnhA	CDS	COG0328L	NC_007146	215519	215983
ref|NC_007146|:216249-217346	NTHI0225	ompP2	Outer membrane protein P2 precursor	216249-217346	+	365	68248747	ompP2	CDS	COG3203M	NC_007146	216249	217346
ref|NC_007146|:218688-217543	NTHI0226	nagA	N-acetylglucosamine-6-phosphate deacetylase	217543-218688	-	381	68248748	nagA	CDS	COG1820G	NC_007146	218688	217543
ref|NC_007146|:219637-218825	NTHI0227	nagB	glucosamine-6-phosphate deaminase	218825-219637	-	270	68248749	nagB	CDS	COG0363G	NC_007146	219637	218825
ref|NC_007146|:220854-219973	NTHI0228	nanA	N-acetylneuraminate lyase	219973-220854	-	293	68248750	nanA	CDS	COG0329EM	NC_007146	220854	219973
ref|NC_007146|:221731-220865	NTHI0229	NTHI0229	putative HTH-type transcriptional regulator	220865-221731	-	288	68248751	-	CDS	COG1737K	NC_007146	221731	220865
ref|NC_007146|:222626-221724	NTHI0230	nanK	N-acetylmannosamine kinase	221724-222626	-	300	68248752	nanK	CDS	COG1940KG	NC_007146	222626	221724
ref|NC_007146|:223357-222671	NTHI0231	nanE	N-acetylmannosamine-6-phosphate 2-epimerase	222671-223357	-	228	68248753	nanE	CDS	COG3010G	NC_007146	223357	222671
ref|NC_007146|:223707-224696	NTHI0232	NTHI0232	putative sialic acid transporter, TRAP-type C4-dicarboxylate transport system, periplasmic component	223707-224696	+	329	68248754	-	CDS	COG1638G	NC_007146	223707	224696
ref|NC_007146|:224761-226611	NTHI0234	siaT	hypothetical protein	224761-226611	+	616	68248755	siaT	CDS	COG1593G	NC_007146	224761	226611
ref|NC_007146|:226775-227914	NTHI0235	NTHI0235	N-acetylneuraminic acid mutarotase	226775-227914	+	379	68248756	-	CDS	COG3055S	NC_007146	226775	227914
ref|NC_007146|:228076-228510	NTHI0236	NTHI0236	putative protein-S-isoprenylcysteine methyltransferase	228076-228510	+	144	68248757	-	CDS	COG2020O	NC_007146	228076	228510
ref|NC_007146|:229439-228552	NTHI0237	hflC	hypothetical protein	228552-229439	-	295	68248758	hflC	CDS	COG0330O	NC_007146	229439	228552
ref|NC_007146|:230671-229439	NTHI0239	hflK	HflK	229439-230671	-	410	68248759	hflK	CDS	COG0330O	NC_007146	230671	229439
ref|NC_007146|:231488-230781	NTHI0240	NTHI0240	putative 4'-phosphopantetheinyl transferase	230781-231488	-	235	68248760	-	CDS	COG2091H	NC_007146	231488	230781
ref|NC_007146|:232879-231548	NTHI0242	dcuB2	anaerobic C4-dicarboxylate transporter	231548-232879	-	443	68248761	dcuB2	CDS	COG2704R	NC_007146	232879	231548
ref|NC_007146|:233313-233083	NTHI0243	acpP	acyl carrier protein	233083-233313	-	76	68248762	acpP	CDS	COG0236IQ	NC_007146	233313	233083
ref|NC_007146|:234301-233573	NTHI0244	fabG	3-ketoacyl-(acyl-carrier-protein) reductase	233573-234301	-	242	68248763	fabG	CDS	COG1028IQR	NC_007146	234301	233573
ref|NC_007146|:235256-234318	NTHI0245	fabD	acyl carrier protein S-malonyltransferase	234318-235256	-	312	68248764	fabD	CDS	COG0331I	NC_007146	235256	234318
ref|NC_007146|:236706-235756	NTHI0247	fabH	3-oxoacyl-(acyl carrier protein) synthase III	235756-236706	-	316	68248765	fabH	CDS	COG0332I	NC_007146	236706	235756
ref|NC_007146|:237062-236892	NTHI0248	rpmF	50S ribosomal protein L32	236892-237062	-	56	68248766	rpmF	CDS	COG0333J	NC_007146	237062	236892
ref|NC_007146|:237609-237085	NTHI0249	NTHI0249	hypothetical protein	237085-237609	-	174	68248767	-	CDS	COG1399R	NC_007146	237609	237085
ref|NC_007146|:237766-238638	NTHI0250	psd	phosphatidylserine decarboxylase	237766-238638	+	290	68248768	psd	CDS	COG0688I	NC_007146	237766	238638
ref|NC_007146|:240117-238747	NTHI0251	gor	glutathione reductase	238747-240117	-	456	68248769	gor	CDS	COG1249C	NC_007146	240117	238747
ref|NC_007146|:240932-240333	NTHI0252	NTHI0252	lipoprotein	240333-240932	-	199	68248770	-	CDS	COG3056M	NC_007146	240932	240333
ref|NC_007146|:241628-242971	NTHI0254	nqrA	Na(+)-translocating NADH-quinone reductase subunit A	241628-242971	+	447	68248771	nqrA	CDS	COG1726C	NC_007146	241628	242971
ref|NC_007146|:242974-244209	NTHI0255	nqrB	Na(+)-translocating NADH-quinone reductase subunit B	242974-244209	+	411	68248772	nqrB	CDS	COG1805C	NC_007146	242974	244209
ref|NC_007146|:244202-244936	NTHI0256	nqrC	Na(+)-translocating NADH-quinone reductase subunit C	244202-244936	+	244	68248773	nqrC	CDS	COG2869C	NC_007146	244202	244936
ref|NC_007146|:244936-245562	NTHI0257	nqrD	Na(+)-translocating NADH-quinone reductase subunit D	244936-245562	+	208	68248774	nqrD	CDS	COG1347C	NC_007146	244936	245562
ref|NC_007146|:245566-246162	NTHI0258	nqrE	Na(+)-translocating NADH-quinone reductase subunit E	245566-246162	+	198	68248775	nqrE	CDS	COG2209C	NC_007146	245566	246162
ref|NC_007146|:246175-247410	NTHI0259	nqrF	Na(+)-translocating NADH-quinone reductase subunit F	246175-247410	+	411	68248776	nqrF	CDS	COG2871C	NC_007146	246175	247410
ref|NC_007146|:247554-248594	NTHI0260	apbE	thiamine biosynthesis lipoprotein ApbE	247554-248594	+	346	68248777	apbE	CDS	COG1477H	NC_007146	247554	248594
ref|NC_007146|:248597-248857	NTHI0261	NTHI0261	hypothetical protein	248597-248857	+	86	68248778	-	CDS	COG2991S	NC_007146	248597	248857
ref|NC_007146|:248932-250125	NTHI0262	mnmA	tRNA-specific 2-thiouridylase MnmA	248932-250125	+	397	68248779	mnmA	CDS	COG0482J	NC_007146	248932	250125
ref|NC_007146|:250903-250169	NTHI0263	NTHI0263	hypothetical protein	250169-250903	-	244	68248780	-	CDS	COG1496S	NC_007146	250903	250169
ref|NC_007146|:251879-250905	NTHI0264	rluD	23S rRNA pseudouridine synthase D	250905-251879	-	324	68248781	rluD	CDS	COG0564J	NC_007146	251879	250905
ref|NC_007146|:251987-252775	NTHI0266	NTHI0266	hypothetical protein	251987-252775	+	262	68248782	-	CDS	COG4105R	NC_007146	251987	252775
ref|NC_007146|:253336-252854	NTHI0267	NTHI0267	hypothetical protein	252854-253336	-	160	68248783	-	CDS	-	NC_007146	253336	252854
ref|NC_007146|:254108-253368	NTHI0268	pflA	pyruvate formate lyase-activating enzyme 1	253368-254108	-	246	68248784	pflA	CDS	COG1180O	NC_007146	254108	253368
ref|NC_007146|:256551-254233	NTHI0269	pflB	formate acetyltransferase	254233-256551	-	772	68248785	pflB	CDS	COG1882C	NC_007146	256551	254233
ref|NC_007146|:257437-256583	NTHI0270	focA	putative formate transporter	256583-257437	-	284	68248786	focA	CDS	COG2116P	NC_007146	257437	256583
ref|NC_007146|:257942-258856	NTHI0273	NTHI0273	N-acetyl-D-glucosamine kinase	257942-258856	+	304	68248787	-	CDS	COG1940KG	NC_007146	257942	258856
ref|NC_007146|:259035-260480	NTHI0274	NTHI0274	putative Na+/alanine symporter	259035-260480	+	481	68248788	-	CDS	COG1115E	NC_007146	259035	260480
ref|NC_007146|:261492-260665	NTHI0275	NTHI0275	esterase	260665-261492	-	275	68248789	-	CDS	COG0627R	NC_007146	261492	260665
ref|NC_007146|:262760-263167	NTHI0278	NTHI0278	putative HTH-type transcriptional regulator	262760-263167	+	135	68248790	-	CDS	COG0789K	NC_007146	262760	263167
ref|NC_007146|:263325-263612	NTHI0279	tatA	Sec-independent protein translocase protein TatA/E	263325-263612	+	95	68248791	tatA	CDS	COG1826U	NC_007146	263325	263612
ref|NC_007146|:263616-264176	NTHI0280	tatB	sec-independent translocase	263616-264176	+	186	68248792	tatB	CDS	COG1826U	NC_007146	263616	264176
ref|NC_007146|:264186-264956	NTHI0282	tatC	Sec-independent protein translocase protein TatC	264186-264956	+	256	68248793	tatC	CDS	COG0805U	NC_007146	264186	264956
ref|NC_007146|:265317-266666	NTHI0283	gdhA	glutamate dehydrogenase	265317-266666	+	449	68248794	gdhA	CDS	COG0334E	NC_007146	265317	266666
ref|NC_007146|:267214-266774	NTHI0284	fur	ferric uptake regulation protein	266774-267214	-	146	68248795	fur	CDS	COG0735P	NC_007146	267214	266774
ref|NC_007146|:267767-267243	NTHI0285	fldA	flavodoxin FldA	267243-267767	-	174	68248796	fldA	CDS	COG0716C	NC_007146	267767	267243
ref|NC_007146|:268727-267864	NTHI0286	NTHI0286	esterase/lipase	267864-268727	-	287	68248797	-	CDS	COG0596R	NC_007146	268727	267864
ref|NC_007146|:268717-269322	NTHI0289	seqA	replication initiation regulator SeqA	268717-269322	+	201	68248798	seqA	CDS	COG3057L	NC_007146	268717	269322
ref|NC_007146|:269325-270683	NTHI0290	menE	O-succinylbenzoic acid--CoA ligase	269325-270683	+	452	68248799	menE	CDS	COG0318IQ	NC_007146	269325	270683
ref|NC_007146|:270711-274049	NTHI0291	NTHI0291	potassium efflux protein KefA	270711-274049	+	1112	68248800	-	CDS	COG3264M	NC_007146	270711	274049
ref|NC_007146|:274059-275132	NTHI0292	aroC	chorismate synthase	274059-275132	+	357	68248801	aroC	CDS	COG0082E	NC_007146	274059	275132
ref|NC_007146|:275305-276165	NTHI0294	mepA	penicillin-insensitive murein endopeptidase	275305-276165	+	286	68248802	mepA	CDS	COG3770M	NC_007146	275305	276165
ref|NC_007146|:276183-276950	NTHI0295	NTHI0295	hypothetical protein	276183-276950	+	255	68248803	-	CDS	COG0730R	NC_007146	276183	276950
ref|NC_007146|:276997-277953	NTHI0296	msbB	lipid A biosynthesis (KDO)2-(lauroyl)-lipid IVA acyltransferase	276997-277953	+	318	68248804	msbB	CDS	COG1560M	NC_007146	276997	277953
ref|NC_007146|:278080-279051	NTHI0297	selD	selenophosphate synthetase	278080-279051	+	323	68248805	selD	CDS	COG0709E	NC_007146	278080	279051
ref|NC_007146|:279510-279160	NTHI0298	rplS	50S ribosomal protein L19	279160-279510	-	116	68248806	rplS	CDS	COG0335J	NC_007146	279510	279160
ref|NC_007146|:280287-279547	NTHI0299	trmD	tRNA (guanine-N(1)-)-methyltransferase	279547-280287	-	246	68248807	trmD	CDS	COG0336J	NC_007146	280287	279547
ref|NC_007146|:280852-280325	NTHI0300	rimM	16S rRNA-processing protein RimM	280325-280852	-	175	68248808	rimM	CDS	COG0806J	NC_007146	280852	280325
ref|NC_007146|:281145-280897	NTHI0301	rpsP	30S ribosomal protein S16	280897-281145	-	82	68248809	rpsP	CDS	COG0228J	NC_007146	281145	280897
ref|NC_007146|:281425-282210	NTHI0302	NTHI0302	hypothetical protein	281425-282210	+	261	68248810	-	CDS	-	NC_007146	281425	282210
ref|NC_007146|:282233-284044	NTHI0303	nadN	NAD nucleotidase	282233-284044	+	603	68248811	nadN	CDS	COG0737F	NC_007146	282233	284044
ref|NC_007146|:284329-284871	NTHI0305	aroK	shikimate kinase	284329-284871	+	180	68248812	aroK	CDS	COG0703E	NC_007146	284329	284871
ref|NC_007146|:284891-285979	NTHI0306	aroB	3-dehydroquinate synthase	284891-285979	+	362	68248813	aroB	CDS	COG0337E	NC_007146	284891	285979
ref|NC_007146|:285981-286841	NTHI0307	dam	DNA adenine methylase	285981-286841	+	286	68248814	dam	CDS	COG0338L	NC_007146	285981	286841
ref|NC_007146|:287806-287913	NTHI0307_1	NTHI0307_1	hypothetical protein	287806-287913	+	35	68248815	-	CDS	-	NC_007146	287806	287913
ref|NC_007146|:288657-287932	NTHI0308	pgpB	phosphatidylglycerophosphatase B	287932-288657	-	241	68248816	pgpB	CDS	COG0671I	NC_007146	288657	287932
ref|NC_007146|:288703-289377	NTHI0309	ribA	GTP cyclohydrolase II	288703-289377	+	224	68248817	ribA	CDS	COG0807H	NC_007146	288703	289377
ref|NC_007146|:291237-289693	NTHI0310	NTHI0310	putative ABC-type oligopeptide transport system, periplasmic component	289693-291237	-	514	68248818	-	CDS	COG4166E	NC_007146	291237	289693
ref|NC_007146|:291592-291230	NTHI0311	NTHI0311	hypothetical protein	291230-291592	-	120	68248819	-	CDS	COG2832S	NC_007146	291592	291230
ref|NC_007146|:291711-293756	NTHI0312	prlC	oligopeptidase A	291711-293756	+	681	68248820	prlC	CDS	COG0339E	NC_007146	291711	293756
ref|NC_007146|:293988-295532	NTHI0314	hsdM2	putative type I restriction-modification system methyltransferase subunit	293988-295532	+	514	68248821	hsdM2	CDS	COG0286V	NC_007146	293988	295532
ref|NC_007146|:295617-296789	NTHI0315	hsdS2	putative type I restriction-modification system specificity protein	295617-296789	+	390	68248822	hsdS2	CDS	COG0732V	NC_007146	295617	296789
ref|NC_007146|:296791-297945	NTHI0316	prrC	putative anticodon nuclease	296791-297945	+	384	68248823	prrC	CDS	COG4694S	NC_007146	296791	297945
ref|NC_007146|:297948-298946	NTHI0317	NTHI0317	DNA binding protein	297948-298946	+	332	68248824	-	CDS	COG3943R	NC_007146	297948	298946
ref|NC_007146|:298957-302040	NTHI0318	hsdR2	putative type I restriction-modification system	298957-302040	+	1027	68248825	hsdR2	CDS	COG0610V	NC_007146	298957	302040
ref|NC_007146|:302816-302187	NTHI0319	NTHI0319	hypothetical protein	302187-302816	-	209	68248826	-	CDS	COG3059S	NC_007146	302816	302187
ref|NC_007146|:304871-303030	NTHI0321	arcB	aerobic respiration control sensor protein ArcB	303030-304871	-	613	68248827	arcB	CDS	COG0642T	NC_007146	304871	303030
ref|NC_007146|:305584-304940	NTHI0322	NTHI0322	uracil-DNA glycosylase	304940-305584	-	214	68248828	-	CDS	COG1573L	NC_007146	305584	304940
ref|NC_007146|:312544-311636	NTHI0323	birA	biotin--protein ligase	311636-312544	-	302	68248829	birA	CDS	COG0340H	NC_007146	312544	311636
ref|NC_007146|:312671-314137	NTHI0324	guaB	inosine 5'-monophosphate dehydrogenase	312671-314137	+	488	68248830	guaB	CDS	COG0516F	NC_007146	312671	314137
ref|NC_007146|:314247-315818	NTHI0326	guaA	GMP synthase	314247-315818	+	523	68248831	guaA	CDS	COG0519F	NC_007146	314247	315818
ref|NC_007146|:316782-315880	NTHI0327	NTHI0327	hypothetical protein	315880-316782	-	300	68248832	-	CDS	COG2962R	NC_007146	316782	315880
ref|NC_007146|:316845-317351	NTHI0328	NTHI0328	putative transcriptional regulator	316845-317351	+	168	68248833	-	CDS	COG1522K	NC_007146	316845	317351
ref|NC_007146|:318592-317390	NTHI0329	nhaA	pH-dependent sodium/proton antiporter	317390-318592	-	400	68248834	nhaA	CDS	COG3004P	NC_007146	318592	317390
ref|NC_007146|:318780-320090	NTHI0331	brnQ	branched chain amino acid ABC transporter carrier protein	318780-320090	+	436	68248835	brnQ	CDS	COG1114E	NC_007146	318780	320090
ref|NC_007146|:320665-320198	NTHI0332	NTHI0332	hypothetical protein	320198-320665	-	155	68248836	-	CDS	COG2731G	NC_007146	320665	320198
ref|NC_007146|:321138-320692	NTHI0333	NTHI0333	hypothetical protein	320692-321138	-	148	68248837	-	CDS	COG1442M	NC_007146	321138	320692
ref|NC_007146|:321411-323540	NTHI0334	pnp	polynucleotide phosphorylase/polyadenylase	321411-323540	+	709	68248838	pnp	CDS	COG1185J	NC_007146	321411	323540
ref|NC_007146|:323622-324566	NTHI0335	nlpL	lipoprotein NlpI	323622-324566	+	314	68248839	nlpL	CDS	COG4785R	NC_007146	323622	324566
ref|NC_007146|:324686-326527	NTHI0337	deaD	cold-shock DEAD-box protein A-like protein	324686-326527	+	613	68248840	deaD	CDS	COG0513LKJ	NC_007146	324686	326527
ref|NC_007146|:326705-328093	NTHI0338	NTHI0338	putative transglycosylase	326705-328093	+	462	68248841	-	CDS	COG4623M	NC_007146	326705	328093
ref|NC_007146|:328098-328250	NTHI0339	NTHI0339	hypothetical protein	328098-328250	+	50	68248842	-	CDS	-	NC_007146	328098	328250
ref|NC_007146|:328680-328384	NTHI0340	NTHI0340	hypothetical protein	328384-328680	-	98	68248843	-	CDS	-	NC_007146	328680	328384
ref|NC_007146|:328946-328737	NTHI0342	NTHI0342	hypothetical protein	328737-328946	-	69	68248844	-	CDS	COG3036S	NC_007146	328946	328737
ref|NC_007146|:329364-329014	NTHI0343	arsC	putative arsenate reductase	329014-329364	-	116	68248845	arsC	CDS	COG1393P	NC_007146	329364	329014
ref|NC_007146|:329443-330492	NTHI0344	perM	putative permease PerM-like protein	329443-330492	+	349	68248846	perM	CDS	COG0628R	NC_007146	329443	330492
ref|NC_007146|:331583-330606	NTHI0345	secF	preprotein translocase subunit SecF	330606-331583	-	325	68248847	secF	CDS	COG0341U	NC_007146	331583	330606
ref|NC_007146|:333441-331591	NTHI0346	secD	preprotein translocase subunit SecD	331591-333441	-	616	68248848	secD	CDS	COG0342U	NC_007146	333441	331591
ref|NC_007146|:333804-333511	NTHI0347	yajC	preprotein translocase subunit YajC	333511-333804	-	97	68248849	yajC	CDS	COG1862U	NC_007146	333804	333511
ref|NC_007146|:334133-333912	NTHI0348	NTHI0348	redox protein, regulator of disulfide bond formation	333912-334133	-	73	68248850	-	CDS	COG0425O	NC_007146	334133	333912
ref|NC_007146|:334648-334130	NTHI0349	NTHI0349	hypothetical protein	334130-334648	-	172	68248851	-	CDS	-	NC_007146	334648	334130
ref|NC_007146|:335861-334713	NTHI0350	tgt	queuine tRNA-ribosyltransferase	334713-335861	-	382	68248852	tgt	CDS	COG0343J	NC_007146	335861	334713
ref|NC_007146|:337297-336206	NTHI0351	queA	S-adenosylmethionine:tRNA ribosyltransferase-isomerase	336206-337297	-	363	68248853	queA	CDS	COG0809J	NC_007146	337297	336206
ref|NC_007146|:337867-337421	NTHI0353	NTHI0353	hypothetical protein	337421-337867	-	148	68248854	-	CDS	-	NC_007146	337867	337421
ref|NC_007146|:342188-338010	NTHI0354	hap	adhesion and penetration protein Hap	338010-342188	-	1392	68248855	hap	CDS	COG3468MU	NC_007146	342188	338010
ref|NC_007146|:345337-342506	NTHI0355	uvrA	excinuclease ABC subunit A	342506-345337	-	943	68248856	uvrA	CDS	COG0178L	NC_007146	345337	342506
ref|NC_007146|:345490-345996	NTHI0356	ssb	single-stranded DNA-binding protein	345490-345996	+	168	68248857	ssb	CDS	COG0629L	NC_007146	345490	345996
ref|NC_007146|:346968-346174	NTHI0358	tonB	TonB	346174-346968	-	264	68248858	tonB	CDS	COG0810M	NC_007146	346968	346174
ref|NC_007146|:347421-346978	NTHI0359	exbD	biopolymer transport protein	346978-347421	-	147	68248859	exbD	CDS	COG0848U	NC_007146	347421	346978
ref|NC_007146|:347877-347425	NTHI0360	exbB	transport protein ExbB	347425-347877	-	150	68248860	exbB	CDS	COG0811U	NC_007146	347877	347425
ref|NC_007146|:348513-348046	NTHI0361	bcp	thioredoxin-dependent thiol peroxidase	348046-348513	-	155	68248861	bcp	CDS	COG1225O	NC_007146	348513	348046
ref|NC_007146|:348614-349510	NTHI0362	dapA	dihydrodipicolinate synthase	348614-349510	+	298	68248862	dapA	CDS	COG0329EM	NC_007146	348614	349510
ref|NC_007146|:349621-350250	NTHI0363	NTHI0363	lipoprotein	349621-350250	+	209	68248863	-	CDS	COG3317M	NC_007146	349621	350250
ref|NC_007146|:350440-350763	NTHI0364	NTHI0364	hypothetical protein	350440-350763	+	107	68248864	-	CDS	COG1544J	NC_007146	350440	350763
ref|NC_007146|:352415-351477	NTHI0365	lgtC	UDP-galactose--lipooligosaccharide galactosyltransferase	351477-352415	-	312	68248865	lgtC	CDS	COG1442M	NC_007146	352415	351477
ref|NC_007146|:353070-352483	NTHI0366	orfM	putative deoxyribonucleotide triphosphate pyrophosphatase	352483-353070	-	195	68248866	orfM	CDS	COG0127F	NC_007146	353070	352483
ref|NC_007146|:353807-353082	NTHI0367	kdkA	3-deoxy-D-manno-octulosonic-acid kinase	353082-353807	-	241	68248867	kdkA	CDS	COG0478T	NC_007146	353807	353082
ref|NC_007146|:353884-354927	NTHI0368	opsX	ADP-heptose--lipooligosaccharide heptosyltransferase I	353884-354927	+	347	68248868	opsX	CDS	COG0859M	NC_007146	353884	354927
ref|NC_007146|:355249-357378	NTHI0369	hxuC	heme-hemopexin utilization protein C	355249-357378	+	709	68248869	hxuC	CDS	COG1629P	NC_007146	355249	357378
ref|NC_007146|:357454-359151	NTHI0370	hxuB	heme/hemopexin-binding protein B	357454-359151	+	565	68248870	hxuB	CDS	COG2831U	NC_007146	357454	359151
ref|NC_007146|:359163-361928	NTHI0371	hxuA	heme/hemopexin-binding protein A	359163-361928	+	921	68248871	hxuA	CDS	COG3210U	NC_007146	359163	361928
ref|NC_007146|:362380-362024	NTHI0372	folB	dihydroneopterin aldolase	362024-362380	-	118	68248872	folB	CDS	COG1539H	NC_007146	362380	362024
ref|NC_007146|:362463-363062	NTHI0373	NTHI0373	putative glycerol-3-phosphate acyltransferase PlsY	362463-363062	+	199	68248873	-	CDS	COG0344S	NC_007146	362463	363062
ref|NC_007146|:363104-364807	NTHI0374	narQ	nitrate/nitrite sensor protein NarQ	363104-364807	+	567	68248874	narQ	CDS	COG3850T	NC_007146	363104	364807
ref|NC_007146|:364817-365842	NTHI0375	murB	UDP-N-acetylenolpyruvoylglucosamine reductase	364817-365842	+	341	68248875	murB	CDS	COG0812M	NC_007146	364817	365842
ref|NC_007146|:365968-366813	NTHI0376	rpoH	RNA polymerase factor sigma-32	365968-366813	+	281	68248876	rpoH	CDS	COG0568K	NC_007146	365968	366813
ref|NC_007146|:368146-367280	NTHI0379	djlA	Dna-J like membrane chaperone protein	367280-368146	-	288	68248877	djlA	CDS	COG1076O	NC_007146	368146	367280
ref|NC_007146|:368866-368225	NTHI0380	pyrE	orotate phosphoribosyltransferase	368225-368866	-	213	68248878	pyrE	CDS	COG0461F	NC_007146	368866	368225
ref|NC_007146|:369606-368890	NTHI0381	rph	ribonuclease PH	368890-369606	-	238	68248879	rph	CDS	COG0689J	NC_007146	369606	368890
ref|NC_007146|:371349-369907	NTHI0382	gltX	glutamyl-tRNA synthetase	369907-371349	-	480	68248880	gltX	CDS	COG0008J	NC_007146	371349	369907
ref|NC_007146|:372099-373754	NTHI0383	lpt6	PE-tn-6--lipooligosaccharide phosphorylethanolamine transferase	372099-373754	+	551	68248881	lpt6	CDS	COG1368M	NC_007146	372099	373754
ref|NC_007146|:374581-373772	NTHI0384	rbn	ribonuclease BN	373772-374581	-	269	68248882	rbn	CDS	COG1295S	NC_007146	374581	373772
ref|NC_007146|:375063-374578	NTHI0386	NTHI0386	hypothetical protein	374578-375063	-	161	68248883	-	CDS	COG3012S	NC_007146	375063	374578
ref|NC_007146|:375728-375066	NTHI0387	NTHI0387	hypothetical protein	375066-375728	-	220	68248884	-	CDS	COG2258S	NC_007146	375728	375066
ref|NC_007146|:375964-376722	NTHI0389	udp	uridine phosphorylase	375964-376722	+	252	161761279	udp	CDS	COG2820F	NC_007146	375964	376722
ref|NC_007146|:378264-376948	NTHI0390	NTHI0390	metabolite transport protein	376948-378264	-	438	68248886	-	CDS	-	NC_007146	378264	376948
ref|NC_007146|:379063-378320	NTHI0391	NTHI0391	acyl-CoA thioester hydrolase YfbB	378320-379063	-	247	68248887	-	CDS	COG0596R	NC_007146	379063	378320
ref|NC_007146|:380830-379124	NTHI0392	menD	2-succinyl-5-enolpyruvyl-6-hydroxy-3-cyclohexene-1-carboxylate synthase	379124-380830	-	568	68248888	menD	CDS	COG1165H	NC_007146	380830	379124
ref|NC_007146|:382117-380846	NTHI0393	menF	menaquinone-specific isochorismate synthase	380846-382117	-	423	68248889	menF	CDS	COG1169HQ	NC_007146	382117	380846
ref|NC_007146|:382274-383488	NTHI0395	aspC3	aminotransferase AlaT	382274-383488	+	404	68248890	aspC3	CDS	COG0436E	NC_007146	382274	383488
ref|NC_007146|:383605-384861	NTHI0396	mtr	tryptophan-specific transport protein	383605-384861	+	418	68248891	mtr	CDS	COG0814E	NC_007146	383605	384861
ref|NC_007146|:386337-384970	NTHI0397	sdaA	L-serine dehydratase	384970-386337	-	455	68248892	sdaA	CDS	COG1760E	NC_007146	386337	384970
ref|NC_007146|:387610-386372	NTHI0398	sdaC	serine transporter	386372-387610	-	412	68248893	sdaC	CDS	COG0814E	NC_007146	387610	386372
ref|NC_007146|:390001-387833	NTHI0399	NTHI0399	putative cation-transporting ATPase	387833-390001	-	722	68248894	-	CDS	COG2217P	NC_007146	390001	387833
ref|NC_007146|:390841-391227	NTHI0403	NTHI0403	heavy metal dependent transcriptional regulator	390841-391227	+	128	68248895	-	CDS	COG0789K	NC_007146	390841	391227
ref|NC_007146|:391558-391241	NTHI0404	metJ	transcriptional repressor protein MetJ	391241-391558	-	105	68248896	metJ	CDS	COG3060KE	NC_007146	391558	391241
ref|NC_007146|:391802-393064	NTHI0405	rho	transcription termination factor Rho	391802-393064	+	420	68248897	rho	CDS	COG1158K	NC_007146	391802	393064
ref|NC_007146|:393810-393118	NTHI0406	pilD	putative type 4 prepilin-like protein specific leader peptidase	393118-393810	-	230	68248898	pilD	CDS	COG1989NOU	NC_007146	393810	393118
ref|NC_007146|:395027-393807	NTHI0407	pilC	putative type IV pilin secretion protein	393807-395027	-	406	68248899	pilC	CDS	COG1459NU	NC_007146	395027	393807
ref|NC_007146|:396418-395024	NTHI0408	pilB	putative type IV pilin secretion protein	395024-396418	-	464	68248900	pilB	CDS	COG2804NU	NC_007146	396418	395024
ref|NC_007146|:396864-396415	NTHI0409	pilA	Type IV pilin subunit protein	396415-396864	-	149	68248901	pilA	CDS	COG4969NU	NC_007146	396864	396415
ref|NC_007146|:396979-397539	NTHI0411	ampD	N-acetyl-anhydromuranmyl-L-alanine amidase	396979-397539	+	186	68248902	ampD	CDS	COG3023V	NC_007146	396979	397539
ref|NC_007146|:398161-399060	NTHI0412	corC	magnesium and cobalt efflux protein CorC	398161-399060	+	299	68248903	corC	CDS	COG4535P	NC_007146	398161	399060
ref|NC_007146|:399044-400612	NTHI0413	lnt	apolipoprotein N-acyltransferase	399044-400612	+	522	68248904	lnt	CDS	COG0815M	NC_007146	399044	400612
ref|NC_007146|:400662-401399	NTHI0414	NTHI0414	16S ribosomal RNA methyltransferase RsmE	400662-401399	+	245	68248905	-	CDS	COG1385S	NC_007146	400662	401399
ref|NC_007146|:401396-401956	NTHI0415	NTHI0415	hypothetical protein	401396-401956	+	186	68248906	-	CDS	COG1678K	NC_007146	401396	401956
ref|NC_007146|:401956-402375	NTHI0416	ruvX	Holliday junction resolvase-like protein	401956-402375	+	139	68248907	ruvX	CDS	COG0816L	NC_007146	401956	402375
ref|NC_007146|:403545-404756	NTHI0419	NTHI0419	prophage CP4-57-like integrase	403545-404756	+	403	68248908	-	CDS	COG0582L	NC_007146	403545	404756
ref|NC_007146|:405227-404793	NTHI0420	NTHI0420	hypothetical protein	404793-405227	-	144	68248909	-	CDS	COG1813K	NC_007146	405227	404793
ref|NC_007146|:405340-405762	NTHI0421	NTHI0421	hypothetical protein	405340-405762	+	140	68248910	-	CDS	-	NC_007146	405340	405762
ref|NC_007146|:405771-406544	NTHI0422	NTHI0422	hypothetical protein	405771-406544	+	257	68248911	-	CDS	COG3680S	NC_007146	405771	406544
ref|NC_007146|:407079-407270	NTHI0423	NTHI0423	hypothetical protein	407079-407270	+	63	68248912	-	CDS	-	NC_007146	407079	407270
ref|NC_007146|:407319-407471	NTHI0424	NTHI0424	hypothetical protein	407319-407471	+	50	68248913	-	CDS	-	NC_007146	407319	407471
ref|NC_007146|:408528-407638	NTHI0425	NTHI0425	hypothetical protein	407638-408528	-	296	68248914	-	CDS	-	NC_007146	408528	407638
ref|NC_007146|:409189-410004	NTHI0426	proC	pyrroline-5-carboxylate reductase	409189-410004	+	271	68248915	proC	CDS	COG0345E	NC_007146	409189	410004
ref|NC_007146|:410004-411170	NTHI0427	hcaT	putative 3-phenylpropionic acid transporter	410004-411170	+	388	68248916	hcaT	CDS	-	NC_007146	410004	411170
ref|NC_007146|:411201-412094	NTHI0428	xerD	site-specific tyrosine recombinase XerD	411201-412094	+	297	68248917	xerD	CDS	COG4974L	NC_007146	411201	412094
ref|NC_007146|:412267-412554	NTHI0429	NTHI0429	hypothetical protein	412267-412554	+	95	68248918	-	CDS	-	NC_007146	412267	412554
ref|NC_007146|:413613-412606	NTHI0430	ruvB	Holliday junction DNA helicase RuvB	412606-413613	-	335	68248919	ruvB	CDS	COG2255L	NC_007146	413613	412606
ref|NC_007146|:414235-413621	NTHI0431	ruvA	Holliday junction DNA helicase RuvA	413621-414235	-	204	68248920	ruvA	CDS	COG0632L	NC_007146	414235	413621
ref|NC_007146|:414870-414298	NTHI0432	ruvC	Holliday junction resolvase	414298-414870	-	190	68248921	ruvC	CDS	COG0817L	NC_007146	414870	414298
ref|NC_007146|:415657-414917	NTHI0433	NTHI0433	hypothetical protein	414917-415657	-	246	68248922	-	CDS	COG0217S	NC_007146	415657	414917
ref|NC_007146|:416142-415669	NTHI0434	ntpA	dATP pyrophosphohydrolase	415669-416142	-	157	68248923	ntpA	CDS	COG0494LR	NC_007146	416142	415669
ref|NC_007146|:417930-416164	NTHI0435	aspS	aspartyl-tRNA synthetase	416164-417930	-	588	68248924	aspS	CDS	COG0173J	NC_007146	417930	416164
ref|NC_007146|:418149-418667	NTHI0436	NTHI0436	hypothetical protein	418149-418667	+	172	68248925	-	CDS	COG1755S	NC_007146	418149	418667
ref|NC_007146|:418720-419445	NTHI0438	NTHI0438	hypothetical protein	418720-419445	+	241	68248926	-	CDS	COG4106R	NC_007146	418720	419445
ref|NC_007146|:419538-419774	NTHI0439	NTHI0439	hypothetical protein	419538-419774	+	78	68248927	-	CDS	COG4456S	NC_007146	419538	419774
ref|NC_007146|:419771-420175	NTHI0440	NTHI0440	nucleic acid-binding protein	419771-420175	+	134	68248928	-	CDS	COG1487R	NC_007146	419771	420175
ref|NC_007146|:420242-420649	NTHI0441	gloA	lactoylglutathione lyase	420242-420649	+	135	68248929	gloA	CDS	COG0346E	NC_007146	420242	420649
ref|NC_007146|:420723-421412	NTHI0442	rnt	ribonuclease T	420723-421412	+	229	68248930	rnt	CDS	COG0847L	NC_007146	420723	421412
ref|NC_007146|:421726-423078	NTHI0443	NTHI0443	hypothetical protein	421726-423078	+	450	68248931	-	CDS	COG2056R	NC_007146	421726	423078
ref|NC_007146|:423111-423698	NTHI0444	NTHI0444	primosomal replication protein N	423111-423698	+	195	68248932	-	CDS	COG3923L	NC_007146	423111	423698
ref|NC_007146|:424615-424049	NTHI0446	efp	elongation factor P	424049-424615	-	188	68248933	efp	CDS	COG0231J	NC_007146	424615	424049
ref|NC_007146|:424653-425669	NTHI0447	NTHI0447	lysine 2,3-aminomutase	424653-425669	+	338	68248934	-	CDS	COG1509E	NC_007146	424653	425669
ref|NC_007146|:425768-427063	NTHI0448	oapA	opacity associated protein	425768-427063	+	431	68248935	oapA	CDS	COG3061M	NC_007146	425768	427063
ref|NC_007146|:427122-427526	NTHI0449	oapB	opacity associated protein OapB	427122-427526	+	134	68248936	oapB	CDS	-	NC_007146	427122	427526
ref|NC_007146|:427529-428239	NTHI0450	recO	DNA repair protein RecO	427529-428239	+	236	68248937	recO	CDS	COG1381L	NC_007146	427529	428239
ref|NC_007146|:428239-429555	NTHI0451	rumA	23S rRNA 5-methyluridine methyltransferase	428239-429555	+	438	68248938	rumA	CDS	COG2265J	NC_007146	428239	429555
ref|NC_007146|:429633-431864	NTHI0452	relA	GTP pyrophosphokinase	429633-431864	+	743	68248939	relA	CDS	COG0317TK	NC_007146	429633	431864
ref|NC_007146|:431879-432235	NTHI0453	dgkA	diacylglycerol kinase	431879-432235	+	118	68248940	dgkA	CDS	COG0818M	NC_007146	431879	432235
ref|NC_007146|:432318-432911	NTHI0454	mogA	molybdenum cofactor biosynthesis protein MogA	432318-432911	+	197	68248941	mogA	CDS	COG0521H	NC_007146	432318	432911
ref|NC_007146|:432913-433251	NTHI0456	glnB	nitrogen regulatory protein P-II	432913-433251	+	112	68248942	glnB	CDS	COG0347E	NC_007146	432913	433251
ref|NC_007146|:433251-434297	NTHI0457	NTHI0457	hypothetical protein	433251-434297	+	348	68248943	-	CDS	COG0628R	NC_007146	433251	434297
ref|NC_007146|:436531-434339	NTHI0458	priA	primosome assembly protein PriA	434339-436531	-	730	68248944	priA	CDS	COG1198L	NC_007146	436531	434339
ref|NC_007146|:436616-437356	NTHI0459	trmB	tRNA (guanine-N(7)-)-methyltransferase	436616-437356	+	246	68248945	trmB	CDS	COG0220R	NC_007146	436616	437356
ref|NC_007146|:437441-437785	NTHI0460	NTHI0460	hypothetical protein	437441-437785	+	114	68248946	-	CDS	COG3171S	NC_007146	437441	437785
ref|NC_007146|:437991-438521	NTHI0461	napF	ferredoxin-type protein NapF	437991-438521	+	176	68248947	napF	CDS	COG1142C	NC_007146	437991	438521
ref|NC_007146|:438514-438795	NTHI0462	napD	NapD	438514-438795	+	93	68248948	napD	CDS	COG3062P	NC_007146	438514	438795
ref|NC_007146|:438817-441315	NTHI0463	napA	nitrate reductase catalytic subunit	438817-441315	+	832	68248949	napA	CDS	COG0243C	NC_007146	438817	441315
ref|NC_007146|:441369-442208	NTHI0464	napG	quinol dehydrogenase periplasmic component	441369-442208	+	279	68248950	napG	CDS	COG1145C	NC_007146	441369	442208
ref|NC_007146|:442208-443071	NTHI0465	napH	quinol dehydrogenase membrane component	442208-443071	+	287	68248951	napH	CDS	COG0348C	NC_007146	442208	443071
ref|NC_007146|:443068-443520	NTHI0466	napB	diheme cytochrome C NapB	443068-443520	+	150	68248952	napB	CDS	COG3043C	NC_007146	443068	443520
ref|NC_007146|:443535-444137	NTHI0467	napC	cytochrome C-type protein NapC	443535-444137	+	200	68248953	napC	CDS	COG3005C	NC_007146	443535	444137
ref|NC_007146|:444941-444297	NTHI0468	adk	adenylate kinase	444297-444941	-	214	68248954	adk	CDS	COG0563F	NC_007146	444941	444297
ref|NC_007146|:446303-445026	NTHI0469	lic3C	putative integral membrane signal transducer protein	445026-446303	-	425	68248955	lic3C	CDS	-	NC_007146	446303	445026
ref|NC_007146|:447461-446445	NTHI0471	galE	UDP-glucose 4-epimerase	446445-447461	-	338	68248956	galE	CDS	COG1087M	NC_007146	447461	446445
ref|NC_007146|:448596-447634	NTHI0472	lic3A	CMP-Neu5Ac--lipooligosaccharide alpha 2-3 sialyltransferase	447634-448596	-	320	68248957	lic3A	CDS	-	NC_007146	448596	447634
ref|NC_007146|:448995-449717	NTHI0473	NTHI0473	putative ABC-type nitrate/sulfonate/bicarbonate transport system, ATPase component	448995-449717	+	240	68248958	-	CDS	COG1116P	NC_007146	448995	449717
ref|NC_007146|:449714-450451	NTHI0474	NTHI0474	putative ABC-type nitrate/sulfonate/bicarbonate transport system, permease component	449714-450451	+	245	68248959	-	CDS	COG0600P	NC_007146	449714	450451
ref|NC_007146|:450473-451417	NTHI0475	NTHI0475	putative ABC-type nitrate/sulfonate/bicarbonate transport systems, periplasmic component	450473-451417	+	314	68248960	-	CDS	COG0715P	NC_007146	450473	451417
ref|NC_007146|:451427-452074	NTHI0476	NTHI0476	putative transcription activator	451427-452074	+	215	68248961	-	CDS	COG0819K	NC_007146	451427	452074
ref|NC_007146|:452984-452169	NTHI0477	hfeD	putative ABC-type chelated iron transport system, permease component	452169-452984	-	271	68248962	hfeD	CDS	COG1108P	NC_007146	452984	452169
ref|NC_007146|:453825-452977	NTHI0478	hfeC	putative ABC-type chelated iron transport system, permease component	452977-453825	-	282	68248963	hfeC	CDS	COG1108P	NC_007146	453825	452977
ref|NC_007146|:454749-453829	NTHI0479	hfeB	putative ABC-type chelated iron transport system, ATPase component	453829-454749	-	306	68248964	hfeB	CDS	COG1121P	NC_007146	454749	453829
ref|NC_007146|:455630-454749	NTHI0481	hfeA	putative periplasmic chelated iron binding protein	454749-455630	-	293	68248965	hfeA	CDS	COG0803P	NC_007146	455630	454749
ref|NC_007146|:455936-456400	NTHI0482	NTHI0482	hypothetical protein	455936-456400	+	154	68248966	-	CDS	-	NC_007146	455936	456400
ref|NC_007146|:457370-456492	NTHI0483	pbpG	penicillin-binding protein 7 homolog precursor	456492-457370	-	292	68248967	pbpG	CDS	COG1686M	NC_007146	457370	456492
ref|NC_007146|:457595-458767	NTHI0485	NTHI0485	ribosomal RNA large subunit methyltransferase N	457595-458767	+	390	68248968	-	CDS	COG0820R	NC_007146	457595	458767
ref|NC_007146|:458867-459406	NTHI0486	NTHI0486	hypothetical protein	458867-459406	+	179	68248969	-	CDS	COG3063NU	NC_007146	458867	459406
ref|NC_007146|:459478-460389	NTHI0487	NTHI0487	hypothetical protein	459478-460389	+	303	68248970	-	CDS	COG1426S	NC_007146	459478	460389
ref|NC_007146|:460398-461504	NTHI0488	ispG	4-hydroxy-3-methylbut-2-en-1-yl diphosphate synthase	460398-461504	+	368	68248971	ispG	CDS	COG0821I	NC_007146	460398	461504
ref|NC_007146|:461514-462785	NTHI0489	hisS	histidyl-tRNA synthetase	461514-462785	+	423	68248972	hisS	CDS	COG0124J	NC_007146	461514	462785
ref|NC_007146|:462803-463417	NTHI0490	NTHI0490	hypothetical protein	462803-463417	+	204	68248973	-	CDS	COG2976S	NC_007146	462803	463417
ref|NC_007146|:463662-463468	NTHI0491	NTHI0491	hypothetical protein	463468-463662	-	64	68248974	-	CDS	COG2975S	NC_007146	463662	463468
ref|NC_007146|:464003-463662	NTHI0492	fdx	ferredoxin, 2Fe-2S	463662-464003	-	113	68248975	fdx	CDS	COG0633C	NC_007146	464003	463662
ref|NC_007146|:465902-464043	NTHI0493	hscA	chaperone protein HscA	464043-465902	-	619	68248976	hscA	CDS	COG0443O	NC_007146	465902	464043
ref|NC_007146|:466607-465921	NTHI0494	NTHI0494	hypothetical protein	465921-466607	-	228	68248977	-	CDS	-	NC_007146	466607	465921
ref|NC_007146|:467182-466658	NTHI0495	hscB	co-chaperone HscB	466658-467182	-	174	68248978	hscB	CDS	COG1076O	NC_007146	467182	466658
ref|NC_007146|:467518-467195	NTHI0496	NTHI0496	hypothetical protein	467195-467518	-	107	68248979	-	CDS	COG0316S	NC_007146	467518	467195
ref|NC_007146|:467956-467576	NTHI0497	nifU	scaffold protein	467576-467956	-	126	68248980	nifU	CDS	COG0822C	NC_007146	467956	467576
ref|NC_007146|:469236-468016	NTHI0498	nifS2	cysteine desulfurase	468016-469236	-	406	68248981	nifS2	CDS	COG1104E	NC_007146	469236	468016
ref|NC_007146|:469749-469297	NTHI0499	NTHI0499	hypothetical protein	469297-469749	-	150	68248982	-	CDS	COG1959K	NC_007146	469749	469297
ref|NC_007146|:470527-469802	NTHI0500	NTHI0500	tRNA/rRNA methyltransferase	469802-470527	-	241	68248983	-	CDS	COG0565J	NC_007146	470527	469802
ref|NC_007146|:471428-470967	NTHI0501	pal	outer membrane protein P6 precursor	470967-471428	-	153	68248984	pal	CDS	COG2885M	NC_007146	471428	470967
ref|NC_007146|:472735-471452	NTHI0502	tolB	translocation protein TolB	471452-472735	-	427	68248985	tolB	CDS	COG0823U	NC_007146	472735	471452
ref|NC_007146|:474003-472777	NTHI0503	tolA	cell envelope integrity inner membrane protein TolA	472777-474003	-	408	68248986	tolA	CDS	COG3064M	NC_007146	474003	472777
ref|NC_007146|:474438-474019	NTHI0504	tolR	colicin uptake protein TolR	474019-474438	-	139	68248987	tolR	CDS	COG0848U	NC_007146	474438	474019
ref|NC_007146|:475195-474509	NTHI0505	tolQ	hypothetical protein	474509-475195	-	228	68248988	tolQ	CDS	COG0811U	NC_007146	475195	474509
ref|NC_007146|:475622-475212	NTHI0506	NTHI0506	thioesterase	475212-475622	-	136	68248989	-	CDS	COG0824R	NC_007146	475622	475212
ref|NC_007146|:475947-477869	NTHI0507	dinG	ATP-dependent helicase	475947-477869	+	640	68248990	dinG	CDS	COG1199KL	NC_007146	475947	477869
ref|NC_007146|:477882-478592	NTHI0508	NTHI0508	hypothetical protein	477882-478592	+	236	68248991	-	CDS	COG1214O	NC_007146	477882	478592
ref|NC_007146|:478617-479168	NTHI0509	NTHI0509	starvation-inducible outer membrane lipoprotein	478617-479168	+	183	68248992	-	CDS	COG3065M	NC_007146	478617	479168
ref|NC_007146|:479210-480898	NTHI0510	lcfA	long-chain-fatty-acid--CoA ligase	479210-480898	+	562	68248993	lcfA	CDS	COG0318IQ	NC_007146	479210	480898
ref|NC_007146|:480954-482096	NTHI0511	rnd	ribonuclease D	480954-482096	+	380	68248994	rnd	CDS	COG0349J	NC_007146	480954	482096
ref|NC_007146|:484007-482139	NTHI0512	NTHI0512	acyltransferase	482139-484007	-	622	68248995	-	CDS	COG1835I	NC_007146	484007	482139
ref|NC_007146|:485172-484081	NTHI0513	NTHI0513	GTP-dependent nucleic acid-binding protein EngD	484081-485172	-	363	68248996	-	CDS	COG0012J	NC_007146	485172	484081
ref|NC_007146|:485804-485220	NTHI0514	pth	peptidyl-tRNA hydrolase	485220-485804	-	194	68248997	pth	CDS	COG0193J	NC_007146	485804	485220
ref|NC_007146|:485987-486295	NTHI0516	NTHI0516	hypothetical protein	485987-486295	+	102	68248998	-	CDS	COG2914S	NC_007146	485987	486295
ref|NC_007146|:486298-487512	NTHI0517	NTHI0517	hypothetical protein	486298-487512	+	404	68248999	-	CDS	COG2850S	NC_007146	486298	487512
ref|NC_007146|:487514-488833	NTHI0518	xseA	exodeoxyribonuclease VII large subunit	487514-488833	+	439	68249000	xseA	CDS	COG1570L	NC_007146	487514	488833
ref|NC_007146|:489010-489663	NTHI0519	adpP	ADP-ribose pyrophosphatase	489010-489663	+	217	68249001	adpP	CDS	-	NC_007146	489010	489663
ref|NC_007146|:489673-490497	NTHI0520	icc	cyclic 3',5'-adenosine monophosphate phosphodiesterase	489673-490497	+	274	68249002	icc	CDS	COG1409R	NC_007146	489673	490497
ref|NC_007146|:490882-490595	NTHI0521	NTHI0521	hypothetical protein	490595-490882	-	95	68249003	-	CDS	COG3691S	NC_007146	490882	490595
ref|NC_007146|:491079-492455	NTHI0522	ompP1	long-chain fatty acid ABC transporter	491079-492455	+	458	68249004	ompP1	CDS	COG2067I	NC_007146	491079	492455
ref|NC_007146|:492501-493070	NTHI0523	ogt	methylated-DNA--protein-cysteine methyltransferase	492501-493070	+	189	68249005	ogt	CDS	COG0350L	NC_007146	492501	493070
ref|NC_007146|:493067-493738	NTHI0524	mutH	DNA mismatch repair protein	493067-493738	+	223	68249006	mutH	CDS	COG3066L	NC_007146	493067	493738
ref|NC_007146|:495038-493746	NTHI0525	mesJ	putative cell cycle protein MesJ	493746-495038	-	430	68249007	mesJ	CDS	COG0037D	NC_007146	495038	493746
ref|NC_007146|:496162-495215	NTHI0528	accA	acetyl-CoA carboxylase carboxyltransferase subunit alpha	495215-496162	-	315	68249008	accA	CDS	COG0825I	NC_007146	496162	495215
ref|NC_007146|:497036-496251	NTHI0529	znuB	high-affinity zinc uptake system membrane protein ZnuB	496251-497036	-	261	68249009	znuB	CDS	COG1108P	NC_007146	497036	496251
ref|NC_007146|:497842-497036	NTHI0531	znuC	ABC transporter ATP-binding protein	497036-497842	-	268	68249010	znuC	CDS	COG1121P	NC_007146	497842	497036
ref|NC_007146|:498014-499441	NTHI0532	NTHI0532	metalloprotease	498014-499441	+	475	68249011	-	CDS	COG0739M	NC_007146	498014	499441
ref|NC_007146|:499556-500512	NTHI0534	tyrR	transcriptional regulatory protein TyrR	499556-500512	+	318	68249012	tyrR	CDS	COG3283KE	NC_007146	499556	500512
ref|NC_007146|:500883-500608	NTHI0535	hfq	RNA-binding protein Hfq	500608-500883	-	91	68249013	hfq	CDS	COG1923R	NC_007146	500883	500608
ref|NC_007146|:501969-500974	NTHI0536	rluC	23S rRNA pseudouridylate synthase C	500974-501969	-	331	68249014	rluC	CDS	COG0564J	NC_007146	501969	500974
ref|NC_007146|:502315-505170	NTHI0538	rne	ribonuclease E	502315-505170	+	951	68249015	rne	CDS	COG1530J	NC_007146	502315	505170
ref|NC_007146|:505402-505614	NTHI0539	NTHI0539	hypothetical protein	505402-505614	+	70	68249016	-	CDS	COG3637M	NC_007146	505402	505614
ref|NC_007146|:505938-506735	NTHI0540	thiM	hydroxyethylthiazole kinase	505938-506735	+	265	68249017	thiM	CDS	COG2145H	NC_007146	505938	506735
ref|NC_007146|:506728-507537	NTHI0541	thiD	phosphomethylpyrimidine kinase	506728-507537	+	269	68249018	thiD	CDS	COG0351H	NC_007146	506728	507537
ref|NC_007146|:507548-508228	NTHI0542	thiE	thiamine-phosphate pyrophosphorylase	507548-508228	+	226	68249019	thiE	CDS	COG0352H	NC_007146	507548	508228
ref|NC_007146|:508212-509516	NTHI0543	NTHI0543	metabolite transporter	508212-509516	+	434	68249020	-	CDS	COG2271G	NC_007146	508212	509516
ref|NC_007146|:509629-509528	NTHI0544	NTHI0544	hypothetical protein	509528-509629	-	33	68249021	-	CDS	-	NC_007146	509629	509528
ref|NC_007146|:509685-511064	NTHI0545	NTHI0545	putative protease	509685-511064	+	459	68249022	-	CDS	COG0826O	NC_007146	509685	511064
ref|NC_007146|:512417-511098	NTHI0546	srmB	ATP-dependent RNA helicase SrmB	511098-512417	-	439	68249023	srmB	CDS	COG0513LKJ	NC_007146	512417	511098
ref|NC_007146|:512463-513185	NTHI0547	NTHI0547	O-methyltransferase	512463-513185	+	240	68249024	-	CDS	COG4123R	NC_007146	512463	513185
ref|NC_007146|:513968-515335	NTHI0549	pssA	phosphatidylserine synthase	513968-515335	+	455	68249025	pssA	CDS	COG1502I	NC_007146	513968	515335
ref|NC_007146|:516106-515381	NTHI0550	fadR	fatty acid metabolism regulator	515381-516106	-	241	68249026	fadR	CDS	COG2186K	NC_007146	516106	515381
ref|NC_007146|:516207-517775	NTHI0551	nhaB	sodium/proton antiporter	516207-517775	+	522	68249027	nhaB	CDS	COG3067P	NC_007146	516207	517775
ref|NC_007146|:517785-518318	NTHI0552	dsbB	disulfide bond formation protein B	517785-518318	+	177	68249028	dsbB	CDS	COG1495O	NC_007146	517785	518318
ref|NC_007146|:520205-518373	NTHI0553	glmS	glucosamine--fructose-6-phosphate aminotransferase	518373-520205	-	610	68249029	glmS	CDS	COG0449M	NC_007146	520205	518373
ref|NC_007146|:520728-520318	NTHI0554	hupA	DNA-binding protein HU	520318-520728	-	136	68249030	hupA	CDS	COG0776L	NC_007146	520728	520318
ref|NC_007146|:521320-520730	NTHI0555	NTHI0555	hypothetical protein	520730-521320	-	196	68249031	-	CDS	COG3068S	NC_007146	521320	520730
ref|NC_007146|:522150-521356	NTHI0557	nudC	NADH pyrophosphatase	521356-522150	-	264	68249032	nudC	CDS	COG2816L	NC_007146	522150	521356
ref|NC_007146|:522813-522217	NTHI0558	orfG	putative DNA uptake protein	522217-522813	-	198	68249033	orfG	CDS	COG0694O	NC_007146	522813	522217
ref|NC_007146|:523575-522889	NTHI0559	comF	competence protein F	522889-523575	-	228	68249034	comF	CDS	COG1040R	NC_007146	523575	522889
ref|NC_007146|:524925-523588	NTHI0560	comE	competence protein E	523588-524925	-	445	68249035	comE	CDS	COG4796U	NC_007146	524925	523588
ref|NC_007146|:525348-524935	NTHI0562	comD	competence protein D	524935-525348	-	137	68249036	comD	CDS	-	NC_007146	525348	524935
ref|NC_007146|:525866-525345	NTHI0563	comC	competence protein C	525345-525866	-	173	68249037	comC	CDS	-	NC_007146	525866	525345
ref|NC_007146|:526369-525863	NTHI0564	comB	competence protein B	525863-526369	-	168	68249038	comB	CDS	-	NC_007146	526369	525863
ref|NC_007146|:527167-526370	NTHI0566	comA	competence protein A	526370-527167	-	265	68249039	comA	CDS	COG4972NU	NC_007146	527167	526370
ref|NC_007146|:527266-529860	NTHI0567	mrcA	penicillin-binding protein 1A	527266-529860	+	864	68249040	mrcA	CDS	COG5009M	NC_007146	527266	529860
ref|NC_007146|:529933-530778	NTHI0568	NTHI0568	hypothetical protein	529933-530778	+	281	68249041	-	CDS	COG2961R	NC_007146	529933	530778
ref|NC_007146|:530911-531276	NTHI0569	NTHI0569	hypothetical protein	530911-531276	+	121	68249042	-	CDS	COG0718S	NC_007146	530911	531276
ref|NC_007146|:531407-532009	NTHI0570	recR	recombination protein RecR	531407-532009	+	200	68249043	recR	CDS	COG0353L	NC_007146	531407	532009
ref|NC_007146|:532025-533980	NTHI0571	topB	DNA topoisomerase III	532025-533980	+	651	68249044	topB	CDS	COG0550L	NC_007146	532025	533980
ref|NC_007146|:534089-534430	NTHI0572	secG	preprotein translocase subunit SecG	534089-534430	+	113	68249045	secG	CDS	COG1314U	NC_007146	534089	534430
ref|NC_007146|:536645-534975	NTHI0573	fruA	PTS system, fructose-specific IIBC component	534975-536645	-	556	68249046	fruA	CDS	COG1299G	NC_007146	536645	534975
ref|NC_007146|:537588-536647	NTHI0574	fruK	1-phosphofructokinase	536647-537588	-	313	68249047	fruK	CDS	COG1105G	NC_007146	537588	536647
ref|NC_007146|:539089-537590	NTHI0575	fruB	bifunctional PTS system fructose-specific transporter subunit IIA/HPr protein	537590-539089	-	499	68249048	fruB	CDS	COG4668G	NC_007146	539089	537590
ref|NC_007146|:539697-539161	NTHI0576	NTHI0576	hypothetical protein	539161-539697	-	178	68249049	-	CDS	-	NC_007146	539697	539161
ref|NC_007146|:540062-539784	NTHI0577	vapD	virulence-associated protein D	539784-540062	-	92	68249050	vapD	CDS	COG3309S	NC_007146	540062	539784
ref|NC_007146|:540262-540071	NTHI0578	vapX	hypothetical protein	540071-540262	-	63	68249051	vapX	CDS	-	NC_007146	540262	540071
ref|NC_007146|:541632-540334	NTHI0579	NTHI0579	hypothetical protein	540334-541632	-	432	68249052	-	CDS	COG1253R	NC_007146	541632	540334
ref|NC_007146|:542207-541683	NTHI0580	NTHI0580	hypothetical protein	541683-542207	-	174	68249053	-	CDS	-	NC_007146	542207	541683
ref|NC_007146|:543016-542234	NTHI0581	NTHI0581	putative deoxyribonuclease	542234-543016	-	260	68249054	-	CDS	COG0084L	NC_007146	543016	542234
ref|NC_007146|:544054-543071	NTHI0582	holB	DNA polymerase III subunit delta'	543071-544054	-	327	68249055	holB	CDS	COG0470L	NC_007146	544054	543071
ref|NC_007146|:544179-544051	NTHI0584	NTHI0584	hypothetical protein	544051-544179	-	42	68249056	-	CDS	-	NC_007146	544179	544051
ref|NC_007146|:544254-546377	NTHI0585	lav	autotransported protein Lav	544254-546377	+	707	68249057	lav	CDS	COG3468MU	NC_007146	544254	546377
ref|NC_007146|:547942-547283	NTHI0586	tmk	thymidylate kinase	547283-547942	-	219	68249058	tmk	CDS	COG0125F	NC_007146	547942	547283
ref|NC_007146|:548975-547932	NTHI0587	NTHI0587	periplasmic solute-binding protein	547932-548975	-	347	68249059	-	CDS	COG1559R	NC_007146	548975	547932
ref|NC_007146|:549986-549045	NTHI0588	surA	survival protein SurA-like protein	549045-549986	-	313	68249060	surA	CDS	COG0760O	NC_007146	549986	549045
ref|NC_007146|:550595-550056	NTHI0589	pyrR	bifunctional pyrimidine regulatory protein PyrR uracil phosphoribosyltransferase	550056-550595	-	179	68249061	pyrR	CDS	COG2065F	NC_007146	550595	550056
ref|NC_007146|:550727-551518	NTHI0591	mazG	nucleoside triphosphate pyrophosphohydrolase	550727-551518	+	263	68249062	mazG	CDS	COG3956R	NC_007146	550727	551518
ref|NC_007146|:552443-551568	NTHI0592	NTHI0592	hypothetical protein	551568-552443	-	291	68249063	-	CDS	COG2990S	NC_007146	552443	551568
ref|NC_007146|:552636-555047	NTHI0593	lon	ATP-dependent protease La	552636-555047	+	803	68249064	lon	CDS	COG0466O	NC_007146	552636	555047
ref|NC_007146|:555164-556315	NTHI0594	NTHI0594	coproporphyrinogen III oxidase	555164-556315	+	383	68249065	-	CDS	COG0635H	NC_007146	555164	556315
ref|NC_007146|:556449-557108	NTHI0595	rpiA	ribose-5-phosphate isomerase A	556449-557108	+	219	68249066	rpiA	CDS	COG0120G	NC_007146	556449	557108
ref|NC_007146|:557138-558370	NTHI0596	serA	D-3-phosphoglycerate dehydrogenase	557138-558370	+	410	68249067	serA	CDS	COG0111HE	NC_007146	557138	558370
ref|NC_007146|:559255-558413	NTHI0597	NTHI0597	aminomethyltransferase related to GcvT	558413-559255	-	280	68249068	-	CDS	COG0354R	NC_007146	559255	558413
ref|NC_007146|:560128-559265	NTHI0598	NTHI0598	hypothetical protein	559265-560128	-	287	68249069	-	CDS	COG1561S	NC_007146	560128	559265
ref|NC_007146|:560577-561488	NTHI0599	hisG	ATP phosphoribosyltransferase	560577-561488	+	303	68249070	hisG	CDS	COG0040E	NC_007146	560577	561488
ref|NC_007146|:561581-562864	NTHI0600	hisD	histidinol dehydrogenase	561581-562864	+	427	68249071	hisD	CDS	COG0141E	NC_007146	561581	562864
ref|NC_007146|:562933-564036	NTHI0601	hisC	histidinol-phosphate aminotransferase	562933-564036	+	367	68249072	hisC	CDS	COG0079E	NC_007146	562933	564036
ref|NC_007146|:564148-565236	NTHI0602	hisB	imidazole glycerol-phosphate dehydratase/histidinol phosphatase	564148-565236	+	362	68249073	hisB	CDS	COG0131E	NC_007146	564148	565236
ref|NC_007146|:565302-565901	NTHI0603	hisH	imidazole glycerol phosphate synthase subunit HisH	565302-565901	+	199	68249074	hisH	CDS	COG0118E	NC_007146	565302	565901
ref|NC_007146|:565937-566686	NTHI0604	hisA	1-(5-phosphoribosyl)-5-[(5-phosphoribosylamino)methylideneamino] imidazole-4-carboxamide isomerase	565937-566686	+	249	68249075	hisA	CDS	COG0106E	NC_007146	565937	566686
ref|NC_007146|:566668-567444	NTHI0605	hisF	imidazole glycerol phosphate synthase subunit HisF	566668-567444	+	258	68249076	hisF	CDS	COG0107E	NC_007146	566668	567444
ref|NC_007146|:567444-568109	NTHI0606	hisI	bifunctional phosphoribosyl-AMP cyclohydrolase/phosphoribosyl-ATP pyrophosphatase protein	567444-568109	+	221	68249077	hisI	CDS	COG0139E	NC_007146	567444	568109
ref|NC_007146|:568191-568343	NTHI0606_1	NTHI0606_1	hypothetical protein	568191-568343	+	50	68249078	-	CDS	-	NC_007146	568191	568343
ref|NC_007146|:568373-569575	NTHI0607	tyrP	tyrosine-specific transport protein 1	568373-569575	+	400	68249079	tyrP	CDS	COG0814E	NC_007146	568373	569575
ref|NC_007146|:570189-569761	NTHI0608	atpC	F0F1 ATP synthase subunit epsilon	569761-570189	-	142	68249080	atpC	CDS	COG0355C	NC_007146	570189	569761
ref|NC_007146|:571592-570219	NTHI0609	atpD	F0F1 ATP synthase subunit beta	570219-571592	-	457	68249081	atpD	CDS	COG0055C	NC_007146	571592	570219
ref|NC_007146|:572478-571609	NTHI0610	atpG	F0F1 ATP synthase subunit gamma	571609-572478	-	289	68249082	atpG	CDS	COG0224C	NC_007146	572478	571609
ref|NC_007146|:574035-572494	NTHI0611	atpA	F0F1 ATP synthase subunit alpha	572494-574035	-	513	68249083	atpA	CDS	COG0056C	NC_007146	574035	572494
ref|NC_007146|:574581-574048	NTHI0612	atpH	F0F1 ATP synthase subunit delta	574048-574581	-	177	68249084	atpH	CDS	COG0712C	NC_007146	574581	574048
ref|NC_007146|:575064-574594	NTHI0613	atpF	F0F1 ATP synthase subunit B	574594-575064	-	156	68249085	atpF	CDS	COG0711C	NC_007146	575064	574594
ref|NC_007146|:575368-575114	NTHI0614	atpE	F0F1 ATP synthase subunit C	575114-575368	-	84	68249086	atpE	CDS	COG0636C	NC_007146	575368	575114
ref|NC_007146|:576212-575424	NTHI0615	atpB	F0F1 ATP synthase subunit A	575424-576212	-	262	68249087	atpB	CDS	COG0356C	NC_007146	576212	575424
ref|NC_007146|:576623-576249	NTHI0616	NTHI0616	F0F1 ATP synthase subunit I	576249-576623	-	124	68249088	-	CDS	COG3312C	NC_007146	576623	576249
ref|NC_007146|:577360-576749	NTHI0617	gidB	16S rRNA methyltransferase GidB	576749-577360	-	203	68249089	gidB	CDS	COG0357M	NC_007146	577360	576749
ref|NC_007146|:577877-577500	NTHI0618	NTHI0618	hypothetical protein	577500-577877	-	125	68249090	-	CDS	-	NC_007146	577877	577500
ref|NC_007146|:577993-578595	NTHI0619	NTHI0619	putative phosphatase/phosphohexomutase	577993-578595	+	200	68249091	-	CDS	COG0637R	NC_007146	577993	578595
ref|NC_007146|:578595-579068	NTHI0620	NTHI0620	hypothetical protein	578595-579068	+	157	68249092	-	CDS	COG1238S	NC_007146	578595	579068
ref|NC_007146|:579253-579756	NTHI0621	luxS	S-ribosylhomocysteinase	579253-579756	+	167	68249093	luxS	CDS	COG1854T	NC_007146	579253	579756
ref|NC_007146|:581407-580700	NTHI0623	aphA	acid phosphatase/phosphotransferase	580700-581407	-	235	68249094	aphA	CDS	COG3700R	NC_007146	581407	580700
ref|NC_007146|:581627-582154	NTHI0624	hslV	ATP-dependent protease peptidase subunit	581627-582154	+	175	68249095	hslV	CDS	COG5405O	NC_007146	581627	582154
ref|NC_007146|:582165-583499	NTHI0625	hslU	ATP-dependent protease ATP-binding subunit HslU	582165-583499	+	444	68249096	hslU	CDS	COG1220O	NC_007146	582165	583499
ref|NC_007146|:584621-583569	NTHI0626	potD2	spermidine/putrescine-binding periplasmic protein 2 precursor	583569-584621	-	350	68249097	potD2	CDS	COG0687E	NC_007146	584621	583569
ref|NC_007146|:584761-586056	NTHI0627	ordL	oxidoreductase OrdL	584761-586056	+	431	68249098	ordL	CDS	COG0665E	NC_007146	584761	586056
ref|NC_007146|:586220-587662	NTHI0628	rmuC	DNA recombination protein RmuC	586220-587662	+	480	68249099	rmuC	CDS	COG1322S	NC_007146	586220	587662
ref|NC_007146|:587826-588245	NTHI0629	rbsD	D-ribose pyranase	587826-588245	+	139	68249100	rbsD	CDS	COG1869G	NC_007146	587826	588245
ref|NC_007146|:588259-589740	NTHI0630	rbsA	D-ribose transporter ATP binding protein	588259-589740	+	493	68249101	rbsA	CDS	COG1129G	NC_007146	588259	589740
ref|NC_007146|:589753-590724	NTHI0631	rbsC	ribose ABC transporter permease protein	589753-590724	+	323	68249102	rbsC	CDS	COG1172G	NC_007146	589753	590724
ref|NC_007146|:590744-591622	NTHI0632	rbsB	D-ribose transporter subunit RbsB	590744-591622	+	292	68249103	rbsB	CDS	COG1879G	NC_007146	590744	591622
ref|NC_007146|:591720-592640	NTHI0633	rbsK	ribokinase	591720-592640	+	306	68249104	rbsK	CDS	COG0524G	NC_007146	591720	592640
ref|NC_007146|:592668-593666	NTHI0634	rbsR	ribose operon repressor	592668-593666	+	332	68249105	rbsR	CDS	COG1609K	NC_007146	592668	593666
ref|NC_007146|:593772-594323	NTHI0635	NTHI0635	hypothetical protein	593772-594323	+	183	68249106	-	CDS	COG2862S	NC_007146	593772	594323
ref|NC_007146|:594951-594463	NTHI0636	menG	ribonuclease activity regulator protein RraA	594463-594951	-	162	68249107	menG	CDS	COG0684H	NC_007146	594951	594463
ref|NC_007146|:595935-595003	NTHI0637	menA	1,4-dihydroxy-2-naphthoate octaprenyltransferase	595003-595935	-	310	68249108	menA	CDS	COG1575H	NC_007146	595935	595003
ref|NC_007146|:595982-596701	NTHI0638	NTHI0638	hypothetical protein	595982-596701	+	239	68249109	-	CDS	COG1720S	NC_007146	595982	596701
ref|NC_007146|:597740-596754	NTHI0639	tehA	potassium-tellurite ethidium and proflavin transporter	596754-597740	-	328	68249110	tehA	CDS	COG1275P	NC_007146	597740	596754
ref|NC_007146|:602142-597892	NTHI0640	rpoC	DNA-directed RNA polymerase subunit beta'	597892-602142	-	1416	68249111	rpoC	CDS	COG0086K	NC_007146	602142	597892
ref|NC_007146|:606380-602349	NTHI0641	rpoB	DNA-directed RNA polymerase subunit beta	602349-606380	-	1343	68249112	rpoB	CDS	COG0085K	NC_007146	606380	602349
ref|NC_007146|:607453-606764	NTHI0642	rplA	50S ribosomal protein L1	606764-607453	-	229	68249113	rplA	CDS	COG0081J	NC_007146	607453	606764
ref|NC_007146|:607886-607458	NTHI0643	rplK	50S ribosomal protein L11	607458-607886	-	142	68249114	rplK	CDS	COG0080J	NC_007146	607886	607458
ref|NC_007146|:608775-608059	NTHI0644	deoD	purine nucleoside phosphorylase	608059-608775	-	238	68249115	deoD	CDS	COG0813F	NC_007146	608775	608059
ref|NC_007146|:610112-608859	NTHI0645	NTHI0645	nucleoside permease	608859-610112	-	417	68249116	-	CDS	COG1972F	NC_007146	610112	608859
ref|NC_007146|:610999-610211	NTHI0646	NTHI0646	pyruvate-formate lyase-activating enzyme	610211-610999	-	262	68249117	-	CDS	COG1180O	NC_007146	610999	610211
ref|NC_007146|:612552-611008	NTHI0647	NTHI0647	hypothetical protein	611008-612552	-	514	68249118	-	CDS	COG1882C	NC_007146	612552	611008
ref|NC_007146|:612765-613421	NTHI0648	NTHI0648	hypothetical protein	612765-613421	+	218	68249119	-	CDS	COG2364S	NC_007146	612765	613421
ref|NC_007146|:614447-613377	NTHI0649	waaQ	ADP-heptose--lipooligosaccharide heptosyltransferase III	613377-614447	-	356	68249120	waaQ	CDS	COG0859M	NC_007146	614447	613377
ref|NC_007146|:615564-614485	NTHI0650	fba	fructose-bisphosphate aldolase	614485-615564	-	359	68249121	fba	CDS	COG0191G	NC_007146	615564	614485
ref|NC_007146|:616835-615675	NTHI0651	pgk	phosphoglycerate kinase	615675-616835	-	386	68249122	pgk	CDS	COG0126G	NC_007146	616835	615675
ref|NC_007146|:617725-616931	NTHI0652	NTHI0652	ribonuclease I	616931-617725	-	264	68249123	-	CDS	COG3719J	NC_007146	617725	616931
ref|NC_007146|:617803-618063	NTHI0653	NTHI0653	putative ferredoxin-like protein	617803-618063	+	86	68249124	-	CDS	COG4231C	NC_007146	617803	618063
ref|NC_007146|:619417-618197	NTHI0654	tyrQ	tyrosine-specific transport protein 2	618197-619417	-	406	68249125	tyrQ	CDS	COG0814E	NC_007146	619417	618197
ref|NC_007146|:620035-619454	NTHI0655	tdk	thymidine kinase	619454-620035	-	193	68249126	tdk	CDS	COG1435F	NC_007146	620035	619454
ref|NC_007146|:621072-620044	NTHI0656	gcp	putative DNA-binding/iron metalloprotein/AP endonuclease	620044-621072	-	342	68249127	gcp	CDS	COG0533O	NC_007146	621072	620044
ref|NC_007146|:621304-621519	NTHI0657	rpsU	30S ribosomal protein S21	621304-621519	+	71	68249128	rpsU	CDS	COG0828J	NC_007146	621304	621519
ref|NC_007146|:621653-623434	NTHI0658	dnaG	DNA primase	621653-623434	+	593	68249129	dnaG	CDS	COG0358L	NC_007146	621653	623434
ref|NC_007146|:623505-625376	NTHI0659	rpoD	RNA polymerase sigma factor RpoD	623505-625376	+	623	68249130	rpoD	CDS	COG0568K	NC_007146	623505	625376
ref|NC_007146|:627113-625686	NTHI0660	aspA	aspartate ammonia-lyase	625686-627113	-	475	68249131	aspA	CDS	COG1027E	NC_007146	627113	625686
ref|NC_007146|:628075-627260	NTHI0661	ureH	urease accessory protein UreH	627260-628075	-	271	68249132	ureH	CDS	COG0829O	NC_007146	628075	627260
ref|NC_007146|:628827-628150	NTHI0662	ureG	urease accessory protein	628150-628827	-	225	68249133	ureG	CDS	COG0378OK	NC_007146	628827	628150
ref|NC_007146|:629637-628930	NTHI0663	ureF	urease accessory protein UreF	628930-629637	-	235	68249134	ureF	CDS	COG0830O	NC_007146	629637	628930
ref|NC_007146|:630179-629622	NTHI0664	ureE	urease accessory protein UreE	629622-630179	-	185	68249135	ureE	CDS	COG2371O	NC_007146	630179	629622
ref|NC_007146|:632025-630307	NTHI0665	ureC	urease subunit alpha	630307-632025	-	572	68249136	ureC	CDS	COG0804E	NC_007146	632025	630307
ref|NC_007146|:632342-632037	NTHI0666	ureB	urease subunit beta	632037-632342	-	101	68249137	ureB	CDS	COG0832E	NC_007146	632342	632037
ref|NC_007146|:632721-632419	NTHI0667	ureA	urease subunit gamma	632419-632721	-	100	68249138	ureA	CDS	COG0831E	NC_007146	632721	632419
ref|NC_007146|:632884-633174	NTHI0668	groES	co-chaperonin GroES	632884-633174	+	96	68249139	groES	CDS	COG0234O	NC_007146	632884	633174
ref|NC_007146|:633197-634834	NTHI0669	groEL	chaperonin GroEL	633197-634834	+	545	68249140	groEL	CDS	COG0459O	NC_007146	633197	634834
ref|NC_007146|:635457-635008	NTHI0670	rplI	50S ribosomal protein L9	635008-635457	-	149	68249141	rplI	CDS	COG0359J	NC_007146	635457	635008
ref|NC_007146|:635701-635474	NTHI0671	rpsR	30S ribosomal protein S18	635474-635701	-	75	68249142	rpsR	CDS	COG0238J	NC_007146	635701	635474
ref|NC_007146|:636040-635714	NTHI0672	priB	primosomal replication protein N	635714-636040	-	108	68249143	priB	CDS	COG2965L	NC_007146	636040	635714
ref|NC_007146|:636404-636027	NTHI0673	rpsF	30S ribosomal protein S6	636027-636404	-	125	68249144	rpsF	CDS	COG0360J	NC_007146	636404	636027
ref|NC_007146|:636850-636596	NTHI0674	infA	translation initiation factor IF-1	636596-636850	-	84	68249145	infA	CDS	COG0361J	NC_007146	636850	636596
ref|NC_007146|:638183-639046	NTHI0676	ksgA	dimethyladenosine transferase	638183-639046	+	287	68249146	ksgA	CDS	COG0030J	NC_007146	638183	639046
ref|NC_007146|:640024-639086	NTHI0677	lic2A	UDP-Gal--lipooligosaccharide galactosyltransferase	639086-640024	-	312	68249147	lic2A	CDS	COG3306M	NC_007146	640024	639086
ref|NC_007146|:640077-640904	NTHI0679	apaH	diadenosine tetraphosphatase	640077-640904	+	275	68249148	apaH	CDS	COG0639T	NC_007146	640077	640904
ref|NC_007146|:640914-641537	NTHI0680	NTHI0680	hypothetical protein	640914-641537	+	207	68249149	-	CDS	-	NC_007146	640914	641537
ref|NC_007146|:643117-641663	NTHI0681	gnd	6-phosphogluconate dehydrogenase	641663-643117	-	484	68249150	gnd	CDS	COG0362G	NC_007146	643117	641663
ref|NC_007146|:643775-643233	NTHI0683	NTHI0683	hypothetical protein	643233-643775	-	180	68249151	-	CDS	COG1943L	NC_007146	643775	643233
ref|NC_007146|:644046-643858	NTHI0684	NTHI0684	hypothetical protein	643858-644046	-	62	68249152	-	CDS	COG3759S	NC_007146	644046	643858
ref|NC_007146|:644814-644116	NTHI0685	devB	6-phosphogluconolactonase	644116-644814	-	232	161761278	devB	CDS	COG0363G	NC_007146	644814	644116
ref|NC_007146|:646441-644957	NTHI0686	zwf	glucose-6-phosphate 1-dehydrogenase	644957-646441	-	494	68249154	zwf	CDS	COG0364G	NC_007146	646441	644957
ref|NC_007146|:647326-646517	NTHI0687	cysQ	CysQ	646517-647326	-	269	68249155	cysQ	CDS	COG1218P	NC_007146	647326	646517
ref|NC_007146|:647747-647331	NTHI0688	NTHI0688	hypothetical protein	647331-647747	-	138	68249156	-	CDS	-	NC_007146	647747	647331
ref|NC_007146|:649786-647804	NTHI0689	NTHI0689	hypothetical protein	647804-649786	-	660	68249157	-	CDS	COG1297S	NC_007146	649786	647804
ref|NC_007146|:650015-650410	NTHI0690	hslR	heat shock protein 15-like protein	650015-650410	+	131	68249158	hslR	CDS	COG1188J	NC_007146	650015	650410
ref|NC_007146|:650888-650436	NTHI0691	asnC	DNA-binding transcriptional regulator AsnC	650436-650888	-	150	68249159	asnC	CDS	COG1522K	NC_007146	650888	650436
ref|NC_007146|:651042-652034	NTHI0692	asnA	asparagine synthetase AsnA	651042-652034	+	330	68249160	asnA	CDS	COG2502E	NC_007146	651042	652034
ref|NC_007146|:652450-652097	NTHI0693	NTHI0693	putative transposase-like protein	652097-652450	-	117	68249161	-	CDS	COG2801L	NC_007146	652450	652097
ref|NC_007146|:653063-653920	NTHI0694	NTHI0694	hypothetical protein	653063-653920	+	285	68249162	-	CDS	-	NC_007146	653063	653920
ref|NC_007146|:654193-654077	NTHI0695	NTHI0695	hypothetical protein	654077-654193	-	38	68249163	-	CDS	-	NC_007146	654193	654077
ref|NC_007146|:654485-654625	NTHI0696	NTHI0696	hypothetical protein	654485-654625	+	46	68249164	-	CDS	-	NC_007146	654485	654625
ref|NC_007146|:655479-654805	NTHI0697	gph	phosphoglycolate phosphatase	654805-655479	-	224	68249165	gph	CDS	COG0546R	NC_007146	655479	654805
ref|NC_007146|:656229-655525	NTHI0698	rpe	ribulose-phosphate 3-epimerase	655525-656229	-	234	68249166	rpe	CDS	COG0036G	NC_007146	656229	655525
ref|NC_007146|:658771-656351	NTHI0699	gyrB	DNA gyrase subunit B	656351-658771	-	806	68249167	gyrB	CDS	COG0187L	NC_007146	658771	656351
ref|NC_007146|:661209-658897	NTHI0701	NTHI0701	transcriptional accessory protein	658897-661209	-	770	68249168	-	CDS	COG2183K	NC_007146	661209	658897
ref|NC_007146|:661305-661781	NTHI0702	greB	transcription elongation factor GreB	661305-661781	+	158	68249169	greB	CDS	COG0782K	NC_007146	661305	661781
ref|NC_007146|:662468-661851	NTHI0703	NTHI0703	DNA-binding transcriptional repressor FabR	661851-662468	-	205	68249170	-	CDS	COG1309K	NC_007146	662468	661851
ref|NC_007146|:663373-662468	NTHI0704	oxyR	DNA-binding transcriptional regulator OxyR	662468-663373	-	301	68249171	oxyR	CDS	COG0583K	NC_007146	663373	662468
ref|NC_007146|:663496-664221	NTHI0705	pdgX	peroxiredoxin/glutaredoxin	663496-664221	+	241	68249172	pdgX	CDS	COG0678O	NC_007146	663496	664221
ref|NC_007146|:664534-664313	NTHI0706	slyX	hypothetical protein	664313-664534	-	73	68249173	slyX	CDS	COG2900S	NC_007146	664534	664313
ref|NC_007146|:664632-665357	NTHI0707	fkbY	FKBP-type peptidyl-prolyl cis-trans isomerase	664632-665357	+	241	68249174	fkbY	CDS	COG0545O	NC_007146	664632	665357
ref|NC_007146|:665447-666112	NTHI0708	NTHI0708	hypothetical protein	665447-666112	+	221	68249175	-	CDS	COG2964S	NC_007146	665447	666112
ref|NC_007146|:666112-666492	NTHI0709	NTHI0709	sulfur transfer complex subunit TusD	666112-666492	+	126	68249176	-	CDS	COG1553P	NC_007146	666112	666492
ref|NC_007146|:666489-666848	NTHI0710	NTHI0710	sulfur relay protein TusC	666489-666848	+	119	68249177	-	CDS	COG2923P	NC_007146	666489	666848
ref|NC_007146|:666857-667144	NTHI0711	NTHI0711	hypothetical protein	666857-667144	+	95	68249178	-	CDS	COG2168P	NC_007146	666857	667144
ref|NC_007146|:668459-667275	NTHI0712	tuf	elongation factor Tu	667275-668459	-	394	68249179	tuf	CDS	COG0050J	NC_007146	668459	667275
ref|NC_007146|:669165-670088	NTHI0713	coaA	pantothenate kinase	669165-670088	+	307	68249180	coaA	CDS	COG1072H	NC_007146	669165	670088
ref|NC_007146|:671126-670179	NTHI0716	rseB	periplasmic negative regulator of sigmaE	670179-671126	-	315	68249181	rseB	CDS	COG3026T	NC_007146	671126	670179
ref|NC_007146|:671781-671206	NTHI0718	rseA	sigma-E factor negative regulatory protein	671206-671781	-	191	68249182	rseA	CDS	COG3073T	NC_007146	671781	671206
ref|NC_007146|:672375-671806	NTHI0719	rpoE	RNA polymerase sigma factor RpoE	671806-672375	-	189	68249183	rpoE	CDS	COG1595K	NC_007146	672375	671806
ref|NC_007146|:672741-672484	NTHI0720	NTHI0720	hypothetical protein	672484-672741	-	85	68249184	-	CDS	COG2938S	NC_007146	672741	672484
ref|NC_007146|:673217-672831	NTHI0721	mscL	large-conductance mechanosensitive channel	672831-673217	-	128	68249185	mscL	CDS	COG1970M	NC_007146	673217	672831
ref|NC_007146|:674666-673290	NTHI0722	trkA	potassium transporter peripheral membrane component	673290-674666	-	458	68249186	trkA	CDS	COG0569P	NC_007146	674666	673290
ref|NC_007146|:676031-674679	NTHI0723	sun	SUN protein	674679-676031	-	450	68249187	sun	CDS	COG0144J	NC_007146	676031	674679
ref|NC_007146|:676987-676031	NTHI0724	fmt	methionyl-tRNA formyltransferase	676031-676987	-	318	68249188	fmt	CDS	COG0223J	NC_007146	676987	676031
ref|NC_007146|:677597-677088	NTHI0725	def	peptide deformylase	677088-677597	-	169	68249189	def	CDS	COG0242J	NC_007146	677597	677088
ref|NC_007146|:678224-677787	NTHI0726	NTHI0726	hypothetical protein	677787-678224	-	145	68249190	-	CDS	-	NC_007146	678224	677787
ref|NC_007146|:678387-678202	NTHI0727	NTHI0727	hypothetical protein	678202-678387	-	61	68249191	-	CDS	-	NC_007146	678387	678202
ref|NC_007146|:685321-684668	NTHI0728	sxy	DNA transformation protein TfoX	684668-685321	-	217	68249192	sxy	CDS	COG3070K	NC_007146	685321	684668
ref|NC_007146|:685693-686757	NTHI0729	recA	recombinase A	685693-686757	+	354	68249193	recA	CDS	COG0468L	NC_007146	685693	686757
ref|NC_007146|:686836-687294	NTHI0730	recX	recombination regulator RecX	686836-687294	+	152	68249194	recX	CDS	COG2137R	NC_007146	686836	687294
ref|NC_007146|:687677-687291	NTHI0731	ccrB	camphor resistance protein CrcB	687291-687677	-	128	68249195	ccrB	CDS	COG0239D	NC_007146	687677	687291
ref|NC_007146|:688495-687677	NTHI0732	NTHI0732	HAD superfamily hydrolase	687677-688495	-	272	68249196	-	CDS	COG0561R	NC_007146	688495	687677
ref|NC_007146|:688898-689902	NTHI0733	argF	ornithine carbamoyltransferase	688898-689902	+	334	68249197	argF	CDS	COG0078E	NC_007146	688898	689902
ref|NC_007146|:689912-690844	NTHI0734	arcC	carbamate kinase	689912-690844	+	310	68249198	arcC	CDS	COG0549E	NC_007146	689912	690844
ref|NC_007146|:690949-692478	NTHI0735	NTHI0735	hypothetical protein	690949-692478	+	509	68249199	-	CDS	COG1288S	NC_007146	690949	692478
ref|NC_007146|:697114-697818	NTHI0738	pepE	peptidase E	697114-697818	+	234	68249200	pepE	CDS	COG3340E	NC_007146	697114	697818
ref|NC_007146|:697836-699131	NTHI0739	NTHI0739	C4-dicarboxylate transporter	697836-699131	+	431	68249201	-	CDS	COG3069C	NC_007146	697836	699131
ref|NC_007146|:699203-700474	NTHI0740	abgA	aminobenzoyl-glutamate utilization protein A	699203-700474	+	423	68249202	abgA	CDS	COG1473R	NC_007146	699203	700474
ref|NC_007146|:700567-702540	NTHI0741	cpdB	bifunctional 2',3'-cyclic nucleotide 2'-phosphodiesterase/3'-nucleotidase periplasmic precursor protein	700567-702540	+	657	68249203	cpdB	CDS	COG0737F	NC_007146	700567	702540
ref|NC_007146|:703056-702649	NTHI0742	NTHI0742	HTH-type transcriptional regulator	702649-703056	-	135	68249204	-	CDS	COG0789K	NC_007146	703056	702649
ref|NC_007146|:703743-703066	NTHI0743	NTHI0743	zinc transporter ZitB	703066-703743	-	225	68249205	-	CDS	COG1230P	NC_007146	703743	703066
ref|NC_007146|:704251-706140	NTHI0744	gidA	tRNA uridine 5-carboxymethylaminomethyl modification enzyme GidA	704251-706140	+	629	68249206	gidA	CDS	COG0445D	NC_007146	704251	706140
ref|NC_007146|:706322-706696	NTHI0745	rpsL	30S ribosomal protein S12	706322-706696	+	124	68249207	rpsL	CDS	COG0048J	NC_007146	706322	706696
ref|NC_007146|:706853-707323	NTHI0746	rpsG,	30S ribosomal protein S7	706853-707323	+	156	68249208	rpsG,	CDS	COG0049J	NC_007146	706853	707323
ref|NC_007146|:707407-709509	NTHI0747	fusA	elongation factor G	707407-709509	+	700	68249209	fusA	CDS	COG0480J	NC_007146	707407	709509
ref|NC_007146|:709574-710758	NTHI0748	tuf	elongation factor Tu	709574-710758	+	394	68249210	tuf	CDS	COG0050J	NC_007146	709574	710758
ref|NC_007146|:711218-711562	NTHI0749	NTHI0749	chloride channel protein	711218-711562	+	114	68249211	-	CDS	-	NC_007146	711218	711562
ref|NC_007146|:711553-711735	NTHI0751	NTHI0751	chloride channel protein	711553-711735	+	60	68249212	-	CDS	-	NC_007146	711553	711735
ref|NC_007146|:711738-712721	NTHI0753	dusA	tRNA-dihydrouridine synthase A	711738-712721	+	327	68249213	dusA	CDS	COG0042J	NC_007146	711738	712721
ref|NC_007146|:713059-712769	NTHI0754	NTHI0754	hypothetical protein	712769-713059	-	96	68249214	-	CDS	COG3691S	NC_007146	713059	712769
ref|NC_007146|:714092-713082	NTHI0755	trpS	tryptophanyl-tRNA synthetase	713082-714092	-	336	68249215	trpS	CDS	COG0180J	NC_007146	714092	713082
ref|NC_007146|:714215-714832	NTHI0757	NTHI0757	hypothetical protein	714215-714832	+	205	68249216	-	CDS	COG2915R	NC_007146	714215	714832
ref|NC_007146|:714855-716225	NTHI0758	purB	adenylosuccinate lyase	714855-716225	+	456	68249217	purB	CDS	COG0015F	NC_007146	714855	716225
ref|NC_007146|:716497-716988	NTHI0759	rplJ	50S ribosomal protein L10	716497-716988	+	163	68249218	rplJ	CDS	COG0244J	NC_007146	716497	716988
ref|NC_007146|:717043-717414	NTHI0761	rplL	50S ribosomal protein L7/L12	717043-717414	+	123	68249219	rplL	CDS	COG0222J	NC_007146	717043	717414
ref|NC_007146|:717573-718943	NTHI0762	glmU	bifunctional N-acetylglucosamine-1-phosphate uridyltransferase/glucosamine-1-phosphate acetyltransferase	717573-718943	+	456	68249220	glmU	CDS	COG1207M	NC_007146	717573	718943
ref|NC_007146|:719289-718978	NTHI0763	NTHI0763	hypothetical protein	718978-719289	-	103	68249221	-	CDS	-	NC_007146	719289	718978
ref|NC_007146|:720763-719828	NTHI0764	pldB	lysophospholipase L2	719828-720763	-	311	68249222	pldB	CDS	COG2267I	NC_007146	720763	719828
ref|NC_007146|:721932-720817	NTHI0765	asd	aspartate-semialdehyde dehydrogenase	720817-721932	-	371	68249223	asd	CDS	COG0136E	NC_007146	721932	720817
ref|NC_007146|:722814-722098	NTHI0766	NTHI0766	hypothetical protein	722098-722814	-	238	68249224	-	CDS	COG1285S	NC_007146	722814	722098
ref|NC_007146|:723006-723662	NTHI0767	NTHI0767	2-methylthioadenine synthetase	723006-723662	+	218	68249225	-	CDS	COG0621J	NC_007146	723006	723662
ref|NC_007146|:724304-723726	NTHI0768	mdaB	putative NADPH-quinone reductase, modulator of drug activity B	723726-724304	-	192	68249226	mdaB	CDS	COG2249R	NC_007146	724304	723726
ref|NC_007146|:726595-724583	NTHI0769	rep	ATP-dependent DNA helicase	724583-726595	-	670	68249227	rep	CDS	COG0210L	NC_007146	726595	724583
ref|NC_007146|:726813-726601	NTHI0770	NTHI0770	periplasmic lipoprotein	726601-726813	-	70	68249228	-	CDS	COG5645R	NC_007146	726813	726601
ref|NC_007146|:727280-726810	NTHI0771	coaD	phosphopantetheine adenylyltransferase	726810-727280	-	156	68249229	coaD	CDS	COG0669H	NC_007146	727280	726810
ref|NC_007146|:728560-727277	NTHI0772	kdtA	3-deoxy-D-manno-octulosonic-acid transferase	727277-728560	-	427	68249230	kdtA	CDS	COG1519M	NC_007146	728560	727277
ref|NC_007146|:728623-729387	NTHI0773	lgtF	UDP-glucose--lipooligosaccharide glucosyltransferase	728623-729387	+	254	68249231	lgtF	CDS	COG0463M	NC_007146	728623	729387
ref|NC_007146|:729947-729384	NTHI0774	tag	DNA-3-methyladenine glycosylase	729384-729947	-	187	68249232	tag	CDS	COG2818L	NC_007146	729947	729384
ref|NC_007146|:730814-730062	NTHI0775	NTHI0775	hypothetical protein	730062-730814	-	250	68249233	-	CDS	-	NC_007146	730814	730062
ref|NC_007146|:731632-730826	NTHI0776	aroE	shikimate 5-dehydrogenase	730826-731632	-	268	68249234	aroE	CDS	COG0169E	NC_007146	731632	730826
ref|NC_007146|:732187-731636	NTHI0777	NTHI0777	translation factor SUA5	731636-732187	-	183	68249235	-	CDS	COG0009J	NC_007146	732187	731636
ref|NC_007146|:732739-732203	NTHI0778	NTHI0778	zinc finger domain-containing protein	732203-732739	-	178	68249236	-	CDS	COG0551L	NC_007146	732739	732203
ref|NC_007146|:734665-732749	NTHI0779	NTHI0779	ABC transporter ATP-binding protein	732749-734665	-	638	68249237	-	CDS	COG0488R	NC_007146	734665	732749
ref|NC_007146|:735146-734850	NTHI0780	NTHI0780	putative HTH-type transcriptional regulator	734850-735146	-	98	68249238	-	CDS	COG3620K	NC_007146	735146	734850
ref|NC_007146|:735321-735139	NTHI0781	NTHI0781	hypothetical protein	735139-735321	-	60	68249239	-	CDS	COG4679S	NC_007146	735321	735139
ref|NC_007146|:738569-735591	NTHI0782	hgpB	hemoglobin-haptoglobin binding protein B	735591-738569	-	992	68249240	hgpB	CDS	COG1629P	NC_007146	738569	735591
ref|NC_007146|:739300-741045	NTHI0783	NTHI0783	ABC transporter ATP-binding protein	739300-741045	+	581	68249241	-	CDS	COG4988CO	NC_007146	739300	741045
ref|NC_007146|:741038-742696	NTHI0785	NTHI0785	ABC transporter ATP-binding protein	741038-742696	+	552	68249242	-	CDS	COG1132V	NC_007146	741038	742696
ref|NC_007146|:743811-742780	NTHI0786	NTHI0786	hypothetical protein	742780-743811	-	343	68249243	-	CDS	COG3550R	NC_007146	743811	742780
ref|NC_007146|:744128-743808	NTHI0787	NTHI0787	hypothetical protein	743808-744128	-	106	68249244	-	CDS	COG3550R	NC_007146	744128	743808
ref|NC_007146|:744424-744116	NTHI0788	NTHI0788	putative HTH-type transcriptional regulator	744116-744424	-	102	68249245	-	CDS	-	NC_007146	744424	744116
ref|NC_007146|:745630-744629	NTHI0789	glpX	fructose 1,6-bisphosphatase II	744629-745630	-	333	68249246	glpX	CDS	COG1494G	NC_007146	745630	744629
ref|NC_007146|:745792-746010	NTHI0790	NTHI0790	hypothetical protein	745792-746010	+	72	68249247	-	CDS	COG3074S	NC_007146	745792	746010
ref|NC_007146|:746109-746549	NTHI0791	mioC	flavodoxin	746109-746549	+	146	68249248	mioC	CDS	COG0716C	NC_007146	746109	746549
ref|NC_007146|:746546-746980	NTHI0792	dtd	D-tyrosyl-tRNA(Tyr) deacylase	746546-746980	+	144	68249249	dtd	CDS	COG1490J	NC_007146	746546	746980
ref|NC_007146|:747763-747287	NTHI0793	ispF	2-C-methyl-D-erythritol 2,4-cyclodiphosphate synthase	747287-747763	-	158	68249250	ispF	CDS	COG0245I	NC_007146	747763	747287
ref|NC_007146|:748437-747760	NTHI0794	ispD	2-C-methyl-D-erythritol 4-phosphate cytidylyltransferase	747760-748437	-	225	68249251	ispD	CDS	COG1211I	NC_007146	748437	747760
ref|NC_007146|:748715-748437	NTHI0795	ftsB	cell division protein FtsB	748437-748715	-	92	68249252	ftsB	CDS	COG2919D	NC_007146	748715	748437
ref|NC_007146|:749305-748838	NTHI0796	gpt	xanthine-guanine phosphoribosyltransferase	748838-749305	-	155	68249253	gpt	CDS	COG0503F	NC_007146	749305	748838
ref|NC_007146|:749416-750870	NTHI0797	pepD	aminoacyl-histidine dipeptidase	749416-750870	+	484	68249254	pepD	CDS	COG2195E	NC_007146	749416	750870
ref|NC_007146|:751810-750923	NTHI0798	xerC	site-specific tyrosine recombinase XerC	750923-751810	-	295	68249255	xerC	CDS	COG4973L	NC_007146	751810	750923
ref|NC_007146|:752244-751804	NTHI0799	NTHI0799	hypothetical protein	751804-752244	-	146	68249256	-	CDS	-	NC_007146	752244	751804
ref|NC_007146|:752410-753201	NTHI0800	tpiA	triosephosphate isomerase	752410-753201	+	263	68249257	tpiA	CDS	COG0149G	NC_007146	752410	753201
ref|NC_007146|:753600-753283	NTHI0801	glpE	thiosulfate sulfurtransferase GlpE	753283-753600	-	105	68249258	glpE	CDS	COG0607P	NC_007146	753600	753283
ref|NC_007146|:754479-753601	NTHI0802	NTHI0802	hypothetical protein	753601-754479	-	292	68249259	-	CDS	COG2962R	NC_007146	754479	753601
ref|NC_007146|:755389-754511	NTHI0803	ilvY	DNA-binding transcriptional regulator IlvY	754511-755389	-	292	68249260	ilvY	CDS	COG0583K	NC_007146	755389	754511
ref|NC_007146|:756073-757551	NTHI0804	ilvC	ketol-acid reductoisomerase	756073-757551	+	492	68249261	ilvC	CDS	COG0059EH	NC_007146	756073	757551
ref|NC_007146|:758942-757662	NTHI0805	glpC	sn-glycerol-3-phosphate dehydrogenase subunit C	757662-758942	-	426	68249262	glpC	CDS	COG0247C	NC_007146	758942	757662
ref|NC_007146|:760251-758953	NTHI0806	glpB	anaerobic glycerol-3-phosphate dehydrogenase subunit B	758953-760251	-	432	68249263	glpB	CDS	COG3075E	NC_007146	760251	758953
ref|NC_007146|:761932-760241	NTHI0808	glpA	sn-glycerol-3-phosphate dehydrogenase subunit A	760241-761932	-	563	68249264	glpA	CDS	COG0578C	NC_007146	761932	760241
ref|NC_007146|:762225-763667	NTHI0809	glpT	glycerol-3-phosphate transporter	762225-763667	+	480	68249265	glpT	CDS	COG2271G	NC_007146	762225	763667
ref|NC_007146|:763771-764865	NTHI0811	glpQ	glycerophosphodiester phosphodiesterase	763771-764865	+	364	68249266	glpQ	CDS	COG0584C	NC_007146	763771	764865
ref|NC_007146|:765095-765889	NTHI0812	glpF	glycerol uptake facilitator protein	765095-765889	+	264	68249267	glpF	CDS	COG0580G	NC_007146	765095	765889
ref|NC_007146|:765910-767421	NTHI0813	glpK	glycerol kinase	765910-767421	+	503	68249268	glpK	CDS	COG0554C	NC_007146	765910	767421
ref|NC_007146|:767972-767505	NTHI0814	gpt2	xanthine-guanine phosphoribosyltransferase	767505-767972	-	155	68249269	gpt2	CDS	COG0503F	NC_007146	767972	767505
ref|NC_007146|:768257-769081	NTHI0816	hel	Outer membrane protein P4, NADP phosphatase	768257-769081	+	274	68249270	hel	CDS	COG2503R	NC_007146	768257	769081
ref|NC_007146|:769248-769931	NTHI0817	rluE	hypothetical protein	769248-769931	+	227	68249271	rluE	CDS	COG1187J	NC_007146	769248	769931
ref|NC_007146|:774920-771036	NTHI0820	NTHI0820	hypothetical protein	771036-774920	-	1294	68249272	-	CDS	COG2911S	NC_007146	774920	771036
ref|NC_007146|:776666-774930	NTHI0821	NTHI0821	hypothetical protein	774930-776666	-	578	68249273	-	CDS	COG0729M	NC_007146	776666	774930
ref|NC_007146|:777389-776817	NTHI0822	slyD	FKBP-type peptidyl-prolyl cis-trans isomerase SlyD	776817-777389	-	190	68249274	slyD	CDS	COG1047O	NC_007146	777389	776817
ref|NC_007146|:777889-777467	NTHI0823	NTHI0823	hypothetical protein	777467-777889	-	140	68249275	-	CDS	COG3076S	NC_007146	777889	777467
ref|NC_007146|:777998-779017	NTHI0824	truD	tRNA pseudouridine synthase D	777998-779017	+	339	68249276	truD	CDS	COG0585S	NC_007146	777998	779017
ref|NC_007146|:779027-779776	NTHI0825	surE	stationary phase survival protein SurE	779027-779776	+	249	68249277	surE	CDS	COG0496R	NC_007146	779027	779776
ref|NC_007146|:779785-780363	NTHI0826	NTHI0826	hypothetical protein	779785-780363	+	192	68249278	-	CDS	COG1238S	NC_007146	779785	780363
ref|NC_007146|:780372-780557	NTHI0827	NTHI0827	hypothetical protein	780372-780557	+	61	68249279	-	CDS	-	NC_007146	780372	780557
ref|NC_007146|:780592-781809	NTHI0830	lppB	lipoprotein	780592-781809	+	405	68249280	lppB	CDS	COG0739M	NC_007146	780592	781809
ref|NC_007146|:782177-783595	NTHI0831	tnaA	tryptophanase	782177-783595	+	472	68249281	tnaA	CDS	COG3033E	NC_007146	782177	783595
ref|NC_007146|:783679-784911	NTHI0832	tnaB	tryptophan-specific transport protein	783679-784911	+	410	68249282	tnaB	CDS	COG0814E	NC_007146	783679	784911
ref|NC_007146|:785052-787637	NTHI0834	mutS	DNA mismatch repair protein MutS	785052-787637	+	861	68249283	mutS	CDS	COG0249L	NC_007146	785052	787637
ref|NC_007146|:787843-789228	NTHI0835	selA	selenocysteine synthase	787843-789228	+	461	68249284	selA	CDS	COG1921E	NC_007146	787843	789228
ref|NC_007146|:789225-791084	NTHI0836	selB	selenocysteine-specific elongation factor	789225-791084	+	619	68249285	selB	CDS	COG3276J	NC_007146	789225	791084
ref|NC_007146|:791103-791957	NTHI0837	NTHI0837	hypothetical protein	791103-791957	+	284	68249286	-	CDS	-	NC_007146	791103	791957
ref|NC_007146|:792077-792373	NTHI0838	relB	DNA-damage-inducible protein J, negative regulator of translation	792077-792373	+	98	68249287	relB	CDS	COG3077L	NC_007146	792077	792373
ref|NC_007146|:792373-792681	NTHI0839	NTHI0839	hypothetical protein	792373-792681	+	102	68249288	-	CDS	COG3041S	NC_007146	792373	792681
ref|NC_007146|:796227-797525	NTHI0843	tig	trigger factor	796227-797525	+	432	68249289	tig	CDS	COG0544O	NC_007146	796227	797525
ref|NC_007146|:797648-798229	NTHI0844	clpP	ATP-dependent Clp protease proteolytic subunit	797648-798229	+	193	68249290	clpP	CDS	COG0740OU	NC_007146	797648	798229
ref|NC_007146|:798239-799474	NTHI0846	clpX	ATP-dependent protease ATP-binding subunit ClpX	798239-799474	+	411	68249291	clpX	CDS	COG1219O	NC_007146	798239	799474
ref|NC_007146|:799619-800035	NTHI0847	secE	preprotein translocase subunit SecE	799619-800035	+	138	68249292	secE	CDS	COG0690U	NC_007146	799619	800035
ref|NC_007146|:800037-800594	NTHI0848	nusG	transcription antitermination protein NusG	800037-800594	+	185	68249293	nusG	CDS	COG0250K	NC_007146	800037	800594
ref|NC_007146|:800745-801497	NTHI0849	vacJ	VacJ lipoprotein	800745-801497	+	250	68249294	vacJ	CDS	COG2853M	NC_007146	800745	801497
ref|NC_007146|:801551-801943	NTHI0851	NTHI0851	YjgF family translation initiation inhibitor	801551-801943	+	130	68249295	-	CDS	COG0251J	NC_007146	801551	801943
ref|NC_007146|:802111-802962	NTHI0852	htpX	heat shock protein HtpX	802111-802962	+	283	68249296	htpX	CDS	COG0501O	NC_007146	802111	802962
ref|NC_007146|:803243-803004	NTHI0853	sirA	sulfur transfer protein SirA	803004-803243	-	79	161761277	sirA	CDS	COG0425O	NC_007146	803243	803004
ref|NC_007146|:803359-803979	NTHI0854	NTHI0854	hypothetical protein	803359-803979	+	206	68249298	-	CDS	COG1739S	NC_007146	803359	803979
ref|NC_007146|:803982-805445	NTHI0855	trkH	Trk system potassium uptake protein TrkH	803982-805445	+	487	68249299	trkH	CDS	COG0168P	NC_007146	803982	805445
ref|NC_007146|:811880-812299	NTHI0856	psiE	phosphate-starvation-inducible protein PsiE	811880-812299	+	139	68249300	psiE	CDS	COG3223S	NC_007146	811880	812299
ref|NC_007146|:813649-812363	NTHI0857	hemY	HemY	812363-813649	-	428	68249301	hemY	CDS	COG3071H	NC_007146	813649	812363
ref|NC_007146|:814871-813660	NTHI0858	hemX	putative uroporphyrin-III C-methyltransferase	813660-814871	-	403	68249302	hemX	CDS	COG2959H	NC_007146	814871	813660
ref|NC_007146|:815177-817708	NTHI0859	cyaA	adenylate cyclase	815177-817708	+	843	68249303	cyaA	CDS	COG3072F	NC_007146	815177	817708
ref|NC_007146|:817782-818789	NTHI0860	gpsA	NAD(P)H-dependent glycerol-3-phosphate dehydrogenase	817782-818789	+	335	68249304	gpsA	CDS	COG0240C	NC_007146	817782	818789
ref|NC_007146|:818806-819609	NTHI0861	cysE	serine acetyltransferase	818806-819609	+	267	68249305	cysE	CDS	COG1045E	NC_007146	818806	819609
ref|NC_007146|:819619-820434	NTHI0862	aroE	shikimate 5-dehydrogenase	819619-820434	+	271	68249306	aroE	CDS	COG0169E	NC_007146	819619	820434
ref|NC_007146|:820572-821957	NTHI0863	NTHI0863	putative di- and tricarboxylate transporter	820572-821957	+	461	68249307	-	CDS	COG0471P	NC_007146	820572	821957
ref|NC_007146|:822943-822095	NTHI0864	folD	bifunctional 5,10-methylene-tetrahydrofolate dehydrogenase/ 5,10-methylene-tetrahydrofolate cyclohydrolase	822095-822943	-	282	68249308	folD	CDS	COG0190H	NC_007146	822943	822095
ref|NC_007146|:824757-823471	NTHI0865	fucP	L-fucose permease	823471-824757	-	428	68249309	fucP	CDS	COG0738G	NC_007146	824757	823471
ref|NC_007146|:825446-824796	NTHI0866	fucA	L-fuculose phosphate aldolase	824796-825446	-	216	68249310	fucA	CDS	COG0235G	NC_007146	825446	824796
ref|NC_007146|:825900-825466	NTHI0867	fucU	fucose operon protein FucU	825466-825900	-	144	68249311	fucU	CDS	COG4154G	NC_007146	825900	825466
ref|NC_007146|:827326-825914	NTHI0870	fucK	L-fuculokinase	825914-827326	-	470	68249312	fucK	CDS	COG1070G	NC_007146	827326	825914
ref|NC_007146|:829168-827399	NTHI0871	fucI	L-fucose isomerase	827399-829168	-	589	161761276	fucI	CDS	COG2407G	NC_007146	829168	827399
ref|NC_007146|:830147-829398	NTHI0872	fucR	L-fucose operon activator	829398-830147	-	249	68249314	fucR	CDS	COG1349KG	NC_007146	830147	829398
ref|NC_007146|:830346-833117	NTHI0873	hepA	ATP-dependent helicase HepA	830346-833117	+	923	68249315	hepA	CDS	COG0553KL	NC_007146	830346	833117
ref|NC_007146|:833120-833779	NTHI0874	rluA	hypothetical protein	833120-833779	+	219	68249316	rluA	CDS	COG0564J	NC_007146	833120	833779
ref|NC_007146|:833806-834384	NTHI0875	glpG	hypothetical protein	833806-834384	+	192	68249317	glpG	CDS	COG0705R	NC_007146	833806	834384
ref|NC_007146|:834414-835181	NTHI0876	glpR	glycerol-3-phosphate regulon repressor	834414-835181	+	255	68249318	glpR	CDS	COG1349KG	NC_007146	834414	835181
ref|NC_007146|:836304-835483	NTHI0877	metQ	putative D-methionine-binding lipoprotein MetQ	835483-836304	-	273	68249319	metQ	CDS	COG1464P	NC_007146	836304	835483
ref|NC_007146|:837032-836343	NTHI0878	metI	D-methionine transport system permease protein	836343-837032	-	229	68249320	metI	CDS	COG2011P	NC_007146	837032	836343
ref|NC_007146|:838059-837022	NTHI0879	metN	DL-methionine transporter ATP-binding subunit	837022-838059	-	345	68249321	metN	CDS	COG1135P	NC_007146	838059	837022
ref|NC_007146|:838235-838789	NTHI0880	NTHI0880	D,D-heptose 1,7-bisphosphate phosphatase	838235-838789	+	184	68249322	-	CDS	COG0241E	NC_007146	838235	838789
ref|NC_007146|:845041-845601	NTHI0881	NTHI0881	hypothetical protein	845041-845601	+	186	68249323	-	CDS	COG3078S	NC_007146	845041	845601
ref|NC_007146|:845605-846045	NTHI0882	NTHI0882	hypothetical protein	845605-846045	+	146	68249324	-	CDS	-	NC_007146	845605	846045
ref|NC_007146|:846733-846107	NTHI0883	narP	nitrate/nitrite response regulator protein	846107-846733	-	208	68249325	narP	CDS	COG2197TK	NC_007146	846733	846107
ref|NC_007146|:848186-846939	NTHI0884	lysA	diaminopimelate decarboxylase	846939-848186	-	415	68249326	lysA	CDS	COG0019E	NC_007146	848186	846939
ref|NC_007146|:848365-848234	NTHI0885	NTHI0885	hypothetical protein	848234-848365	-	43	68249327	-	CDS	COG5567N	NC_007146	848365	848234
ref|NC_007146|:848448-848753	NTHI0886	cyaY	frataxin-like protein	848448-848753	+	101	68249328	cyaY	CDS	COG1965P	NC_007146	848448	848753
ref|NC_007146|:848755-850614	NTHI0887	recQ	ATP-dependent DNA helicase RecQ	848755-850614	+	619	68249329	recQ	CDS	COG0514L	NC_007146	848755	850614
ref|NC_007146|:850699-852417	NTHI0888	proS	prolyl-tRNA synthetase	850699-852417	+	572	68249330	proS	CDS	COG0442J	NC_007146	850699	852417
ref|NC_007146|:854853-852505	NTHI0889	ostA	organic solvent tolerance protein	852505-854853	-	782	68249331	ostA	CDS	COG1452M	NC_007146	854853	852505
ref|NC_007146|:856385-854976	NTHI0890	sufI	hypothetical protein	854976-856385	-	469	68249332	sufI	CDS	COG2132Q	NC_007146	856385	854976
ref|NC_007146|:857109-856387	NTHI0891	plsC	1-acyl-sn-glycerol-3-phosphate acyltransferase	856387-857109	-	240	68249333	plsC	CDS	COG0204I	NC_007146	857109	856387
ref|NC_007146|:857195-857908	NTHI0892	lpxH	UDP-2,3-diacylglucosamine hydrolase	857195-857908	+	237	68249334	lpxH	CDS	COG2908S	NC_007146	857195	857908
ref|NC_007146|:859664-858138	NTHI0893	NTHI0893	putative sodium-dependent transporter	858138-859664	-	508	68249335	-	CDS	COG0733R	NC_007146	859664	858138
ref|NC_007146|:859911-860537	NTHI0894	ilvG	acetolactate synthase isozyme II large subunit	859911-860537	+	208	68249336	ilvG	CDS	COG0028EH	NC_007146	859911	860537
ref|NC_007146|:860579-862417	NTHI0895	ilvD	dihydroxy-acid dehydratase	860579-862417	+	612	68249337	ilvD	CDS	COG0129EG	NC_007146	860579	862417
ref|NC_007146|:862497-864038	NTHI0896	thd1	threonine dehydratase	862497-864038	+	513	68249338	thd1	CDS	COG1171E	NC_007146	862497	864038
ref|NC_007146|:867555-864076	NTHI0897	dnaE	DNA polymerase III subunit alpha	864076-867555	-	1159	68249339	dnaE	CDS	COG0587L	NC_007146	867555	864076
ref|NC_007146|:867794-869437	NTHI0899	pgmB	phosphoglucomutase	867794-869437	+	547	68249340	pgmB	CDS	COG1109G	NC_007146	867794	869437
ref|NC_007146|:870113-869604	NTHI0900	secB	preprotein translocase subunit SecB	869604-870113	-	169	68249341	secB	CDS	COG1952U	NC_007146	870113	869604
ref|NC_007146|:870573-870127	NTHI0901	NTHI0901	rhodanese-related sulfurtransferase	870127-870573	-	148	68249342	-	CDS	COG0607P	NC_007146	870573	870127
ref|NC_007146|:870821-872143	NTHI0902	dcuB	anaerobic C4-dicarboxylate transporter	870821-872143	+	440	68249343	dcuB	CDS	COG2704R	NC_007146	870821	872143
ref|NC_007146|:872347-873681	NTHI0903	ndhA	NADH dehydrogenase	872347-873681	+	444	68249344	ndhA	CDS	COG1252C	NC_007146	872347	873681
ref|NC_007146|:876193-873761	NTHI0904	plsB	glycerol-3-phosphate acyltransferase	873761-876193	-	810	68249345	plsB	CDS	COG2937I	NC_007146	876193	873761
ref|NC_007146|:876442-877071	NTHI0905	lexA	LexA repressor	876442-877071	+	209	68249346	lexA	CDS	COG1974KT	NC_007146	876442	877071
ref|NC_007146|:877214-878038	NTHI0906	dapF	diaminopimelate epimerase	877214-878038	+	274	68249347	dapF	CDS	COG0253E	NC_007146	877214	878038
ref|NC_007146|:878755-878258	NTHI0907	tpx	thiol peroxidase	878258-878755	-	165	68249348	tpx	CDS	COG2077O	NC_007146	878755	878258
ref|NC_007146|:879318-883280	NTHI0909	purL	phosphoribosylformylglycinamidine synthase	879318-883280	+	1320	68249349	purL	CDS	COG0046F	NC_007146	879318	883280
ref|NC_007146|:883786-884529	NTHI0913	lex2B	UDP-glucose--lipooligosaccharide glucosyltransferase	883786-884529	+	247	68249350	lex2B	CDS	COG3306M	NC_007146	883786	884529
ref|NC_007146|:885432-884590	NTHI0914	NTHI0914	hypothetical protein	884590-885432	-	280	68249351	-	CDS	COG2861S	NC_007146	885432	884590
ref|NC_007146|:886664-885432	NTHI0915	NTHI0915	membrane-bound metallopeptidase	885432-886664	-	410	68249352	-	CDS	COG4942D	NC_007146	886664	885432
ref|NC_007146|:886840-887523	NTHI0916	gpmA	phosphoglyceromutase	886840-887523	+	227	68249353	gpmA	CDS	COG0588G	NC_007146	886840	887523
ref|NC_007146|:887813-887601	NTHI0917	rpmE	50S ribosomal protein L31	887601-887813	-	70	68249354	rpmE	CDS	COG0254J	NC_007146	887813	887601
ref|NC_007146|:887990-889126	NTHI0919	mutY	A/G-specific adenine glycosylase	887990-889126	+	378	68249355	mutY	CDS	COG1194L	NC_007146	887990	889126
ref|NC_007146|:889104-889376	NTHI0920	NTHI0920	hypothetical protein	889104-889376	+	90	68249356	-	CDS	COG2924CO	NC_007146	889104	889376
ref|NC_007146|:889391-890464	NTHI0921	mltC	murein transglycosylase C	889391-890464	+	357	68249357	mltC	CDS	COG0741M	NC_007146	889391	890464
ref|NC_007146|:891755-891075	NTHI0922	NTHI0922	diadenosine tetraphosphatase and related serine/threonine protein phosphatase	891075-891755	-	226	68249358	-	CDS	COG2129R	NC_007146	891755	891075
ref|NC_007146|:893017-891752	NTHI0923	nadR	nicotinamide-nucleotide adenylyltransferase	891752-893017	-	421	68249359	nadR	CDS	COG3172H	NC_007146	893017	891752
ref|NC_007146|:893236-893883	NTHI0925	ribB	3,4-dihydroxy-2-butanone 4-phosphate synthase	893236-893883	+	215	68249360	ribB	CDS	COG0108H	NC_007146	893236	893883
ref|NC_007146|:893898-894746	NTHI0926	lpsA	lipooligosaccharide glycosyl transferase	893898-894746	+	282	68249361	lpsA	CDS	COG3306M	NC_007146	893898	894746
ref|NC_007146|:895277-894795	NTHI0927	NTHI0927	putative RNA methyltransferase	894795-895277	-	160	68249362	-	CDS	COG0219J	NC_007146	895277	894795
ref|NC_007146|:895868-895287	NTHI0928	NTHI0928	hypothetical protein	895287-895868	-	193	68249363	-	CDS	COG0742L	NC_007146	895868	895287
ref|NC_007146|:895923-897167	NTHI0929	ftsY	cell division protein FtsY	895923-897167	+	414	68249364	ftsY	CDS	COG0552U	NC_007146	895923	897167
ref|NC_007146|:897186-897842	NTHI0930	ftsE	cell division ATP-binding protein FtsE	897186-897842	+	218	68249365	ftsE	CDS	COG2884D	NC_007146	897186	897842
ref|NC_007146|:897852-898784	NTHI0931	ftsX	cell division protein FtsX	897852-898784	+	310	68249366	ftsX	CDS	COG2177D	NC_007146	897852	898784
ref|NC_007146|:900060-898879	NTHI0932	atoB	acetyl-CoA acetyltransferase	898879-900060	-	393	68249367	atoB	CDS	COG0183I	NC_007146	900060	898879
ref|NC_007146|:901418-900075	NTHI0933	atoE	short-chain fatty acids transporter	900075-901418	-	447	68249368	atoE	CDS	COG2031I	NC_007146	901418	900075
ref|NC_007146|:902086-901421	NTHI0934	atoA	acetate CoA-transferase beta subunit	901421-902086	-	221	68249369	atoA	CDS	COG2057I	NC_007146	902086	901421
ref|NC_007146|:902750-902097	NTHI0935	atoD	acetyl-CoA:acetoacetyl-CoA transferase subunit alpha	902097-902750	-	217	68249370	atoD	CDS	COG1788I	NC_007146	902750	902097
ref|NC_007146|:902956-903903	NTHI0936	NTHI0936	putative HTH-type transcriptional regulator	902956-903903	+	315	68249371	-	CDS	COG0583K	NC_007146	902956	903903
ref|NC_007146|:904140-904451	NTHI0937	rpsJ	30S ribosomal protein S10	904140-904451	+	103	68249372	rpsJ	CDS	COG0051J	NC_007146	904140	904451
ref|NC_007146|:904468-905094	NTHI0938	rplC	50S ribosomal protein L3	904468-905094	+	208	68249373	rplC	CDS	COG0087J	NC_007146	904468	905094
ref|NC_007146|:905110-905712	NTHI0939	rplD	50S ribosomal protein L4	905110-905712	+	200	68249374	rplD	CDS	COG0088J	NC_007146	905110	905712
ref|NC_007146|:905709-906008	NTHI0940	rplW	50S ribosomal protein L23	905709-906008	+	99	68249375	rplW	CDS	COG0089J	NC_007146	905709	906008
ref|NC_007146|:906026-906847	NTHI0941	rplB	50S ribosomal protein L2	906026-906847	+	273	68249376	rplB	CDS	COG0090J	NC_007146	906026	906847
ref|NC_007146|:906873-907148	NTHI0942	rpsS	30S ribosomal protein S19	906873-907148	+	91	68249377	rpsS	CDS	COG0185J	NC_007146	906873	907148
ref|NC_007146|:907160-907492	NTHI0943	rplV	50S ribosomal protein L22	907160-907492	+	110	68249378	rplV	CDS	COG0091J	NC_007146	907160	907492
ref|NC_007146|:907510-908217	NTHI0945	rpsC	30S ribosomal protein S3	907510-908217	+	235	68249379	rpsC	CDS	COG0092J	NC_007146	907510	908217
ref|NC_007146|:908231-908641	NTHI0946	rplP	50S ribosomal protein L16	908231-908641	+	136	68249380	rplP	CDS	COG0197J	NC_007146	908231	908641
ref|NC_007146|:908641-908832	NTHI0947	rpmC	50S ribosomal protein L29	908641-908832	+	63	68249381	rpmC	CDS	COG0255J	NC_007146	908641	908832
ref|NC_007146|:908832-909089	NTHI0948	rpsQ	30S ribosomal protein S17	908832-909089	+	85	68249382	rpsQ	CDS	COG0186J	NC_007146	908832	909089
ref|NC_007146|:909479-910102	NTHI0950	NTHI0950	hypothetical protein	909479-910102	+	207	68249383	-	CDS	-	NC_007146	909479	910102
ref|NC_007146|:910383-910754	NTHI0951	rplN	50S ribosomal protein L14	910383-910754	+	123	68249384	rplN	CDS	COG0093J	NC_007146	910383	910754
ref|NC_007146|:910765-911076	NTHI0952	rplX	50S ribosomal protein L24	910765-911076	+	103	68249385	rplX	CDS	COG0198J	NC_007146	910765	911076
ref|NC_007146|:911094-911633	NTHI0953	rplE	50S ribosomal protein L5	911094-911633	+	179	68249386	rplE	CDS	COG0094J	NC_007146	911094	911633
ref|NC_007146|:911645-911950	NTHI0954	rpsN	30S ribosomal protein S14	911645-911950	+	101	68249387	rpsN	CDS	COG0199J	NC_007146	911645	911950
ref|NC_007146|:911987-912379	NTHI0955	rpsH	30S ribosomal protein S8	911987-912379	+	130	68249388	rpsH	CDS	COG0096J	NC_007146	911987	912379
ref|NC_007146|:912395-912928	NTHI0956	rplF	50S ribosomal protein L6	912395-912928	+	177	68249389	rplF	CDS	COG0097J	NC_007146	912395	912928
ref|NC_007146|:912942-913295	NTHI0957	rplR	50S ribosomal protein L18	912942-913295	+	117	68249390	rplR	CDS	COG0256J	NC_007146	912942	913295
ref|NC_007146|:913310-913810	NTHI0958	rpsE	30S ribosomal protein S5	913310-913810	+	166	68249391	rpsE	CDS	COG0098J	NC_007146	913310	913810
ref|NC_007146|:913817-913996	NTHI0959	rpmD	50S ribosomal protein L30	913817-913996	+	59	68249392	rpmD	CDS	COG1841J	NC_007146	913817	913996
ref|NC_007146|:914000-914434	NTHI0960	rplO	50S ribosomal protein L15	914000-914434	+	144	68249393	rplO	CDS	COG0200J	NC_007146	914000	914434
ref|NC_007146|:914442-915767	NTHI0961	secY	preprotein translocase subunit SecY	914442-915767	+	441	68249394	secY	CDS	COG0201U	NC_007146	914442	915767
ref|NC_007146|:916049-916405	NTHI0962	rpsM	30S ribosomal protein S13	916049-916405	+	118	68249395	rpsM	CDS	COG0099J	NC_007146	916049	916405
ref|NC_007146|:916421-916810	NTHI0963	rpsK	30S ribosomal protein S11	916421-916810	+	129	68249396	rpsK	CDS	COG0100J	NC_007146	916421	916810
ref|NC_007146|:916838-917458	NTHI0964	rpsD	30S ribosomal protein S4	916838-917458	+	206	68249397	rpsD	CDS	COG0522J	NC_007146	916838	917458
ref|NC_007146|:917490-918476	NTHI0965	rpoA	DNA-directed RNA polymerase subunit alpha	917490-918476	+	328	68249398	rpoA	CDS	COG0202K	NC_007146	917490	918476
ref|NC_007146|:918517-918903	NTHI0966	rplQ	50S ribosomal protein L17	918517-918903	+	128	68249399	rplQ	CDS	COG0203J	NC_007146	918517	918903
ref|NC_007146|:919626-919030	NTHI0967	NTHI0967	cAMP-binding protein - catabolite gene activator and regulatory subunit of cAMP-dependent protein kinase	919030-919626	-	198	68249400	-	CDS	COG0664T	NC_007146	919626	919030
ref|NC_007146|:920579-921388	NTHI0970	NTHI0970	permease	920579-921388	+	269	68249401	-	CDS	COG0730R	NC_007146	920579	921388
ref|NC_007146|:922613-921420	NTHI0971	dxr	1-deoxy-D-xylulose 5-phosphate reductoisomerase	921420-922613	-	397	68249402	dxr	CDS	COG0743I	NC_007146	922613	921420
ref|NC_007146|:923280-922723	NTHI0972	frr	ribosome recycling factor	922723-923280	-	185	68249403	frr	CDS	COG0233J	NC_007146	923280	922723
ref|NC_007146|:925048-923432	NTHI0973	pckA	phosphoenolpyruvate carboxykinase	923432-925048	-	538	68249404	pckA	CDS	COG1866C	NC_007146	925048	923432
ref|NC_007146|:926102-925221	NTHI0974	hslO	Hsp33-like chaperonin	925221-926102	-	293	68249405	hslO	CDS	COG1281O	NC_007146	926102	925221
ref|NC_007146|:927620-926247	NTHI0975	argH	argininosuccinate lyase	926247-927620	-	457	68249406	argH	CDS	COG0165E	NC_007146	927620	926247
ref|NC_007146|:928642-927755	NTHI0976	galU	UTP--glucose-1-phosphate uridylyltransferase	927755-928642	-	295	68249407	galU	CDS	COG1210M	NC_007146	928642	927755
ref|NC_007146|:928855-928664	NTHI0977	csrA	carbon storage regulator	928664-928855	-	63	68249408	csrA	CDS	COG1551T	NC_007146	928855	928664
ref|NC_007146|:931557-928933	NTHI0978	alaS	alanyl-tRNA synthetase	928933-931557	-	874	68249409	alaS	CDS	COG0013J	NC_007146	931557	928933
ref|NC_007146|:932169-931744	NTHI0979	uspA	universal stress protein A	931744-932169	-	141	68249410	uspA	CDS	COG0589T	NC_007146	932169	931744
ref|NC_007146|:933563-932271	NTHI0980	pepP	Xaa-Pro aminopeptidase	932271-933563	-	430	68249411	pepP	CDS	COG0006E	NC_007146	933563	932271
ref|NC_007146|:934123-933575	NTHI0981	NTHI0981	hypothetical protein	933575-934123	-	182	68249412	-	CDS	COG3079S	NC_007146	934123	933575
ref|NC_007146|:935319-934294	NTHI0982	galM	aldose 1-epimerase	934294-935319	-	341	68249413	galM	CDS	COG2017G	NC_007146	935319	934294
ref|NC_007146|:936522-935326	NTHI0983	galK	galactokinase	935326-936522	-	398	68249414	galK	CDS	COG0153G	NC_007146	936522	935326
ref|NC_007146|:937606-936557	NTHI0984	galT	galactose-1-phosphate uridylyltransferase	936557-937606	-	349	68249415	galT	CDS	COG1085C	NC_007146	937606	936557
ref|NC_007146|:937814-938812	NTHI0986	galR	HTH-type transcriptional regulator GalR	937814-938812	+	332	68249416	galR	CDS	COG1609K	NC_007146	937814	938812
ref|NC_007146|:938903-939952	NTHI0987	mglB	D-galactose-binding periplasmic protein precursor	938903-939952	+	349	68249417	mglB	CDS	COG1879G	NC_007146	938903	939952
ref|NC_007146|:940018-941538	NTHI0988	mglA	galactose/methyl galaxtoside transporter ATP-binding protein	940018-941538	+	506	68249418	mglA	CDS	COG1129G	NC_007146	940018	941538
ref|NC_007146|:941555-942565	NTHI0989	mglC	beta-methylgalactoside transporter inner membrane component	941555-942565	+	336	68249419	mglC	CDS	COG4211G	NC_007146	941555	942565
ref|NC_007146|:942711-943445	NTHI0990	NTHI0990	hypothetical protein	942711-943445	+	244	68249420	-	CDS	-	NC_007146	942711	943445
ref|NC_007146|:943451-944008	NTHI0991	ispZ	intracellular septation protein A	943451-944008	+	185	68249421	ispZ	CDS	COG2917D	NC_007146	943451	944008
ref|NC_007146|:944008-944472	NTHI0992	NTHI0992	putative acyl-CoA thioester hydrolase	944008-944472	+	154	68249422	-	CDS	COG1607I	NC_007146	944008	944472
ref|NC_007146|:944489-944785	NTHI0994	NTHI0994	YciI-like protein	944489-944785	+	98	68249423	-	CDS	COG2350S	NC_007146	944489	944785
ref|NC_007146|:944801-946582	NTHI0995	slt	putative soluble lytic murein transglycosylase	944801-946582	+	593	68249424	slt	CDS	COG0741M	NC_007146	944801	946582
ref|NC_007146|:946620-946925	NTHI0996	trpR	Trp operon repressor	946620-946925	+	101	68249425	trpR	CDS	COG2973K	NC_007146	946620	946925
ref|NC_007146|:946912-947652	NTHI0997	mtgA	monofunctional biosynthetic peptidoglycan transglycosylase	946912-947652	+	246	161761275	mtgA	CDS	COG0744M	NC_007146	946912	947652
ref|NC_007146|:948102-947758	NTHI0998	frdD	fumarate reductase subunit D	947758-948102	-	114	68249427	frdD	CDS	COG3080C	NC_007146	948102	947758
ref|NC_007146|:948525-948115	NTHI0999	frdC	fumarate reductase subunit C	948115-948525	-	136	68249428	frdC	CDS	COG3029C	NC_007146	948525	948115
ref|NC_007146|:949306-948536	NTHI1000	frdB	fumarate reductase iron-sulfur subunit	948536-949306	-	256	68249429	frdB	CDS	COG0479C	NC_007146	949306	948536
ref|NC_007146|:951098-949299	NTHI1002	frdA	fumarate reductase flavoprotein subunit	949299-951098	-	599	68249430	frdA	CDS	COG1053C	NC_007146	951098	949299
ref|NC_007146|:951309-952280	NTHI1003	genX	lysyl-tRNA synthetase	951309-952280	+	323	161761274	genX	CDS	COG2269J	NC_007146	951309	952280
ref|NC_007146|:953229-952546	NTHI1004	cpxR	transcriptional regulatory protein CpxR	952546-953229	-	227	68249432	cpxR	CDS	COG0745TK	NC_007146	953229	952546
ref|NC_007146|:953696-953283	NTHI1005	smpA	small protein A	953283-953696	-	137	68249433	smpA	CDS	COG2913J	NC_007146	953696	953283
ref|NC_007146|:954787-953762	NTHI1006	ndpA	nucleoid-associated protein NdpA	953762-954787	-	341	68249434	ndpA	CDS	COG3081R	NC_007146	954787	953762
ref|NC_007146|:954904-955122	NTHI1007	NTHI1007	hypothetical protein	954904-955122	+	72	68249435	-	CDS	COG3082S	NC_007146	954904	955122
ref|NC_007146|:955124-956881	NTHI1008	NTHI1008	hydrolase of alkaline phosphatase superfamily	955124-956881	+	585	68249436	-	CDS	COG3083R	NC_007146	955124	956881
ref|NC_007146|:957079-958071	NTHI1009	NTHI1009	hypothetical protein	957079-958071	+	330	68249437	-	CDS	COG0402FR	NC_007146	957079	958071
ref|NC_007146|:958788-958210	NTHI1010	mobA	molybdopterin-guanine dinucleotide biosynthesis protein MobA	958210-958788	-	192	68249438	mobA	CDS	COG0746H	NC_007146	958788	958210
ref|NC_007146|:958853-959119	NTHI1011	NTHI1011	hypothetical protein	958853-959119	+	88	68249439	-	CDS	COG3084S	NC_007146	958853	959119
ref|NC_007146|:959130-959747	NTHI1012	dsbA	thiol:disulfide interchange protein DsbA	959130-959747	+	205	68249440	dsbA	CDS	COG1651O	NC_007146	959130	959747
ref|NC_007146|:959809-960144	NTHI1013	NTHI1013	hypothetical protein	959809-960144	+	111	68249441	-	CDS	COG3085S	NC_007146	959809	960144
ref|NC_007146|:960288-961379	NTHI1014	trmA	tRNA (uracil-5-)-methyltransferase	960288-961379	+	363	68249442	trmA	CDS	COG2265J	NC_007146	960288	961379
ref|NC_007146|:961568-962134	NTHI1015	NTHI1015	hypothetical protein	961568-962134	+	188	68249443	-	CDS	-	NC_007146	961568	962134
ref|NC_007146|:962128-962562	NTHI1016	NTHI1016	positive regulator of sigma E	962128-962562	+	144	68249444	-	CDS	COG3086T	NC_007146	962128	962562
ref|NC_007146|:962963-963499	NTHI1019	mobB	molybdopterin-guanine dinucleotide biosynthesis protein B	962963-963499	+	178	68249445	mobB	CDS	COG1763H	NC_007146	962963	963499
ref|NC_007146|:963496-964887	NTHI1020	NTHI1020	hypothetical protein	963496-964887	+	463	68249446	-	CDS	COG2814G	NC_007146	963496	964887
ref|NC_007146|:965028-966677	NTHI1021	hbpA	heme-binding protein A	965028-966677	+	549	68249447	hbpA	CDS	COG0747E	NC_007146	965028	966677
ref|NC_007146|:966853-967614	NTHI1022	NTHI1022	putative heme iron utilization protein	966853-967614	+	253	68249448	-	CDS	COG0748P	NC_007146	966853	967614
ref|NC_007146|:968098-967751	NTHI1023	NTHI1023	hypothetical protein	967751-968098	-	115	68249449	-	CDS	COG3681S	NC_007146	968098	967751
ref|NC_007146|:970905-968113	NTHI1024	polA	DNA polymerase I	968113-970905	-	930	68249450	polA	CDS	COG0749L	NC_007146	970905	968113
ref|NC_007146|:971054-971356	NTHI1025	NTHI1025	hypothetical protein	971054-971356	+	100	68249451	-	CDS	COG3027S	NC_007146	971054	971356
ref|NC_007146|:971679-972242	NTHI1027	NTHI1027	5-formyltetrahydrofolate cyclo-ligase	971679-972242	+	187	68249452	-	CDS	COG0212H	NC_007146	971679	972242
ref|NC_007146|:972370-974940	NTHI1028	clpB	ClpB	972370-974940	+	856	68249453	clpB	CDS	COG0542O	NC_007146	972370	974940
ref|NC_007146|:975718-974978	NTHI1029	NTHI1029	23S rRNA (guanosine-2'-O-)-methyltransferase	974978-975718	-	246	68249454	-	CDS	COG0566J	NC_007146	975718	974978
ref|NC_007146|:978122-975774	NTHI1030	vacB	ribonuclease R	975774-978122	-	782	68249455	vacB	CDS	COG0557K	NC_007146	978122	975774
ref|NC_007146|:979021-978314	NTHI1031	NTHI1031	hypothetical protein	978314-979021	-	235	68249456	-	CDS	COG1738S	NC_007146	979021	978314
ref|NC_007146|:979214-979846	NTHI1032	pdxH	pyridoxamine 5'-phosphate oxidase	979214-979846	+	210	161761273	pdxH	CDS	COG0259H	NC_007146	979214	979846
ref|NC_007146|:981783-979933	NTHI1033	typA	GTP-binding protein TypA/ BipA	979933-981783	-	616	68249458	typA	CDS	COG1217T	NC_007146	981783	979933
ref|NC_007146|:982890-981910	NTHI1034	lic3A2	CMP-neu5Ac--lipooligosaccharide alpha 2-3 sialyltransferase	981910-982890	-	326	68249459	lic3A2	CDS	-	NC_007146	982890	981910
ref|NC_007146|:983047-984459	NTHI1036	glnA	glutamine synthetase	983047-984459	+	470	68249460	glnA	CDS	COG0174E	NC_007146	983047	984459
ref|NC_007146|:984546-985589	NTHI1037	rmlB	dTDP-glucose 4,6-dehydratase	984546-985589	+	347	68249461	rmlB	CDS	COG1088M	NC_007146	984546	985589
ref|NC_007146|:985666-986970	NTHI1038	pepB	aminopeptidase B	985666-986970	+	434	68249462	pepB	CDS	COG0260E	NC_007146	985666	986970
ref|NC_007146|:986977-987402	NTHI1039	ndk	nucleoside diphosphate kinase	986977-987402	+	141	68249463	ndk	CDS	COG0105F	NC_007146	986977	987402
ref|NC_007146|:988644-987472	NTHI1040	obgE	GTPase ObgE	987472-988644	-	390	68249464	obgE	CDS	COG0536R	NC_007146	988644	987472
ref|NC_007146|:989592-988672	NTHI1041	NTHI1041	putative transport protein	988672-989592	-	306	68249465	-	CDS	COG0697GER	NC_007146	989592	988672
ref|NC_007146|:989929-989672	NTHI1042	rpmA	50S ribosomal protein L27	989672-989929	-	85	68249466	rpmA	CDS	COG0211J	NC_007146	989929	989672
ref|NC_007146|:990261-989950	NTHI1043	rplU	50S ribosomal protein L21	989950-990261	-	103	68249467	rplU	CDS	COG0261J	NC_007146	990261	989950
ref|NC_007146|:990474-991463	NTHI1044	ispB	octaprenyl-diphosphate synthase	990474-991463	+	329	68249468	ispB	CDS	COG0142H	NC_007146	990474	991463
ref|NC_007146|:991514-992251	NTHI1045	NTHI1045	hypothetical protein	991514-992251	+	245	68249469	-	CDS	COG1636S	NC_007146	991514	992251
ref|NC_007146|:993681-992311	NTHI1046	NTHI1046	putative Na+/alanine symporter	992311-993681	-	456	68249470	-	CDS	COG1115E	NC_007146	993681	992311
ref|NC_007146|:994791-994081	NTHI1047	arcA	two-component response regulator	994081-994791	-	236	68249471	arcA	CDS	COG0745TK	NC_007146	994791	994081
ref|NC_007146|:994983-996722	NTHI1048	dipZ	thiol:disulfide interchange protein precursor	994983-996722	+	579	68249472	dipZ	CDS	COG4232OC	NC_007146	994983	996722
ref|NC_007146|:996839-997243	NTHI1049	NTHI1049	hypothetical protein	996839-997243	+	134	68249473	-	CDS	COG2259S	NC_007146	996839	997243
ref|NC_007146|:997432-999030	NTHI1051	purH	bifunctional phosphoribosylaminoimidazolecarboxamide formyltransferase/IMP cyclohydrolase	997432-999030	+	532	68249474	purH	CDS	COG0138F	NC_007146	997432	999030
ref|NC_007146|:999126-1000415	NTHI1052	purD	phosphoribosylamine--glycine ligase	999126-1000415	+	429	68249475	purD	CDS	COG0151F	NC_007146	999126	1000415
ref|NC_007146|:1002261-1003526	NTHI1054	glyA	serine hydroxymethyltransferase	1002261-1003526	+	421	68249476	glyA	CDS	COG0112E	NC_007146	1002261	1003526
ref|NC_007146|:1003585-1004217	NTHI1055	coaE	dephospho-CoA kinase	1003585-1004217	+	210	68249477	coaE	CDS	COG0237H	NC_007146	1003585	1004217
ref|NC_007146|:1004210-1004416	NTHI1056	NTHI1056	zinc-binding protein	1004210-1004416	+	68	68249478	-	CDS	COG3024S	NC_007146	1004210	1004416
ref|NC_007146|:1004525-1005781	NTHI1057	rhlB	ATP-dependent RNA helicase RhlB	1004525-1005781	+	418	68249479	rhlB	CDS	COG0513LKJ	NC_007146	1004525	1005781
ref|NC_007146|:1006023-1006586	NTHI1058	NTHI1058	transcriptional regulator	1006023-1006586	+	187	68249480	-	CDS	COG1309K	NC_007146	1006023	1006586
ref|NC_007146|:1006618-1007814	NTHI1059	NTHI1059	putative membrane-fusion protein	1006618-1007814	+	398	68249481	-	CDS	COG0845M	NC_007146	1006618	1007814
ref|NC_007146|:1007814-1010912	NTHI1060	NTHI1060	cation/multidrug efflux pump	1007814-1010912	+	1032	68249482	-	CDS	COG0841V	NC_007146	1007814	1010912
ref|NC_007146|:1011447-1011917	NTHI1061	NTHI1061	cell division protein	1011447-1011917	+	156	68249483	-	CDS	COG3087D	NC_007146	1011447	1011917
ref|NC_007146|:1013462-1011930	NTHI1062	emrB	multidrug resistance protein	1011930-1013462	-	510	68249484	emrB	CDS	COG2814G	NC_007146	1013462	1011930
ref|NC_007146|:1014644-1013472	NTHI1063	emrA	multidrug resistance protein A	1013472-1014644	-	390	68249485	emrA	CDS	COG1566V	NC_007146	1014644	1013472
ref|NC_007146|:1015299-1014817	NTHI1065	folA	dihydrofolate reductase	1014817-1015299	-	160	68249486	folA	CDS	COG0262H	NC_007146	1015299	1014817
ref|NC_007146|:1015401-1016507	NTHI1066	proB	gamma-glutamyl kinase	1015401-1016507	+	368	68249487	proB	CDS	COG0263E	NC_007146	1015401	1016507
ref|NC_007146|:1016588-1017178	NTHI1068	nudH	dinucleoside polyphosphate hydrolase	1016588-1017178	+	196	68249488	nudH	CDS	COG0494LR	NC_007146	1016588	1017178
ref|NC_007146|:1017178-1017972	NTHI1069	NTHI1069	permease	1017178-1017972	+	264	68249489	-	CDS	COG0730R	NC_007146	1017178	1017972
ref|NC_007146|:1017981-1018787	NTHI1071	lgt	prolipoprotein diacylglyceryl transferase	1017981-1018787	+	268	68249490	lgt	CDS	COG0682M	NC_007146	1017981	1018787
ref|NC_007146|:1018797-1019648	NTHI1072	thyA	thymidylate synthase	1018797-1019648	+	283	68249491	thyA	CDS	COG0207F	NC_007146	1018797	1019648
ref|NC_007146|:1019648-1020169	NTHI1073	NTHI1073	hypothetical protein	1019648-1020169	+	173	68249492	-	CDS	COG0590FJ	NC_007146	1019648	1020169
ref|NC_007146|:1020511-1020197	NTHI1074	NTHI1074	hypothetical protein	1020197-1020511	-	104	68249493	-	CDS	COG4701S	NC_007146	1020511	1020197
ref|NC_007146|:1020582-1020893	NTHI1075	NTHI1075	hypothetical protein	1020582-1020893	+	103	68249494	-	CDS	-	NC_007146	1020582	1020893
ref|NC_007146|:1021018-1023723	NTHI1076	secA	preprotein translocase subunit SecA	1021018-1023723	+	901	68249495	secA	CDS	COG0653U	NC_007146	1021018	1023723
ref|NC_007146|:1023788-1024198	NTHI1077	mutT	mutator protein MutT	1023788-1024198	+	136	68249496	mutT	CDS	COG1051F	NC_007146	1023788	1024198
ref|NC_007146|:1024307-1026163	NTHI1078	kefB	glutathione-regulated potassium-efflux system protein	1024307-1026163	+	618	68249497	kefB	CDS	COG0475P	NC_007146	1024307	1026163
ref|NC_007146|:1026264-1027028	NTHI1079	NTHI1079	hypothetical protein	1026264-1027028	+	254	68249498	-	CDS	COG2226H	NC_007146	1026264	1027028
ref|NC_007146|:1027206-1027928	NTHI1080	rpsB	30S ribosomal protein S2	1027206-1027928	+	240	161761272	rpsB	CDS	COG0052J	NC_007146	1027206	1027928
ref|NC_007146|:1028062-1028913	NTHI1081	tsf	elongation factor Ts	1028062-1028913	+	283	68249500	tsf	CDS	COG0264J	NC_007146	1028062	1028913
ref|NC_007146|:1030118-1029093	NTHI1082	lpxD	UDP-3-O-[3-hydroxymyristoyl] glucosamine N-acyltransferase	1029093-1030118	-	341	68249501	lpxD	CDS	COG1044M	NC_007146	1030118	1029093
ref|NC_007146|:1030724-1030131	NTHI1083	omp26	Outer membrane protein 26	1030131-1030724	-	197	68249502	omp26	CDS	COG2825M	NC_007146	1030724	1030131
ref|NC_007146|:1033234-1030832	NTHI1084	NTHI1084	protective surface antigen D15	1030832-1033234	-	800	68249503	-	CDS	COG4775M	NC_007146	1033234	1030832
ref|NC_007146|:1034585-1033254	NTHI1085	NTHI1085	zinc metalloprotease	1033254-1034585	-	443	68249504	-	CDS	COG0750M	NC_007146	1034585	1033254
ref|NC_007146|:1035461-1034595	NTHI1087	cdsA	phosphatidate cytidylyltransferase	1034595-1035461	-	288	68249505	cdsA	CDS	COG0575I	NC_007146	1035461	1034595
ref|NC_007146|:1036198-1035479	NTHI1088	uppS	undecaprenyl pyrophosphate synthetase	1035479-1036198	-	239	68249506	uppS	CDS	COG0020I	NC_007146	1036198	1035479
ref|NC_007146|:1036447-1039032	NTHI1090	leuS	leucyl-tRNA synthetase	1036447-1039032	+	861	68249507	leuS	CDS	COG0495J	NC_007146	1036447	1039032
ref|NC_007146|:1039082-1039630	NTHI1091	NTHI1091	lipoprotein	1039082-1039630	+	182	68249508	-	CDS	COG2980M	NC_007146	1039082	1039630
ref|NC_007146|:1039630-1040664	NTHI1092	holA	DNA polymerase III subunit delta	1039630-1040664	+	344	68249509	holA	CDS	COG1466L	NC_007146	1039630	1040664
ref|NC_007146|:1043066-1040898	NTHI1093	glyS	glycyl-tRNA synthetase subunit beta	1040898-1043066	-	722	68249510	glyS	CDS	COG0751J	NC_007146	1043066	1040898
ref|NC_007146|:1043528-1043112	NTHI1094	NTHI1094	hypothetical protein	1043112-1043528	-	138	68249511	-	CDS	-	NC_007146	1043528	1043112
ref|NC_007146|:1044033-1043668	NTHI1095	NTHI1095	hypothetical protein	1043668-1044033	-	121	68249512	-	CDS	COG2852S	NC_007146	1044033	1043668
ref|NC_007146|:1044323-1044063	NTHI1097	NTHI1097	glutaredoxin-related protein	1044063-1044323	-	86	68249513	-	CDS	COG4545O	NC_007146	1044323	1044063
ref|NC_007146|:1045290-1044382	NTHI1098	glyQ	glycyl-tRNA synthetase subunit alpha	1044382-1045290	-	302	68249514	glyQ	CDS	COG0752J	NC_007146	1045290	1044382
ref|NC_007146|:1045553-1047079	NTHI1099	hktE	catalase	1045553-1047079	+	508	68249515	hktE	CDS	COG0753P	NC_007146	1045553	1047079
ref|NC_007146|:1048492-1047311	NTHI1100	NTHI1100	hypothetical protein	1047311-1048492	-	393	68249516	-	CDS	COG0754E	NC_007146	1048492	1047311
ref|NC_007146|:1049074-1048493	NTHI1101	NTHI1101	hypothetical protein	1048493-1049074	-	193	68249517	-	CDS	-	NC_007146	1049074	1048493
ref|NC_007146|:1049539-1049087	NTHI1102	NTHI1102	hypothetical protein	1049087-1049539	-	150	68249518	-	CDS	COG4316S	NC_007146	1049539	1049087
ref|NC_007146|:1050900-1049590	NTHI1103	eno	phosphopyruvate hydratase	1049590-1050900	-	436	68249519	eno	CDS	COG0148G	NC_007146	1050900	1049590
ref|NC_007146|:1052226-1051021	NTHI1104	NTHI1104	hypothetical protein	1051021-1052226	-	401	68249520	-	CDS	COG2081R	NC_007146	1052226	1051021
ref|NC_007146|:1053365-1052223	NTHI1105	nrfF	formate-dependent nitrite reductase complex nrfFG subunit	1052223-1053365	-	380	68249521	nrfF	CDS	COG4235O	NC_007146	1053365	1052223
ref|NC_007146|:1053892-1053362	NTHI1106	dsbE2	thiol:disulfide interchange protein DsbE	1053362-1053892	-	176	68249522	dsbE2	CDS	COG0526OC	NC_007146	1053892	1053362
ref|NC_007146|:1055799-1053892	NTHI1107	nrfE	cytochrome c-type biogenesis protein NrfE	1053892-1055799	-	635	68249523	nrfE	CDS	COG1138O	NC_007146	1055799	1053892
ref|NC_007146|:1056720-1055908	NTHI1108	suhB	inositol-1-monophosphatase	1055908-1056720	-	270	68249524	suhB	CDS	COG0483G	NC_007146	1056720	1055908
ref|NC_007146|:1056920-1057432	NTHI1109	NTHI1109	hypothetical protein	1056920-1057432	+	170	68249525	-	CDS	COG2165NU	NC_007146	1056920	1057432
ref|NC_007146|:1057432-1058151	NTHI1110	NTHI1110	hypothetical protein	1057432-1058151	+	239	68249526	-	CDS	COG4795U	NC_007146	1057432	1058151
ref|NC_007146|:1058148-1058831	NTHI1111	NTHI1111	hypothetical protein	1058148-1058831	+	227	68249527	-	CDS	-	NC_007146	1058148	1058831
ref|NC_007146|:1058836-1059111	NTHI1112	NTHI1112	hypothetical protein	1058836-1059111	+	91	68249528	-	CDS	-	NC_007146	1058836	1059111
ref|NC_007146|:1059157-1062522	NTHI1113	recC	exodeoxyribonuclease V gamma chain	1059157-1062522	+	1121	68249529	recC	CDS	COG1330L	NC_007146	1059157	1062522
ref|NC_007146|:1062577-1063026	NTHI1114	nrdR	transcriptional regulator NrdR	1062577-1063026	+	149	68249530	nrdR	CDS	COG1327K	NC_007146	1062577	1063026
ref|NC_007146|:1063029-1064147	NTHI1115	ribD	riboflavin biosynthesis protein RibD	1063029-1064147	+	372	68249531	ribD	CDS	COG0117H	NC_007146	1063029	1064147
ref|NC_007146|:1064148-1065170	NTHI1116	degS	protease DegS	1064148-1065170	+	340	68249532	degS	CDS	COG0265O	NC_007146	1064148	1065170
ref|NC_007146|:1066059-1065244	NTHI1118	mutM	formamidopyrimidine-DNA glycosylase	1065244-1066059	-	271	68249533	mutM	CDS	COG0266L	NC_007146	1066059	1065244
ref|NC_007146|:1067826-1066291	NTHI1119	ddc	L-2,4-diaminobutyrate decarboxylase	1066291-1067826	-	511	68249534	ddc	CDS	COG0076E	NC_007146	1067826	1066291
ref|NC_007146|:1068244-1067846	NTHI1120	NTHI1120	nucleic acid-binding protein	1067846-1068244	-	132	68249535	-	CDS	COG1487R	NC_007146	1068244	1067846
ref|NC_007146|:1068477-1068244	NTHI1121	NTHI1121	hypothetical protein	1068244-1068477	-	77	68249536	-	CDS	COG4456S	NC_007146	1068477	1068244
ref|NC_007146|:1069988-1068624	NTHI1122	dat	diaminobutyrate--2-oxoglutarate aminotransferase	1068624-1069988	-	454	68249537	dat	CDS	COG0160E	NC_007146	1069988	1068624
ref|NC_007146|:1070505-1070335	NTHI1123	rpmG	50S ribosomal protein L33	1070335-1070505	-	56	68249538	rpmG	CDS	COG0267J	NC_007146	1070505	1070335
ref|NC_007146|:1070753-1070517	NTHI1124	rpmB	50S ribosomal protein L28	1070517-1070753	-	78	68249539	rpmB	CDS	COG0227J	NC_007146	1070753	1070517
ref|NC_007146|:1071671-1070967	NTHI1125	radC	DNA repair protein RadC	1070967-1071671	-	234	68249540	radC	CDS	COG2003L	NC_007146	1071671	1070967
ref|NC_007146|:1071795-1072997	NTHI1126	dfp	bifunctional phosphopantothenoylcysteine decarboxylase/phosphopantothenate synthase	1071795-1072997	+	400	68249541	dfp	CDS	COG0452H	NC_007146	1071795	1072997
ref|NC_007146|:1073045-1073500	NTHI1127	dut	deoxyuridine 5'-triphosphate nucleotidohydrolase	1073045-1073500	+	151	68249542	dut	CDS	COG0756F	NC_007146	1073045	1073500
ref|NC_007146|:1073504-1074160	NTHI1128	slmA	nucleoid occlusion protein	1073504-1074160	+	218	68249543	slmA	CDS	COG1309K	NC_007146	1073504	1074160
ref|NC_007146|:1074182-1074433	NTHI1129	NTHI1129	hypothetical protein	1074182-1074433	+	83	68249544	-	CDS	COG3089S	NC_007146	1074182	1074433
ref|NC_007146|:1074418-1075092	NTHI1130	crp	cAMP-regulatory protein	1074418-1075092	+	224	68249545	crp	CDS	COG0664T	NC_007146	1074418	1075092
ref|NC_007146|:1076635-1075457	NTHI1131	rumB	23S rRNA methyluridine methyltransferase	1075457-1076635	-	392	68249546	rumB	CDS	COG2265J	NC_007146	1076635	1075457
ref|NC_007146|:1077683-1076628	NTHI1132	nagZ	beta-hexosaminidase	1076628-1077683	-	351	68249547	nagZ	CDS	COG1472G	NC_007146	1077683	1076628
ref|NC_007146|:1078037-1077687	NTHI1133	NTHI1133	periplasmic lipoprotein	1077687-1078037	-	116	68249548	-	CDS	COG5633R	NC_007146	1078037	1077687
ref|NC_007146|:1078429-1078037	NTHI1134	NTHI1134	HIT-like protein	1078037-1078429	-	130	68249549	-	CDS	COG0537FGR	NC_007146	1078429	1078037
ref|NC_007146|:1081329-1078504	NTHI1135	ileS	isoleucyl-tRNA synthetase	1078504-1081329	-	941	68249550	ileS	CDS	COG0060J	NC_007146	1081329	1078504
ref|NC_007146|:1082296-1081358	NTHI1136	ribF	bifunctional riboflavin kinase/FMN adenylyltransferase	1081358-1082296	-	312	68249551	ribF	CDS	COG0196H	NC_007146	1082296	1081358
ref|NC_007146|:1083863-1082331	NTHI1137	mviN	putative virulence factor MviN	1082331-1083863	-	510	68249552	mviN	CDS	COG0728R	NC_007146	1083863	1082331
ref|NC_007146|:1084172-1084435	NTHI1139	rpsT	30S ribosomal protein S20	1084172-1084435	+	87	161761271	rpsT	CDS	COG0268J	NC_007146	1084172	1084435
ref|NC_007146|:1085073-1084507	NTHI1140	NTHI1140	hypothetical protein	1084507-1085073	-	188	68249554	-	CDS	-	NC_007146	1085073	1084507
ref|NC_007146|:1085219-1086076	NTHI1141	menB	naphthoate synthase	1085219-1086076	+	285	68249555	menB	CDS	COG0447H	NC_007146	1085219	1086076
ref|NC_007146|:1086246-1087235	NTHI1142	menC	O-succinylbenzoate synthase	1086246-1087235	+	329	68249556	menC	CDS	COG1441H	NC_007146	1086246	1087235
ref|NC_007146|:1087292-1087741	NTHI1143	aroQ	3-dehydroquinate dehydratase	1087292-1087741	+	149	68249557	aroQ	CDS	COG0757E	NC_007146	1087292	1087741
ref|NC_007146|:1087895-1088362	NTHI1144	accB	acetyl-CoA carboxylase biotin carboxyl carrier protein subunit	1087895-1088362	+	155	68249558	accB	CDS	COG0511I	NC_007146	1087895	1088362
ref|NC_007146|:1088539-1089885	NTHI1145	accC	acetyl-CoA carboxylase biotin carboxylase subunit	1088539-1089885	+	448	68249559	accC	CDS	COG0439I	NC_007146	1088539	1089885
ref|NC_007146|:1090090-1090347	NTHI1146	NTHI1146	hypothetical protein	1090090-1090347	+	85	68249560	-	CDS	COG3924S	NC_007146	1090090	1090347
ref|NC_007146|:1090344-1091798	NTHI1147	panF	sodium/panthothenate symporter	1090344-1091798	+	484	68249561	panF	CDS	COG4145H	NC_007146	1090344	1091798
ref|NC_007146|:1091919-1092791	NTHI1148	NTHI1148	hypothetical protein	1091919-1092791	+	290	68249562	-	CDS	COG5006R	NC_007146	1091919	1092791
ref|NC_007146|:1092826-1093713	NTHI1149	prmA	ribosomal protein L11 methyltransferase	1092826-1093713	+	295	68249563	prmA	CDS	COG2264J	NC_007146	1092826	1093713
ref|NC_007146|:1093860-1094840	NTHI1151	dusB	tRNA-dihydrouridine synthase B	1093860-1094840	+	326	68249564	dusB	CDS	COG0042J	NC_007146	1093860	1094840
ref|NC_007146|:1094834-1095133	NTHI1152	fis	DNA-binding protein Fis	1094834-1095133	+	99	68249565	fis	CDS	COG2901KL	NC_007146	1094834	1095133
ref|NC_007146|:1095719-1095234	NTHI1153	smpB	SsrA-binding protein	1095234-1095719	-	161	68249566	smpB	CDS	COG0691O	NC_007146	1095719	1095234
ref|NC_007146|:1096923-1095958	NTHI1154	pfkA	6-phosphofructokinase	1095958-1096923	-	321	68249567	pfkA	CDS	COG0205G	NC_007146	1096923	1095958
ref|NC_007146|:1097600-1097019	NTHI1155	NTHI1155	hypothetical protein	1097019-1097600	-	193	68249568	-	CDS	-	NC_007146	1097600	1097019
ref|NC_007146|:1098444-1097593	NTHI1156	NTHI1156	hypothetical protein	1097593-1098444	-	283	68249569	-	CDS	COG3022S	NC_007146	1098444	1097593
ref|NC_007146|:1099543-1098422	NTHI1157	smf	hypothetical protein	1098422-1099543	-	373	68249570	smf	CDS	COG0758LU	NC_007146	1099543	1098422
ref|NC_007146|:1100087-1101634	NTHI1160	leuA	2-isopropylmalate synthase	1100087-1101634	+	515	68249571	leuA	CDS	COG0119E	NC_007146	1100087	1101634
ref|NC_007146|:1101797-1102873	NTHI1161	leuB	3-isopropylmalate dehydrogenase	1101797-1102873	+	358	68249572	leuB	CDS	COG0473CE	NC_007146	1101797	1102873
ref|NC_007146|:1103050-1104459	NTHI1162	leuC	isopropylmalate isomerase large subunit	1103050-1104459	+	469	68249573	leuC	CDS	COG0065E	NC_007146	1103050	1104459
ref|NC_007146|:1104484-1105086	NTHI1163	leuD	isopropylmalate isomerase small subunit	1104484-1105086	+	200	68249574	leuD	CDS	COG0066E	NC_007146	1104484	1105086
ref|NC_007146|:1110584-1105200	NTHI1164	iga1	IgA-specific serine endopeptidase	1105200-1110584	-	1794	68249575	iga1	CDS	COG3468MU	NC_007146	1110584	1105200
ref|NC_007146|:1111890-1110811	NTHI1165	recF	recombination protein F	1110811-1111890	-	359	68249576	recF	CDS	COG1195L	NC_007146	1111890	1110811
ref|NC_007146|:1112992-1111892	NTHI1166	dnaN	DNA polymerase III subunit beta	1111892-1112992	-	366	68249577	dnaN	CDS	COG0592L	NC_007146	1112992	1111892
ref|NC_007146|:1114549-1113185	NTHI1167	dnaA	chromosomal replication initiation protein	1113185-1114549	-	454	68249578	dnaA	CDS	COG0593L	NC_007146	1114549	1113185
ref|NC_007146|:1117474-1114736	NTHI1168	tbp1	transferrin-binding protein 1	1114736-1117474	-	912	68249579	tbp1	CDS	COG1629P	NC_007146	1117474	1114736
ref|NC_007146|:1119411-1117519	NTHI1169	tbp2	transferrin-binding protein 2 precursor	1117519-1119411	-	630	68249580	tbp2	CDS	-	NC_007146	1119411	1117519
ref|NC_007146|:1119508-1120968	NTHI1171	NTHI1171	hypothetical protein	1119508-1120968	+	486	68249581	-	CDS	COG4783R	NC_007146	1119508	1120968
ref|NC_007146|:1121144-1121278	NTHI1172	rpmH	50S ribosomal protein L34	1121144-1121278	+	44	68249582	rpmH	CDS	COG0230J	NC_007146	1121144	1121278
ref|NC_007146|:1121291-1121650	NTHI1173	rnpA	ribonuclease P	1121291-1121650	+	119	68249583	rnpA	CDS	COG0594J	NC_007146	1121291	1121650
ref|NC_007146|:1121614-1121874	NTHI1174	NTHI1174	hypothetical protein	1121614-1121874	+	86	68249584	-	CDS	COG0759S	NC_007146	1121614	1121874
ref|NC_007146|:1121874-1123499	NTHI1175	yidC	putative inner membrane protein translocase component YidC	1121874-1123499	+	541	68249585	yidC	CDS	COG0706U	NC_007146	1121874	1123499
ref|NC_007146|:1124370-1125728	NTHI1178	trmE	tRNA modification GTPase TrmE	1124370-1125728	+	452	68249586	trmE	CDS	COG0486R	NC_007146	1124370	1125728
ref|NC_007146|:1125917-1127785	NTHI1179	ppiD	peptidyl-prolyl cis-trans isomerase D	1125917-1127785	+	622	68249587	ppiD	CDS	COG0760O	NC_007146	1125917	1127785
ref|NC_007146|:1127873-1129432	NTHI1180	NTHI1180	PE--lipooligosaccharide phosphorylethanolamine transferase	1127873-1129432	+	519	68249588	-	CDS	COG2194R	NC_007146	1127873	1129432
ref|NC_007146|:1129502-1130017	NTHI1181	lspA	lipoprotein signal peptidase	1129502-1130017	+	171	68249589	lspA	CDS	COG0597MU	NC_007146	1129502	1130017
ref|NC_007146|:1130014-1130958	NTHI1182	ispH	4-hydroxy-3-methylbut-2-enyl diphosphate reductase	1130014-1130958	+	314	68249590	ispH	CDS	COG0761IM	NC_007146	1130014	1130958
ref|NC_007146|:1131127-1131474	NTHI1183	NTHI1183	hypothetical protein	1131127-1131474	+	115	68249591	-	CDS	COG1555L	NC_007146	1131127	1131474
ref|NC_007146|:1131721-1132719	NTHI1185	tbpA	thiamine-binding periplasmic protein	1131721-1132719	+	332	68249592	tbpA	CDS	COG4143H	NC_007146	1131721	1132719
ref|NC_007146|:1132724-1134340	NTHI1186	thiP	thiamine transporter membrane protein	1132724-1134340	+	538	68249593	thiP	CDS	COG1178P	NC_007146	1132724	1134340
ref|NC_007146|:1134318-1134971	NTHI1187	thiQ	thiamine transport ATP-binding protein	1134318-1134971	+	217	68249594	thiQ	CDS	COG3840H	NC_007146	1134318	1134971
ref|NC_007146|:1135084-1136085	NTHI1188	bioB	biotin synthase	1135084-1136085	+	333	68249595	bioB	CDS	COG0502H	NC_007146	1135084	1136085
ref|NC_007146|:1138207-1136210	NTHI1189	tktA	transketolase	1136210-1138207	-	665	68249596	tktA	CDS	COG0021G	NC_007146	1138207	1136210
ref|NC_007146|:1138588-1139532	NTHI1192	serB	phosphoserine phosphatase	1138588-1139532	+	314	68249597	serB	CDS	COG0560E	NC_007146	1138588	1139532
ref|NC_007146|:1139550-1140041	NTHI1194	NTHI1194	putative nucleotide-binding protein	1139550-1140041	+	163	68249598	-	CDS	COG1666S	NC_007146	1139550	1140041
ref|NC_007146|:1140337-1141284	NTHI1195	corA	magnesium/nickel/cobalt transporter CorA	1140337-1141284	+	315	68249599	corA	CDS	COG0598P	NC_007146	1140337	1141284
ref|NC_007146|:1141275-1141829	NTHI1196	NTHI1196	integral membrane protein	1141275-1141829	+	184	68249600	-	CDS	COG0762S	NC_007146	1141275	1141829
ref|NC_007146|:1142893-1142009	NTHI1197	NTHI1197	hypothetical protein	1142009-1142893	-	294	68249601	-	CDS	COG0121R	NC_007146	1142893	1142009
ref|NC_007146|:1143577-1143050	NTHI1198	NTHI1198	hypothetical protein	1143050-1143577	-	175	68249602	-	CDS	-	NC_007146	1143577	1143050
ref|NC_007146|:1143707-1144909	NTHI1199	NTHI1199	ATPase	1143707-1144909	+	400	68249603	-	CDS	COG1373R	NC_007146	1143707	1144909
ref|NC_007146|:1146448-1145099	NTHI1201	NTHI1201	hypothetical protein	1145099-1146448	-	449	68249604	-	CDS	-	NC_007146	1146448	1145099
ref|NC_007146|:1147416-1146916	NTHI1203	NTHI1203	ferredoxin	1146916-1147416	-	166	68249605	-	CDS	COG2768R	NC_007146	1147416	1146916
ref|NC_007146|:1148027-1147416	NTHI1204	NTHI1204	twin-argninine leader-binding protein DmsD	1147416-1148027	-	203	68249606	-	CDS	COG3381R	NC_007146	1148027	1147416
ref|NC_007146|:1148978-1148139	NTHI1205	dmsC	anaerobic dimethyl sulfoxide reductase chain C	1148139-1148978	-	279	68249607	dmsC	CDS	COG3302R	NC_007146	1148978	1148139
ref|NC_007146|:1149597-1148980	NTHI1206	dmsB	anaerobic dimethyl sulfoxide reductase chain B	1148980-1149597	-	205	68249608	dmsB	CDS	COG0437C	NC_007146	1149597	1148980
ref|NC_007146|:1152028-1149608	NTHI1207	dmsA	anaerobic dimethyl sulfoxide reductase chain A precursor	1149608-1152028	-	806	68249609	dmsA	CDS	COG0243C	NC_007146	1152028	1149608
ref|NC_007146|:1152281-1153390	NTHI1208	NTHI1208	hypothetical protein	1152281-1153390	+	369	68249610	-	CDS	COG1305E	NC_007146	1152281	1153390
ref|NC_007146|:1153434-1153727	NTHI1209	NTHI1209	mercuric transporter MerT	1153434-1153727	+	97	68249611	-	CDS	-	NC_007146	1153434	1153727
ref|NC_007146|:1153736-1154014	NTHI1211	NTHI1211	copper chaperone MerP-like protein	1153736-1154014	+	92	68249612	-	CDS	COG2608P	NC_007146	1153736	1154014
ref|NC_007146|:1155983-1154139	NTHI1212	NTHI1212	ABC transporter ATP-binding protein	1154139-1155983	-	614	68249613	-	CDS	COG1132V	NC_007146	1155983	1154139
ref|NC_007146|:1156958-1156062	NTHI1213	NTHI1213	putative transcriptional regulator	1156062-1156958	-	298	68249614	-	CDS	COG4977K	NC_007146	1156958	1156062
ref|NC_007146|:1157070-1157411	NTHI1214	NTHI1214	hypothetical protein	1157070-1157411	+	113	68249615	-	CDS	COG0599S	NC_007146	1157070	1157411
ref|NC_007146|:1158118-1157522	NTHI1215	NTHI1215	hypothetical protein	1157522-1158118	-	198	68249616	-	CDS	COG3421S	NC_007146	1158118	1157522
ref|NC_007146|:1160289-1158124	NTHI1216	res	putative type III restriction-modification system HindVIP enzyme res	1158124-1160289	-	721	68249617	res	CDS	COG3421S	NC_007146	1160289	1158124
ref|NC_007146|:1163189-1162596	NTHI1219	rnhB	ribonuclease HII	1162596-1163189	-	197	68249618	rnhB	CDS	COG0164L	NC_007146	1163189	1162596
ref|NC_007146|:1164354-1163182	NTHI1220	lpxB	lipid-A-disaccharide synthase	1163182-1164354	-	390	68249619	lpxB	CDS	COG0763M	NC_007146	1164354	1163182
ref|NC_007146|:1165209-1164421	NTHI1222	lpxA	UDP-N-acetylglucosamine acyltransferase	1164421-1165209	-	262	68249620	lpxA	CDS	COG1043M	NC_007146	1165209	1164421
ref|NC_007146|:1165669-1165223	NTHI1223	fabZ	(3R)-hydroxymyristoyl-ACP dehydratase	1165223-1165669	-	148	68249621	fabZ	CDS	COG0764I	NC_007146	1165669	1165223
ref|NC_007146|:1167352-1165745	NTHI1224	NTHI1224	PE--lipooligosaccharide phosphorylethanolamine transferase	1165745-1167352	-	535	68249622	-	CDS	COG2194R	NC_007146	1167352	1165745
ref|NC_007146|:1167445-1168158	NTHI1225	pyrH	uridylate kinase	1167445-1168158	+	237	68249623	pyrH	CDS	COG0528F	NC_007146	1167445	1168158
ref|NC_007146|:1169362-1168397	NTHI1226	nrfD	NrfD, formate-dependent nitrite reductase, membrane component	1168397-1169362	-	321	68249624	nrfD	CDS	COG3301P	NC_007146	1169362	1168397
ref|NC_007146|:1170036-1169359	NTHI1227	nrfC	NrfC, Fe-S-cluster-containing hydrogenase component 1	1169359-1170036	-	225	68249625	nrfC	CDS	COG0437C	NC_007146	1170036	1169359
ref|NC_007146|:1170716-1170033	NTHI1229	nrfB	cytochrome c nitrite reductase pentaheme subunit	1170033-1170716	-	227	68249626	nrfB	CDS	-	NC_007146	1170716	1170033
ref|NC_007146|:1172376-1170760	NTHI1230	nrfA	cytochrome c552	1170760-1172376	-	538	68249627	nrfA	CDS	COG3303P	NC_007146	1172376	1170760
ref|NC_007146|:1176374-1172538	NTHI1231	hrpA	ATP-dependent RNA helicase HrpA	1172538-1176374	-	1278	161761270	hrpA	CDS	COG1643L	NC_007146	1176374	1172538
ref|NC_007146|:1176817-1176443	NTHI1232	NTHI1232	putative small membrane protein	1176443-1176817	-	124	68249629	-	CDS	COG2363S	NC_007146	1176817	1176443
ref|NC_007146|:1177270-1176818	NTHI1233	NTHI1233	hypothetical protein	1176818-1177270	-	150	68249630	-	CDS	COG2707S	NC_007146	1177270	1176818
ref|NC_007146|:1178672-1177536	NTHI1235	cyoB	putative cytochrome oxidase subunit II	1177536-1178672	-	378	68249631	cyoB	CDS	COG1294C	NC_007146	1178672	1177536
ref|NC_007146|:1180252-1178687	NTHI1236	cyoA	cytochrome oxidase subunit I	1178687-1180252	-	521	68249632	cyoA	CDS	COG1271C	NC_007146	1180252	1178687
ref|NC_007146|:1180905-1182542	NTHI1238	pyrG	CTP synthetase	1180905-1182542	+	545	68249633	pyrG	CDS	COG0504F	NC_007146	1180905	1182542
ref|NC_007146|:1183367-1182687	NTHI1240	pnuC	nicotinamide riboside transporter	1182687-1183367	-	226	68249634	pnuC	CDS	COG3201H	NC_007146	1183367	1182687
ref|NC_007146|:1184322-1183549	NTHI1241	NTHI1241	putative amino-acid ABC transporter ATP-binding protein	1183549-1184322	-	257	68249635	-	CDS	COG1126E	NC_007146	1184322	1183549
ref|NC_007146|:1185003-1184326	NTHI1242	NTHI1242	amino-acid ABC transporter permease protein	1184326-1185003	-	225	68249636	-	CDS	COG0765E	NC_007146	1185003	1184326
ref|NC_007146|:1185799-1185026	NTHI1243	NTHI1243	amino-acid ABC transporter binding protein	1185026-1185799	-	257	68249637	-	CDS	COG0834ET	NC_007146	1185799	1185026
ref|NC_007146|:1187374-1186100	NTHI1244	murA	UDP-N-acetylglucosamine 1-carboxyvinyltransferase	1186100-1187374	-	424	68249638	murA	CDS	COG0766M	NC_007146	1187374	1186100
ref|NC_007146|:1187642-1187385	NTHI1245	NTHI1245	BolA family transcriptional regulator	1187385-1187642	-	85	68249639	-	CDS	COG5007K	NC_007146	1187642	1187385
ref|NC_007146|:1187980-1187663	NTHI1246	NTHI1246	NTP binding protein, contains STAS domain	1187663-1187980	-	105	68249640	-	CDS	COG3113R	NC_007146	1187980	1187663
ref|NC_007146|:1188635-1187991	NTHI1247	NTHI1247	ABC transporter	1187991-1188635	-	214	68249641	-	CDS	COG2854Q	NC_007146	1188635	1187991
ref|NC_007146|:1189168-1188668	NTHI1248	NTHI1248	ABC transporter periplasmic protein	1188668-1189168	-	166	68249642	-	CDS	COG1463Q	NC_007146	1189168	1188668
ref|NC_007146|:1189963-1189178	NTHI1249	NTHI1249	ABC transporter permease	1189178-1189963	-	261	68249643	-	CDS	COG0767Q	NC_007146	1189963	1189178
ref|NC_007146|:1190754-1189960	NTHI1250	NTHI1250	ABC transporter ATPase	1189960-1190754	-	264	68249644	-	CDS	COG1127Q	NC_007146	1190754	1189960
ref|NC_007146|:1191807-1191160	NTHI1251	sodA	superoxide dismutase	1191160-1191807	-	215	68249645	sodA	CDS	COG0605P	NC_007146	1191807	1191160
ref|NC_007146|:1192056-1192694	NTHI1253	ccmA	cytochrome c biogenesis protein CcmA	1192056-1192694	+	212	68249646	ccmA	CDS	COG4133O	NC_007146	1192056	1192694
ref|NC_007146|:1192699-1193364	NTHI1254	ccmB	heme exporter protein B	1192699-1193364	+	221	68249647	ccmB	CDS	COG2386O	NC_007146	1192699	1193364
ref|NC_007146|:1193425-1194165	NTHI1255	ccmC	heme exporter protein C	1193425-1194165	+	246	68249648	ccmC	CDS	COG0755O	NC_007146	1193425	1194165
ref|NC_007146|:1194208-1194411	NTHI1256	ccmD	heme exporter protein D	1194208-1194411	+	67	68249649	ccmD	CDS	COG3114U	NC_007146	1194208	1194411
ref|NC_007146|:1194408-1194929	NTHI1257	ccmE	cytochrome c-type biogenesis protein CcmE	1194408-1194929	+	173	68249650	ccmE	CDS	COG2332O	NC_007146	1194408	1194929
ref|NC_007146|:1194926-1196872	NTHI1258	ccmF	cytochrome c-type biogenesis protein CcmF	1194926-1196872	+	648	68249651	ccmF	CDS	COG1138O	NC_007146	1194926	1196872
ref|NC_007146|:1197015-1197560	NTHI1259	dsbE	thiol-disulfide interchange protein	1197015-1197560	+	181	68249652	dsbE	CDS	COG0526OC	NC_007146	1197015	1197560
ref|NC_007146|:1199060-1199551	NTHI1262	NTHI1262	hypothetical protein	1199060-1199551	+	163	68249653	-	CDS	-	NC_007146	1199060	1199551
ref|NC_007146|:1199553-1199861	NTHI1263	NTHI1263	hypothetical protein	1199553-1199861	+	102	68249654	-	CDS	-	NC_007146	1199553	1199861
ref|NC_007146|:1201878-1199866	NTHI1265	ligA	NAD-dependent DNA ligase LigA	1199866-1201878	-	670	161761269	ligA	CDS	COG0272L	NC_007146	1201878	1199866
ref|NC_007146|:1202976-1201990	NTHI1266	zipA	cell division protein ZipA	1201990-1202976	-	328	68249656	zipA	CDS	COG3115D	NC_007146	1202976	1201990
ref|NC_007146|:1203129-1203947	NTHI1268	cysZ	putative sulfate transport protein CysZ	1203129-1203947	+	272	68249657	cysZ	CDS	COG2981E	NC_007146	1203129	1203947
ref|NC_007146|:1204046-1204996	NTHI1269	cysK	cysteine synthase	1204046-1204996	+	316	68249658	cysK	CDS	COG0031E	NC_007146	1204046	1204996
ref|NC_007146|:1207617-1206577	NTHI1272	rfaF	ADP-heptose--lipooligosaccharide heptosyltransferase II	1206577-1207617	-	346	68249659	rfaF	CDS	COG0859M	NC_007146	1207617	1206577
ref|NC_007146|:1208856-1207693	NTHI1273	xylR	xylose operon regulatory protein	1207693-1208856	-	387	68249660	xylR	CDS	COG1609K	NC_007146	1208856	1207693
ref|NC_007146|:1210374-1208968	NTHI1274	NTHI1274	Na(+)/H(+) antiporter	1208968-1210374	-	468	68249661	-	CDS	COG1757C	NC_007146	1210374	1208968
ref|NC_007146|:1211548-1210376	NTHI1275	aspC2	putative aspartate aminotransferase	1210376-1211548	-	390	68249662	aspC2	CDS	COG1168E	NC_007146	1211548	1210376
ref|NC_007146|:1211761-1213080	NTHI1276	xylA	xylose isomerase	1211761-1213080	+	439	68249663	xylA	CDS	COG2115G	NC_007146	1211761	1213080
ref|NC_007146|:1213083-1214618	NTHI1277	xylB	xylulose kinase	1213083-1214618	+	511	68249664	xylB	CDS	COG1070G	NC_007146	1213083	1214618
ref|NC_007146|:1215595-1214669	NTHI1278	rfaD	ADP-L-glycero-D-mannoheptose-6-epimerase	1214669-1215595	-	308	68249665	rfaD	CDS	COG0451MG	NC_007146	1215595	1214669
ref|NC_007146|:1216151-1215648	NTHI1279	NTHI1279	thioredoxin-like protein	1215648-1216151	-	167	68249666	-	CDS	COG0526OC	NC_007146	1216151	1215648
ref|NC_007146|:1216262-1216933	NTHI1280	deoC	deoxyribose-phosphate aldolase	1216262-1216933	+	223	68249667	deoC	CDS	COG0274F	NC_007146	1216262	1216933
ref|NC_007146|:1218496-1216967	NTHI1282	comM	competence protein ComM	1216967-1218496	-	509	68249668	comM	CDS	COG0606O	NC_007146	1218496	1216967
ref|NC_007146|:1219228-1218611	NTHI1283	engB	ribosome biogenesis GTP-binding protein YsxC	1218611-1219228	-	205	68249669	engB	CDS	COG0218R	NC_007146	1219228	1218611
ref|NC_007146|:1219321-1220199	NTHI1285	NTHI1285	D-xylose transport permease protein	1219321-1220199	+	292	68249670	-	CDS	COG2990S	NC_007146	1219321	1220199
ref|NC_007146|:1221237-1220239	NTHI1286	oppF	oligopeptide transport ATP-binding protein	1220239-1221237	-	332	68249671	oppF	CDS	COG4608E	NC_007146	1221237	1220239
ref|NC_007146|:1222205-1221234	NTHI1287	oppD	oligopeptide transporter ATP-binding component	1221234-1222205	-	323	68249672	oppD	CDS	COG0444EP	NC_007146	1222205	1221234
ref|NC_007146|:1223150-1222215	NTHI1288	oppC	oligopeptide transport system permease protein	1222215-1223150	-	311	68249673	oppC	CDS	COG1173EP	NC_007146	1223150	1222215
ref|NC_007146|:1224080-1223160	NTHI1289	oppB	oligopeptide transporter permease	1223160-1224080	-	306	68249674	oppB	CDS	COG0601EP	NC_007146	1224080	1223160
ref|NC_007146|:1225786-1224161	NTHI1292	oppA	periplasmic oligopeptide-binding protein	1224161-1225786	-	541	68249675	oppA	CDS	COG4166E	NC_007146	1225786	1224161
ref|NC_007146|:1226081-1227034	NTHI1293	talB	transaldolase B	1226081-1227034	+	317	68249676	talB	CDS	COG0176G	NC_007146	1226081	1227034
ref|NC_007146|:1228095-1229696	NTHI1295	NTHI1295	carbon starvation protein, membrane protein	1228095-1229696	+	533	68249677	-	CDS	COG1966T	NC_007146	1228095	1229696
ref|NC_007146|:1229898-1230353	NTHI1296	mraZ	cell division protein MraZ	1229898-1230353	+	151	68249678	mraZ	CDS	COG2001S	NC_007146	1229898	1230353
ref|NC_007146|:1230384-1231349	NTHI1297	mraW	S-adenosyl-methyltransferase MraW	1230384-1231349	+	321	68249679	mraW	CDS	COG0275M	NC_007146	1230384	1231349
ref|NC_007146|:1231352-1231675	NTHI1298	ftsL	cell division protein FtsL	1231352-1231675	+	107	68249680	ftsL	CDS	COG3116D	NC_007146	1231352	1231675
ref|NC_007146|:1231688-1233520	NTHI1299	ftsI	peptidoglycan synthetase FtsI	1231688-1233520	+	610	68249681	ftsI	CDS	COG0768M	NC_007146	1231688	1233520
ref|NC_007146|:1233530-1234996	NTHI1300	murE	UDP-N-acetylmuramoylalanyl-D-glutamate--2,6-diaminopimelate ligase	1233530-1234996	+	488	68249682	murE	CDS	COG0769M	NC_007146	1233530	1234996
ref|NC_007146|:1235010-1236383	NTHI1301	murF	UDP-N-acetylmuramoyl-tripeptide--D-alanyl-D-alanine ligase	1235010-1236383	+	457	68249683	murF	CDS	COG0770M	NC_007146	1235010	1236383
ref|NC_007146|:1236377-1237459	NTHI1302	mraY	phospho-N-acetylmuramoyl-pentapeptide-transferase	1236377-1237459	+	360	68249684	mraY	CDS	COG0472M	NC_007146	1236377	1237459
ref|NC_007146|:1237571-1238884	NTHI1303	murD	UDP-N-acetylmuramoyl-L-alanyl-D-glutamate synthetase	1237571-1238884	+	437	68249685	murD	CDS	COG0771M	NC_007146	1237571	1238884
ref|NC_007146|:1238907-1240091	NTHI1304	ftsW	cell division protein FtsW	1238907-1240091	+	394	68249686	ftsW	CDS	COG0772D	NC_007146	1238907	1240091
ref|NC_007146|:1240103-1241158	NTHI1305	murG	undecaprenyldiphospho-muramoylpentapeptide beta-N- acetylglucosaminyltransferase	1240103-1241158	+	351	68249687	murG	CDS	COG0707M	NC_007146	1240103	1241158
ref|NC_007146|:1241296-1242723	NTHI1307	murC	UDP-N-acetylmuramate--L-alanine ligase	1241296-1242723	+	475	68249688	murC	CDS	COG0773M	NC_007146	1241296	1242723
ref|NC_007146|:1242792-1243712	NTHI1308	ddl	D-alanine--D-alanine ligase	1242792-1243712	+	306	68249689	ddl	CDS	COG1181M	NC_007146	1242792	1243712
ref|NC_007146|:1243712-1244476	NTHI1309	ftsQ	cell division protein FtsQ	1243712-1244476	+	254	68249690	ftsQ	CDS	COG1589M	NC_007146	1243712	1244476
ref|NC_007146|:1244495-1245772	NTHI1310	ftsA	cell division protein FtsA	1244495-1245772	+	425	68249691	ftsA	CDS	COG0849D	NC_007146	1244495	1245772
ref|NC_007146|:1245856-1247121	NTHI1311	ftsZ	cell division protein FtsZ	1245856-1247121	+	421	68249692	ftsZ	CDS	COG0206D	NC_007146	1245856	1247121
ref|NC_007146|:1247160-1248077	NTHI1312	lpxC	UDP-3-O-[3-hydroxymyristoyl] N-acetylglucosamine deacetylase	1247160-1248077	+	305	68249693	lpxC	CDS	COG0774M	NC_007146	1247160	1248077
ref|NC_007146|:1248204-1249361	NTHI1313	pheA	P-protein	1248204-1249361	+	385	68249694	pheA	CDS	COG0077E	NC_007146	1248204	1249361
ref|NC_007146|:1250263-1249406	NTHI1314	NTHI1314	hypothetical protein	1249406-1250263	-	285	68249695	-	CDS	COG1660R	NC_007146	1250263	1249406
ref|NC_007146|:1250775-1250281	NTHI1315	ptsN	nitrogen regulatory IIA protein	1250281-1250775	-	164	68249696	ptsN	CDS	COG1762GT	NC_007146	1250775	1250281
ref|NC_007146|:1251503-1250778	NTHI1316	NTHI1316	ABC transporter ATP-binding protein	1250778-1251503	-	241	68249697	-	CDS	COG1137R	NC_007146	1251503	1250778
ref|NC_007146|:1252025-1251507	NTHI1317	NTHI1317	hypothetical protein	1251507-1252025	-	172	68249698	-	CDS	COG1934S	NC_007146	1252025	1251507
ref|NC_007146|:1252614-1252006	NTHI1318	NTHI1318	hypothetical protein	1252006-1252614	-	202	68249699	-	CDS	COG3117S	NC_007146	1252614	1252006
ref|NC_007146|:1253200-1252664	NTHI1319	NTHI1319	hypothetical protein	1252664-1253200	-	178	68249700	-	CDS	COG3028S	NC_007146	1253200	1252664
ref|NC_007146|:1253289-1254644	NTHI1320	pmbA	hypothetical protein	1253289-1254644	+	451	68249701	pmbA	CDS	COG0312R	NC_007146	1253289	1254644
ref|NC_007146|:1255019-1255558	NTHI1321	hpt	hypoxanthine-guanine phosphoribosyltransferase	1255019-1255558	+	179	68249702	hpt	CDS	COG0634F	NC_007146	1255019	1255558
ref|NC_007146|:1255864-1257186	NTHI1323	NTHI1323	Na+/dicarboxylate symporter	1255864-1257186	+	440	68249703	-	CDS	COG1823R	NC_007146	1255864	1257186
ref|NC_007146|:1257753-1257286	NTHI1324	nrdG	anaerobic ribonucleotide reductase-activating protein	1257286-1257753	-	155	68249704	nrdG	CDS	COG0602O	NC_007146	1257753	1257286
ref|NC_007146|:1259731-1258001	NTHI1325	cydC	cysteine/glutathione ABC transporter membrane/ATP-binding component	1258001-1259731	-	576	68249705	cydC	CDS	COG4987CO	NC_007146	1259731	1258001
ref|NC_007146|:1261491-1259731	NTHI1326	cydD	cysteine/glutathione ABC transporter membrane/ATP-binding component	1259731-1261491	-	586	68249706	cydD	CDS	COG4988CO	NC_007146	1261491	1259731
ref|NC_007146|:1262519-1261563	NTHI1327	trxB	thioredoxin reductase	1261563-1262519	-	318	68249707	trxB	CDS	COG0492O	NC_007146	1262519	1261563
ref|NC_007146|:1263450-1262593	NTHI1328	NTHI1328	thioredoxin domain-containing protein	1262593-1263450	-	285	68249708	-	CDS	COG3118O	NC_007146	1263450	1262593
ref|NC_007146|:1264500-1263529	NTHI1329	hemH	ferrochelatase	1263529-1264500	-	323	68249709	hemH	CDS	COG0276H	NC_007146	1264500	1263529
ref|NC_007146|:1264913-1264497	NTHI1330	NTHI1330	hypothetical protein	1264497-1264913	-	138	68249710	-	CDS	COG2050Q	NC_007146	1264913	1264497
ref|NC_007146|:1268010-1264927	NTHI1331	NTHI1331	hypothetical protein	1264927-1268010	-	1027	68249711	-	CDS	COG0277C	NC_007146	1268010	1264927
ref|NC_007146|:1268385-1269464	NTHI1332	ompP5	Outer membrane protein P5	1268385-1269464	+	359	68249712	ompP5	CDS	COG2885M	NC_007146	1268385	1269464
ref|NC_007146|:1269576-1269938	NTHI1333	NTHI1333	glutaredoxin-related protein	1269576-1269938	+	120	68249713	-	CDS	COG0278O	NC_007146	1269576	1269938
ref|NC_007146|:1271115-1270015	NTHI1334	NTHI1334	histidinol-phosphate aminotransferase	1270015-1271115	-	366	68249714	-	CDS	COG0079E	NC_007146	1271115	1270015
ref|NC_007146|:1272291-1271203	NTHI1335	serC	phosphoserine aminotransferase	1271203-1272291	-	362	68249715	serC	CDS	COG1932HE	NC_007146	1272291	1271203
ref|NC_007146|:1272482-1272826	NTHI1336	NTHI1336	hypothetical protein	1272482-1272826	+	114	68249716	-	CDS	COG2926S	NC_007146	1272482	1272826
ref|NC_007146|:1273432-1272866	NTHI1337	NTHI1337	hypothetical protein	1272866-1273432	-	188	68249717	-	CDS	COG0115EH	NC_007146	1273432	1272866
ref|NC_007146|:1274418-1273432	NTHI1338	NTHI1338	para-aminobenzoate synthase component I	1273432-1274418	-	328	68249718	-	CDS	COG0147EH	NC_007146	1274418	1273432
ref|NC_007146|:1274460-1275041	NTHI1339	trpG2	putative anthranilate synthase component II	1274460-1275041	+	193	68249719	trpG2	CDS	COG0512EH	NC_007146	1274460	1275041
ref|NC_007146|:1275126-1276280	NTHI1340	metK	S-adenosylmethionine synthetase	1275126-1276280	+	384	68249720	metK	CDS	COG0192H	NC_007146	1275126	1276280
ref|NC_007146|:1276575-1277090	NTHI1341	sprT	hypothetical protein	1276575-1277090	+	171	68249721	sprT	CDS	COG3091S	NC_007146	1276575	1277090
ref|NC_007146|:1277141-1277653	NTHI1342	opa	opacity protein	1277141-1277653	+	170	68249722	opa	CDS	COG3637M	NC_007146	1277141	1277653
ref|NC_007146|:1277994-1277689	NTHI1344	NTHI1344	hypothetical protein	1277689-1277994	-	101	68249723	-	CDS	-	NC_007146	1277994	1277689
ref|NC_007146|:1278884-1278201	NTHI1345	artM	arginine transporter permease subunit ArtM	1278201-1278884	-	227	68249724	artM	CDS	COG4160E	NC_007146	1278884	1278201
ref|NC_007146|:1279549-1278884	NTHI1346	artQ	arginine transporter permease subunit ArtQ	1278884-1279549	-	221	68249725	artQ	CDS	COG4215E	NC_007146	1279549	1278884
ref|NC_007146|:1280272-1279553	NTHI1347	artI	arginine-binding periplasmic protein	1279553-1280272	-	239	68249726	artI	CDS	COG0834ET	NC_007146	1280272	1279553
ref|NC_007146|:1281021-1280290	NTHI1348	artP	arginine transporter ATP-binding subunit	1280290-1281021	-	243	68249727	artP	CDS	COG4161E	NC_007146	1281021	1280290
ref|NC_007146|:1281731-1281147	NTHI1350	gmhA	phosphoheptose isomerase	1281147-1281731	-	194	68249728	gmhA	CDS	COG0279G	NC_007146	1281731	1281147
ref|NC_007146|:1281831-1282745	NTHI1352	ligA	DNA ligase	1281831-1282745	+	304	68249729	ligA	CDS	COG1793L	NC_007146	1281831	1282745
ref|NC_007146|:1283757-1282774	NTHI1353	dppF	dipeptide transporter ATP-binding subunit	1282774-1283757	-	327	68249730	dppF	CDS	COG4608E	NC_007146	1283757	1282774
ref|NC_007146|:1284752-1283760	NTHI1354	dppD	dipeptide transporter ATP-binding subunit	1283760-1284752	-	330	68249731	dppD	CDS	COG0444EP	NC_007146	1284752	1283760
ref|NC_007146|:1285649-1284762	NTHI1355	dppC	dipeptide transport system permease protein	1284762-1285649	-	295	68249732	dppC	CDS	COG1173EP	NC_007146	1285649	1284762
ref|NC_007146|:1286665-1285664	NTHI1357	dppB	dipeptide transport system permease protein	1285664-1286665	-	333	68249733	dppB	CDS	COG0601EP	NC_007146	1286665	1285664
ref|NC_007146|:1288938-1286755	NTHI1359	uvrD	DNA-dependent helicase II	1286755-1288938	-	727	68249734	uvrD	CDS	COG0210L	NC_007146	1288938	1286755
ref|NC_007146|:1290180-1289545	NTHI1360	NTHI1360	organic radical activating protein	1289545-1290180	-	211	68249735	-	CDS	COG0602O	NC_007146	1290180	1289545
ref|NC_007146|:1290606-1290181	NTHI1361	NTHI1361	6-pyruvoyl tetrahydrobiopterin synthase	1290181-1290606	-	141	68249736	-	CDS	COG0720H	NC_007146	1290606	1290181
ref|NC_007146|:1291282-1290599	NTHI1362	NTHI1362	PP-loop superfamily ATPase	1290599-1291282	-	227	68249737	-	CDS	COG0603R	NC_007146	1291282	1290599
ref|NC_007146|:1291438-1291581	NTHI1363	NTHI1363	hypothetical protein	1291438-1291581	+	47	68249738	-	CDS	-	NC_007146	1291438	1291581
ref|NC_007146|:1292663-1291632	NTHI1364	ilvE	branched-chain amino acid aminotransferase	1291632-1292663	-	343	68249739	ilvE	CDS	COG0115EH	NC_007146	1292663	1291632
ref|NC_007146|:1293138-1294031	NTHI1365	gcvA	DNA-binding transcriptional activator GcvA	1293138-1294031	+	297	68249740	gcvA	CDS	COG0583K	NC_007146	1293138	1294031
ref|NC_007146|:1294024-1295115	NTHI1366	NTHI1366	putative RNA 2'-O-ribose methyltransferase	1294024-1295115	+	363	68249741	-	CDS	COG2933R	NC_007146	1294024	1295115
ref|NC_007146|:1295151-1296320	NTHI1367	sucC	succinyl-CoA synthetase subunit beta	1295151-1296320	+	389	68249742	sucC	CDS	COG0045C	NC_007146	1295151	1296320
ref|NC_007146|:1296320-1297201	NTHI1368	sucD	succinyl-CoA synthetase alpha chain	1296320-1297201	+	293	68249743	sucD	CDS	COG0074C	NC_007146	1296320	1297201
ref|NC_007146|:1297322-1297945	NTHI1369	NTHI1369	hypothetical protein	1297322-1297945	+	207	68249744	-	CDS	COG0009J	NC_007146	1297322	1297945
ref|NC_007146|:1297993-1299066	NTHI1370	rluB	ribosomal large subunit pseudouridine synthase B	1297993-1299066	+	357	68249745	rluB	CDS	COG1187J	NC_007146	1297993	1299066
ref|NC_007146|:1299077-1300048	NTHI1371	cysB	transcriptional regulator CysB	1299077-1300048	+	323	68249746	cysB	CDS	COG0583K	NC_007146	1299077	1300048
ref|NC_007146|:1301051-1300107	NTHI1372	NTHI1372	N5-glutamine S-adenosyl-L-methionine-dependent methyltransferase	1300107-1301051	-	314	68249747	-	CDS	COG2890J	NC_007146	1301051	1300107
ref|NC_007146|:1301182-1301685	NTHI1373	NTHI1373	hypothetical protein	1301182-1301685	+	167	68249748	-	CDS	COG2840S	NC_007146	1301182	1301685
ref|NC_007146|:1303898-1301763	NTHI1374	pta	phosphate acetyltransferase	1301763-1303898	-	711	68249749	pta	CDS	COG0280C	NC_007146	1303898	1301763
ref|NC_007146|:1305171-1303966	NTHI1375	ackA	acetate kinase	1303966-1305171	-	401	68249750	ackA	CDS	COG0282C	NC_007146	1305171	1303966
ref|NC_007146|:1305388-1305831	NTHI1376	NTHI1376	hypothetical protein	1305388-1305831	+	147	68249751	-	CDS	COG3092S	NC_007146	1305388	1305831
ref|NC_007146|:1305918-1306409	NTHI1377	cvpA	colicin V production protein	1305918-1306409	+	163	68249752	cvpA	CDS	COG1286R	NC_007146	1305918	1306409
ref|NC_007146|:1306420-1307937	NTHI1378	purF	amidophosphoribosyltransferase	1306420-1307937	+	505	68249753	purF	CDS	COG0034F	NC_007146	1306420	1307937
ref|NC_007146|:1308892-1308002	NTHI1379	sulA	cell division inhibitor SulA	1308002-1308892	-	296	68249754	sulA	CDS	COG1090R	NC_007146	1308892	1308002
ref|NC_007146|:1309347-1308892	NTHI1380	argR	arginine repressor	1308892-1309347	-	151	68249755	argR	CDS	COG1438K	NC_007146	1309347	1308892
ref|NC_007146|:1309554-1310489	NTHI1381	mdh	malate dehydrogenase	1309554-1310489	+	311	68249756	mdh	CDS	COG0039C	NC_007146	1309554	1310489
ref|NC_007146|:1312084-1310576	NTHI1382	lysS	lysyl-tRNA synthetase	1310576-1312084	-	502	68249757	lysS	CDS	COG1190J	NC_007146	1312084	1310576
ref|NC_007146|:1313047-1312196	NTHI1383	prfB	peptide chain release factor 2	1312196-1313047	-	283	68249758	prfB	CDS	COG1186J	NC_007146	1313047	1312196
ref|NC_007146|:1313427-1314116	NTHI1384	dsbC	thiol-disulfide interchange protein	1313427-1314116	+	229	68249759	dsbC	CDS	COG1651O	NC_007146	1313427	1314116
ref|NC_007146|:1314404-1316131	NTHI1385	recJ	single-stranded-DNA-specific exonuclease RecJ	1314404-1316131	+	575	68249760	recJ	CDS	COG0608L	NC_007146	1314404	1316131
ref|NC_007146|:1316124-1316831	NTHI1387	NTHI1387	hypothetical protein	1316124-1316831	+	235	68249761	-	CDS	COG1651O	NC_007146	1316124	1316831
ref|NC_007146|:1316828-1317520	NTHI1389	mtnA	5'-methylthioadenosine/S-adenosylhomocysteine nucleosidase	1316828-1317520	+	230	68249762	mtnA	CDS	COG0775F	NC_007146	1316828	1317520
ref|NC_007146|:1320341-1317594	NTHI1390	hup	heme utilization protein	1317594-1320341	-	915	68249763	hup	CDS	COG1629P	NC_007146	1320341	1317594
ref|NC_007146|:1322239-1320641	NTHI1391	NTHI1391	putative L-lactate permease	1320641-1322239	-	532	68249764	-	CDS	COG1620C	NC_007146	1322239	1320641
ref|NC_007146|:1323647-1322643	NTHI1394	fbp	fructose-1,6-bisphosphatase	1322643-1323647	-	334	68249765	fbp	CDS	COG0158G	NC_007146	1323647	1322643
ref|NC_007146|:1323882-1324691	NTHI1395	truA	tRNA pseudouridine synthase A	1323882-1324691	+	269	68249766	truA	CDS	COG0101J	NC_007146	1323882	1324691
ref|NC_007146|:1325800-1324784	NTHI1396	sapZ	hypothetical protein	1324784-1325800	-	338	68249767	sapZ	CDS	COG2855S	NC_007146	1325800	1324784
ref|NC_007146|:1326621-1325812	NTHI1397	sapF	anti peptide resistance ABC transporter ATPase	1325812-1326621	-	269	68249768	sapF	CDS	COG4167V	NC_007146	1326621	1325812
ref|NC_007146|:1327670-1326621	NTHI1398	sapD	peptide ABC transporter ATP-binding protein	1326621-1327670	-	349	68249769	sapD	CDS	COG4170V	NC_007146	1327670	1326621
ref|NC_007146|:1328561-1327674	NTHI1399	sapC	ABC transporter permease	1327674-1328561	-	295	68249770	sapC	CDS	COG4171V	NC_007146	1328561	1327674
ref|NC_007146|:1329516-1328551	NTHI1400	sapB	ABC transporter permease	1328551-1329516	-	321	68249771	sapB	CDS	COG4168V	NC_007146	1329516	1328551
ref|NC_007146|:1331210-1329516	NTHI1401	sapA	anti peptide resistance ABC transporter periplasmic protein	1329516-1331210	-	564	68249772	sapA	CDS	COG4166E	NC_007146	1331210	1329516
ref|NC_007146|:1331280-1332692	NTHI1402	NTHI1402	ATPase	1331280-1332692	+	470	68249773	-	CDS	COG3106R	NC_007146	1331280	1332692
ref|NC_007146|:1335368-1332729	NTHI1403	ppc	phosphoenolpyruvate carboxylase	1332729-1335368	-	879	68249774	ppc	CDS	COG2352C	NC_007146	1335368	1332729
ref|NC_007146|:1336561-1335551	NTHI1404	purR	DNA-binding transcriptional repressor PurR	1335551-1336561	-	336	68249775	purR	CDS	COG1609K	NC_007146	1336561	1335551
ref|NC_007146|:1336924-1337751	NTHI1406	dapD	2,3,4,5-tetrahydropyridine-2,6-carboxylate N-succinyltransferase	1336924-1337751	+	275	161761268	dapD	CDS	COG2171E	NC_007146	1336924	1337751
ref|NC_007146|:1339106-1337808	NTHI1407	purA	adenylosuccinate synthetase	1337808-1339106	-	432	68249777	purA	CDS	COG0104F	NC_007146	1339106	1337808
ref|NC_007146|:1339600-1339235	NTHI1408	NTHI1408	aspartokinase	1339235-1339600	-	121	68249778	-	CDS	COG0527E	NC_007146	1339600	1339235
ref|NC_007146|:1340735-1340448	NTHI1410	rplY	50S ribosomal protein L25	1340448-1340735	-	95	68249779	rplY	CDS	COG1825J	NC_007146	1340735	1340448
ref|NC_007146|:1340903-1341559	NTHI1412	NTHI1412	uncharacterized membrane-associated protein	1340903-1341559	+	218	68249780	-	CDS	COG0586S	NC_007146	1340903	1341559
ref|NC_007146|:1342022-1341606	NTHI1413	NTHI1413	hypothetical protein	1341606-1342022	-	138	68249781	-	CDS	COG3105S	NC_007146	1342022	1341606
ref|NC_007146|:1342403-1342053	NTHI1414	NTHI1414	YjgF family translation initiation inhibitor	1342053-1342403	-	116	68249782	-	CDS	COG0251J	NC_007146	1342403	1342053
ref|NC_007146|:1342515-1343231	NTHI1415	NTHI1415	hypothetical protein	1342515-1343231	+	238	68249783	-	CDS	-	NC_007146	1342515	1343231
ref|NC_007146|:1343232-1343774	NTHI1416	NTHI1416	hypothetical protein	1343232-1343774	+	180	68249784	-	CDS	COG0790R	NC_007146	1343232	1343774
ref|NC_007146|:1344247-1343789	NTHI1417	NTHI1417	HTH-type transcriptional regulator	1343789-1344247	-	152	68249785	-	CDS	COG0789K	NC_007146	1344247	1343789
ref|NC_007146|:1344286-1344969	NTHI1418	NTHI1418	putative ABC-type Co2+ transport system, periplasmic component	1344286-1344969	+	227	68249786	-	CDS	COG5266P	NC_007146	1344286	1344969
ref|NC_007146|:1344982-1345470	NTHI1419	NTHI1419	hypothetical protein	1344982-1345470	+	162	68249787	-	CDS	-	NC_007146	1344982	1345470
ref|NC_007146|:1345470-1346090	NTHI1420	cbiM	cobalt transport protein CbiM	1345470-1346090	+	206	68249788	cbiM	CDS	COG0310P	NC_007146	1345470	1346090
ref|NC_007146|:1346090-1346722	NTHI1421	NTHI1421	cobalt ABC transporter permease	1346090-1346722	+	210	68249789	-	CDS	COG0619P	NC_007146	1346090	1346722
ref|NC_007146|:1346724-1347350	NTHI1422	cbiO	cobalt ABC transporter ATPase	1346724-1347350	+	208	68249790	cbiO	CDS	COG1122P	NC_007146	1346724	1347350
ref|NC_007146|:1348647-1347457	NTHI1423	aspC	aromatic amino acid aminotransferase	1347457-1348647	-	396	68249791	aspC	CDS	COG1448E	NC_007146	1348647	1347457
ref|NC_007146|:1349875-1348787	NTHI1424	purK	phosphoribosylaminoimidazole carboxylase ATPase subunit	1348787-1349875	-	362	68249792	purK	CDS	COG0026F	NC_007146	1349875	1348787
ref|NC_007146|:1350439-1349945	NTHI1425	purE	phosphoribosylaminoimidazole carboxylase catalytic subunit	1349945-1350439	-	164	68249793	purE	CDS	COG0041F	NC_007146	1350439	1349945
ref|NC_007146|:1350610-1350858	NTHI1426	hicA	HicA	1350610-1350858	+	82	68249794	hicA	CDS	-	NC_007146	1350610	1350858
ref|NC_007146|:1350855-1351199	NTHI1427	hicB	HicB	1350855-1351199	+	114	68249795	hicB	CDS	COG4226S	NC_007146	1350855	1351199
ref|NC_007146|:1351243-1353852	NTHI1428	pepN	aminopeptidase N	1351243-1353852	+	869	68249796	pepN	CDS	COG0308E	NC_007146	1351243	1353852
ref|NC_007146|:1354538-1353924	NTHI1429	ribE	riboflavin synthase subunit alpha	1353924-1354538	-	204	68249797	ribE	CDS	COG0307H	NC_007146	1354538	1353924
ref|NC_007146|:1354582-1355976	NTHI1430	norM	multidrug efflux protein	1354582-1355976	+	464	68249798	norM	CDS	COG0534V	NC_007146	1354582	1355976
ref|NC_007146|:1355985-1356701	NTHI1431	sfsA	sugar fermentation stimulation protein A	1355985-1356701	+	238	68249799	sfsA	CDS	COG1489R	NC_007146	1355985	1356701
ref|NC_007146|:1356901-1358088	NTHI1432	tyrS	tyrosyl-tRNA synthetase	1356901-1358088	+	395	68249800	tyrS	CDS	COG0162J	NC_007146	1356901	1358088
ref|NC_007146|:1359099-1358152	NTHI1433	prsA	ribose-phosphate pyrophosphokinase	1358152-1359099	-	315	68249801	prsA	CDS	COG0462FE	NC_007146	1359099	1358152
ref|NC_007146|:1360054-1359101	NTHI1434	ipk	4-diphosphocytidyl-2-C-methyl-D-erythritol kinase	1359101-1360054	-	317	68249802	ipk	CDS	COG1947I	NC_007146	1360054	1359101
ref|NC_007146|:1360683-1360054	NTHI1435	lolB	outer membrane lipoprotein LolB	1360054-1360683	-	209	68249803	lolB	CDS	COG3017M	NC_007146	1360683	1360054
ref|NC_007146|:1361996-1360746	NTHI1436	cca	multifunctional tRNA nucleotidyl transferase/2'3'-cyclic phosphodiesterase/2'nucleotidase/phosphatase	1360746-1361996	-	416	68249804	cca	CDS	COG0617J	NC_007146	1361996	1360746
ref|NC_007146|:1362614-1362003	NTHI1437	NTHI1437	hypothetical protein	1362003-1362614	-	203	68249805	-	CDS	COG3103T	NC_007146	1362614	1362003
ref|NC_007146|:1363942-1362680	NTHI1438	NTHI1438	putative phosphate permease	1362680-1363942	-	420	68249806	-	CDS	COG0306P	NC_007146	1363942	1362680
ref|NC_007146|:1364647-1363967	NTHI1439	NTHI1439	phosphate transport regulator	1363967-1364647	-	226	68249807	-	CDS	COG1392P	NC_007146	1364647	1363967
ref|NC_007146|:1364855-1365310	NTHI1440	NTHI1440	hypothetical protein	1364855-1365310	+	151	68249808	-	CDS	COG2259S	NC_007146	1364855	1365310
ref|NC_007146|:1365349-1365636	NTHI1441	NTHI1441	hypothetical protein	1365349-1365636	+	95	68249809	-	CDS	COG3767S	NC_007146	1365349	1365636
ref|NC_007146|:1365666-1366619	NTHI1443	NTHI1443	hypothetical protein	1365666-1366619	+	317	68249810	-	CDS	COG3220S	NC_007146	1365666	1366619
ref|NC_007146|:1366609-1367325	NTHI1444	NTHI1444	hypothetical protein	1366609-1367325	+	238	68249811	-	CDS	COG3219S	NC_007146	1366609	1367325
ref|NC_007146|:1368433-1368600	NTHI1445	NTHI1445	hypothetical protein	1368433-1368600	+	55	68249812	-	CDS	-	NC_007146	1368433	1368600
ref|NC_007146|:1368998-1369114	NTHI1446	NTHI1446	hypothetical protein	1368998-1369114	+	38	68249813	-	CDS	-	NC_007146	1368998	1369114
ref|NC_007146|:1369728-1369564	NTHI1447	NTHI1447	hypothetical protein	1369564-1369728	-	54	68249814	-	CDS	-	NC_007146	1369728	1369564
ref|NC_007146|:1371870-1369918	NTHI1448	hmw2C	HMW2C, putative glycosyltransferase involved in glycosylation of HMW1A and HMW2A	1369918-1371870	-	650	68249815	hmw2C	CDS	COG3914O	NC_007146	1371870	1369918
ref|NC_007146|:1373899-1372262	NTHI1449	hmw2B	HMW2B, OMP-85-like protein required for HMW1A and HMW2A secretion	1372262-1373899	-	545	68249816	hmw2B	CDS	COG2831U	NC_007146	1373899	1372262
ref|NC_007146|:1378678-1374050	NTHI1450	hmw2A	HMW2A, high molecular weight adhesin 2	1374050-1378678	-	1542	68249817	hmw2A	CDS	-	NC_007146	1378678	1374050
ref|NC_007146|:1379103-1380149	NTHI1451	NTHI1451	hypothetical protein	1379103-1380149	+	348	68249818	-	CDS	COG3025S	NC_007146	1379103	1380149
ref|NC_007146|:1380382-1381758	NTHI1453	radA	DNA repair protein RadA	1380382-1381758	+	458	68249819	radA	CDS	COG1066O	NC_007146	1380382	1381758
ref|NC_007146|:1381838-1382317	NTHI1454	lrp	leucine-responsive transcriptional regulator	1381838-1382317	+	159	161761267	lrp	CDS	COG1522K	NC_007146	1381838	1382317
ref|NC_007146|:1382319-1385075	NTHI1455	ftsK	DNA translocase FtsK	1382319-1385075	+	918	68249821	ftsK	CDS	COG1674D	NC_007146	1382319	1385075
ref|NC_007146|:1385093-1385710	NTHI1456	lolA	outer-membrane lipoprotein carrier protein	1385093-1385710	+	205	68249822	lolA	CDS	COG2834M	NC_007146	1385093	1385710
ref|NC_007146|:1385771-1387111	NTHI1458	NTHI1458	recombination factor protein RarA	1385771-1387111	+	446	68249823	-	CDS	COG2256L	NC_007146	1385771	1387111
ref|NC_007146|:1388341-1387199	NTHI1459	NTHI1459	hypothetical protein	1387199-1388341	-	380	68249824	-	CDS	-	NC_007146	1388341	1387199
ref|NC_007146|:1389574-1388351	NTHI1460	NTHI1460	modification methylase BepI-like	1388351-1389574	-	407	68249825	-	CDS	COG0270L	NC_007146	1389574	1388351
ref|NC_007146|:1391127-1389829	NTHI1462	aroA	3-phosphoshikimate 1-carboxyvinyltransferase	1389829-1391127	-	432	68249826	aroA	CDS	COG0128E	NC_007146	1391127	1389829
ref|NC_007146|:1391963-1391127	NTHI1463	purU	formyltetrahydrofolate deformylase	1391127-1391963	-	278	68249827	purU	CDS	COG0788F	NC_007146	1391963	1391127
ref|NC_007146|:1392437-1392033	NTHI1464	hns	DNA-binding protein H-NS-like protein	1392033-1392437	-	134	68249828	hns	CDS	COG2916R	NC_007146	1392437	1392033
ref|NC_007146|:1392841-1394400	NTHI1465	NTHI1465	Na+/H+ antiporter	1392841-1394400	+	519	68249829	-	CDS	COG1757C	NC_007146	1392841	1394400
ref|NC_007146|:1394468-1394617	NTHI1466	NTHI1466	hypothetical protein	1394468-1394617	+	49	68249830	-	CDS	-	NC_007146	1394468	1394617
ref|NC_007146|:1394667-1396388	NTHI1468	ilvI	acetolactate synthase 3 catalytic subunit	1394667-1396388	+	573	68249831	ilvI	CDS	COG0028EH	NC_007146	1394667	1396388
ref|NC_007146|:1396388-1396879	NTHI1469	ilvH	acetolactate synthase 3 regulatory subunit	1396388-1396879	+	163	68249832	ilvH	CDS	COG0440E	NC_007146	1396388	1396879
ref|NC_007146|:1398906-1397173	NTHI1470	argS	arginyl-tRNA synthetase	1397173-1398906	-	577	68249833	argS	CDS	COG0018J	NC_007146	1398906	1397173
ref|NC_007146|:1398986-1399555	NTHI1471	NTHI1471	hypothetical protein	1398986-1399555	+	189	68249834	-	CDS	COG3102S	NC_007146	1398986	1399555
ref|NC_007146|:1399634-1399855	NTHI1472	NTHI1472	lipoprotein	1399634-1399855	+	73	68249835	-	CDS	-	NC_007146	1399634	1399855
ref|NC_007146|:1399878-1400342	NTHI1473	pcp	Outer membrane lipoprotein PCP precursor	1399878-1400342	+	154	68249836	pcp	CDS	COG3133M	NC_007146	1399878	1400342
ref|NC_007146|:1401497-1400526	NTHI1474	lgtD	UDP-GlcNAc--lipooligosaccharide N-acetylglucosamine glycosyltransferase	1400526-1401497	-	323	68249837	lgtD	CDS	COG0463M	NC_007146	1401497	1400526
ref|NC_007146|:1403784-1402135	NTHI1475	pgi	glucose-6-phosphate isomerase	1402135-1403784	-	549	161761266	pgi	CDS	COG0166G	NC_007146	1403784	1402135
ref|NC_007146|:1404963-1403881	NTHI1476	alr	alanine racemase	1403881-1404963	-	360	68249839	alr	CDS	COG0787M	NC_007146	1404963	1403881
ref|NC_007146|:1406487-1404973	NTHI1477	dnaB	replicative DNA helicase	1404973-1406487	-	504	68249840	dnaB	CDS	COG0305L	NC_007146	1406487	1404973
ref|NC_007146|:1407957-1406521	NTHI1479	pykA	pyruvate kinase	1406521-1407957	-	478	68249841	pykA	CDS	COG0469G	NC_007146	1407957	1406521
ref|NC_007146|:1408494-1409753	NTHI1480	NTHI1480	prophage CP4-57-like integrase	1408494-1409753	+	419	68249842	-	CDS	COG0582L	NC_007146	1408494	1409753
ref|NC_007146|:1410636-1410367	NTHI1482	NTHI1482	hypothetical protein	1410367-1410636	-	89	68249843	-	CDS	-	NC_007146	1410636	1410367
ref|NC_007146|:1410911-1410741	NTHI1483	NTHI1483	hypothetical protein	1410741-1410911	-	56	68249844	-	CDS	-	NC_007146	1410911	1410741
ref|NC_007146|:1411434-1410901	NTHI1484	NTHI1484	hypothetical protein	1410901-1411434	-	177	68249845	-	CDS	-	NC_007146	1411434	1410901
ref|NC_007146|:1411922-1411506	NTHI1485	NTHI1485	hypothetical protein	1411506-1411922	-	138	68249846	-	CDS	-	NC_007146	1411922	1411506
ref|NC_007146|:1412603-1411926	NTHI1486	NTHI1486	hypothetical protein	1411926-1412603	-	225	68249847	-	CDS	-	NC_007146	1412603	1411926
ref|NC_007146|:1413785-1412622	NTHI1487	NTHI1487	modification methylase Bsp6I-like	1412622-1413785	-	387	68249848	-	CDS	COG0270L	NC_007146	1413785	1412622
ref|NC_007146|:1415287-1414391	NTHI1488	rdgC	recombination associated protein	1414391-1415287	-	298	68249849	rdgC	CDS	COG2974L	NC_007146	1415287	1414391
ref|NC_007146|:1416758-1415412	NTHI1489	NTHI1489	hypothetical protein	1415412-1416758	-	448	68249850	-	CDS	-	NC_007146	1416758	1415412
ref|NC_007146|:1417254-1416820	NTHI1490	ssb3	single-strand binding protein	1416820-1417254	-	144	68249851	ssb3	CDS	COG0629L	NC_007146	1417254	1416820
ref|NC_007146|:1417898-1417254	NTHI1491	NTHI1491	hypothetical protein	1417254-1417898	-	214	68249852	-	CDS	-	NC_007146	1417898	1417254
ref|NC_007146|:1418799-1417879	NTHI1492	NTHI1492	recombinational DNA repair protein, RecE pathway	1417879-1418799	-	306	68249853	-	CDS	COG3723L	NC_007146	1418799	1417879
ref|NC_007146|:1419105-1418812	NTHI1493	NTHI1493	hypothetical protein	1418812-1419105	-	97	68249854	-	CDS	-	NC_007146	1419105	1418812
ref|NC_007146|:1419446-1419102	NTHI1494	NTHI1494	hypothetical protein	1419102-1419446	-	114	68249855	-	CDS	-	NC_007146	1419446	1419102
ref|NC_007146|:1420197-1419460	NTHI1495	NTHI1495	modification methylase DpnIIB-like	1419460-1420197	-	245	68249856	-	CDS	COG0863L	NC_007146	1420197	1419460
ref|NC_007146|:1421319-1420288	NTHI1497	NTHI1497	hypothetical protein	1420288-1421319	-	343	68249857	-	CDS	-	NC_007146	1421319	1420288
ref|NC_007146|:1421560-1421309	NTHI1498	NTHI1498	hypothetical protein	1421309-1421560	-	83	68249858	-	CDS	-	NC_007146	1421560	1421309
ref|NC_007146|:1421990-1421679	NTHI1499	NTHI1499	hypothetical protein	1421679-1421990	-	103	68249859	-	CDS	-	NC_007146	1421990	1421679
ref|NC_007146|:1422561-1422376	NTHI1501	NTHI1501	hypothetical protein	1422376-1422561	-	61	68249860	-	CDS	-	NC_007146	1422561	1422376
ref|NC_007146|:1423870-1422722	NTHI1502	NTHI1502	hypothetical protein	1422722-1423870	-	382	68249861	-	CDS	COG4748S	NC_007146	1423870	1422722
ref|NC_007146|:1424741-1423881	NTHI1503	NTHI1503	hypothetical protein	1423881-1424741	-	286	68249862	-	CDS	-	NC_007146	1424741	1423881
ref|NC_007146|:1425169-1424804	NTHI1504	NTHI1504	hypothetical protein	1424804-1425169	-	121	68249863	-	CDS	COG1595K	NC_007146	1425169	1424804
ref|NC_007146|:1425758-1425171	NTHI1505	NTHI1505	hypothetical protein	1425171-1425758	-	195	68249864	-	CDS	-	NC_007146	1425758	1425171
ref|NC_007146|:1425914-1426099	NTHI1507	NTHI1507	hypothetical protein	1425914-1426099	+	61	68249865	-	CDS	COG1724N	NC_007146	1425914	1426099
ref|NC_007146|:1426130-1426558	NTHI1508	NTHI1508	hypothetical protein	1426130-1426558	+	142	68249866	-	CDS	-	NC_007146	1426130	1426558
ref|NC_007146|:1427068-1426559	NTHI1509	NTHI1509	hypothetical protein	1426559-1427068	-	169	68249867	-	CDS	-	NC_007146	1427068	1426559
ref|NC_007146|:1427663-1427073	NTHI1510	NTHI1510	hypothetical protein	1427073-1427663	-	196	68249868	-	CDS	-	NC_007146	1427663	1427073
ref|NC_007146|:1428295-1427660	NTHI1511	NTHI1511	hypothetical protein	1427660-1428295	-	211	68249869	-	CDS	-	NC_007146	1428295	1427660
ref|NC_007146|:1429062-1428280	NTHI1512	NTHI1512	hypothetical protein	1428280-1429062	-	260	68249870	-	CDS	-	NC_007146	1429062	1428280
ref|NC_007146|:1429297-1429064	NTHI1513	NTHI1513	hypothetical protein	1429064-1429297	-	77	68249871	-	CDS	-	NC_007146	1429297	1429064
ref|NC_007146|:1429795-1429343	NTHI1515	NTHI1515	hypothetical protein	1429343-1429795	-	150	68249872	-	CDS	-	NC_007146	1429795	1429343
ref|NC_007146|:1430045-1429839	NTHI1516	NTHI1516	hypothetical protein	1429839-1430045	-	68	68249873	-	CDS	-	NC_007146	1430045	1429839
ref|NC_007146|:1430179-1431147	NTHI1517	NTHI1517	hypothetical protein	1430179-1431147	+	322	68249874	-	CDS	COG2932K	NC_007146	1430179	1431147
ref|NC_007146|:1431341-1431667	NTHI1518	NTHI1518	hypothetical protein	1431341-1431667	+	108	68249875	-	CDS	-	NC_007146	1431341	1431667
ref|NC_007146|:1431654-1432058	NTHI1519	NTHI1519	hypothetical protein	1431654-1432058	+	134	68249876	-	CDS	-	NC_007146	1431654	1432058
ref|NC_007146|:1432055-1432444	NTHI1520	NTHI1520	hypothetical protein	1432055-1432444	+	129	68249877	-	CDS	-	NC_007146	1432055	1432444
ref|NC_007146|:1432419-1432649	NTHI1521	NTHI1521	hypothetical protein	1432419-1432649	+	76	68249878	-	CDS	-	NC_007146	1432419	1432649
ref|NC_007146|:1432658-1433617	NTHI1522	NTHI1522	hypothetical protein	1432658-1433617	+	319	68249879	-	CDS	COG1475K	NC_007146	1432658	1433617
ref|NC_007146|:1433596-1434015	NTHI1523	NTHI1523	DNA modification methylase	1433596-1434015	+	139	68249880	-	CDS	-	NC_007146	1433596	1434015
ref|NC_007146|:1434233-1434012	NTHI1525	NTHI1525	hypothetical protein	1434012-1434233	-	73	68249881	-	CDS	-	NC_007146	1434233	1434012
ref|NC_007146|:1434291-1434659	NTHI1526	NTHI1526	hypothetical protein	1434291-1434659	+	122	68249882	-	CDS	COG2197TK	NC_007146	1434291	1434659
ref|NC_007146|:1434673-1435989	NTHI1527	NTHI1527	phage terminase large subunit	1434673-1435989	+	438	68249883	-	CDS	COG1783R	NC_007146	1434673	1435989
ref|NC_007146|:1435991-1437307	NTHI1528	NTHI1528	hypothetical protein	1435991-1437307	+	438	68249884	-	CDS	COG3567S	NC_007146	1435991	1437307
ref|NC_007146|:1437237-1438049	NTHI1529	NTHI1529	uncharacterized protein, homolog of phage Mu protein gp30	1437237-1438049	+	270	68249885	-	CDS	COG2369S	NC_007146	1437237	1438049
ref|NC_007146|:1438055-1439128	NTHI1530	NTHI1530	hypothetical protein	1438055-1439128	+	357	68249886	-	CDS	COG3566S	NC_007146	1438055	1439128
ref|NC_007146|:1439142-1439561	NTHI1531	NTHI1531	hypothetical protein	1439142-1439561	+	139	68249887	-	CDS	-	NC_007146	1439142	1439561
ref|NC_007146|:1439569-1440570	NTHI1532	NTHI1532	hypothetical protein	1439569-1440570	+	333	68249888	-	CDS	COG4834S	NC_007146	1439569	1440570
ref|NC_007146|:1440573-1440761	NTHI1533	NTHI1533	hypothetical protein	1440573-1440761	+	62	68249889	-	CDS	-	NC_007146	1440573	1440761
ref|NC_007146|:1440765-1441115	NTHI1534	NTHI1534	hypothetical protein	1440765-1441115	+	116	68249890	-	CDS	-	NC_007146	1440765	1441115
ref|NC_007146|:1441108-1441566	NTHI1535	NTHI1535	hypothetical protein	1441108-1441566	+	152	68249891	-	CDS	-	NC_007146	1441108	1441566
ref|NC_007146|:1441566-1441925	NTHI1536	NTHI1536	hypothetical protein	1441566-1441925	+	119	68249892	-	CDS	-	NC_007146	1441566	1441925
ref|NC_007146|:1441927-1442436	NTHI1537	NTHI1537	hypothetical protein	1441927-1442436	+	169	68249893	-	CDS	-	NC_007146	1441927	1442436
ref|NC_007146|:1442423-1443496	NTHI1538	NTHI1538	hypothetical protein	1442423-1443496	+	357	68249894	-	CDS	-	NC_007146	1442423	1443496
ref|NC_007146|:1443542-1443967	NTHI1539	NTHI1539	hypothetical protein	1443542-1443967	+	141	68249895	-	CDS	-	NC_007146	1443542	1443967
ref|NC_007146|:1443967-1444449	NTHI1540	NTHI1540	hypothetical protein	1443967-1444449	+	160	68249896	-	CDS	-	NC_007146	1443967	1444449
ref|NC_007146|:1444485-1444637	NTHI1541	NTHI1541	hypothetical protein	1444485-1444637	+	50	68249897	-	CDS	-	NC_007146	1444485	1444637
ref|NC_007146|:1444634-1447051	NTHI1542	NTHI1542	phage-related minor tail protein	1444634-1447051	+	805	68249898	-	CDS	-	NC_007146	1444634	1447051
ref|NC_007146|:1447698-1447126	NTHI1543	NTHI1543	hypothetical protein	1447126-1447698	-	190	68249899	-	CDS	-	NC_007146	1447698	1447126
ref|NC_007146|:1448006-1448587	NTHI1544	NTHI1544	hypothetical protein	1448006-1448587	+	193	68249900	-	CDS	-	NC_007146	1448006	1448587
ref|NC_007146|:1448584-1448898	NTHI1546	NTHI1546	hypothetical protein	1448584-1448898	+	104	68249901	-	CDS	-	NC_007146	1448584	1448898
ref|NC_007146|:1448895-1449851	NTHI1547	NTHI1547	hypothetical protein	1448895-1449851	+	318	68249902	-	CDS	-	NC_007146	1448895	1449851
ref|NC_007146|:1449854-1450525	NTHI1548	NTHI1548	hypothetical protein	1449854-1450525	+	223	68249903	-	CDS	-	NC_007146	1449854	1450525
ref|NC_007146|:1450522-1450887	NTHI1549	NTHI1549	hypothetical protein	1450522-1450887	+	121	68249904	-	CDS	-	NC_007146	1450522	1450887
ref|NC_007146|:1450880-1452316	NTHI1550	NTHI1550	hypothetical protein	1450880-1452316	+	478	68249905	-	CDS	COG3299S	NC_007146	1450880	1452316
ref|NC_007146|:1452325-1452939	NTHI1551	NTHI1551	hypothetical protein	1452325-1452939	+	204	68249906	-	CDS	-	NC_007146	1452325	1452939
ref|NC_007146|:1452949-1455297	NTHI1552	NTHI1552	tail fiber protein	1452949-1455297	+	782	68249907	-	CDS	-	NC_007146	1452949	1455297
ref|NC_007146|:1455309-1455911	NTHI1553	NTHI1553	hypothetical protein	1455309-1455911	+	200	68249908	-	CDS	-	NC_007146	1455309	1455911
ref|NC_007146|:1455908-1456408	NTHI1554	NTHI1554	hypothetical protein	1455908-1456408	+	166	68249909	-	CDS	-	NC_007146	1455908	1456408
ref|NC_007146|:1456474-1456923	NTHI1555	NTHI1555	hypothetical protein	1456474-1456923	+	149	68249910	-	CDS	-	NC_007146	1456474	1456923
ref|NC_007146|:1457225-1456962	NTHI1556	NTHI1556	hypothetical protein	1456962-1457225	-	87	68249911	-	CDS	-	NC_007146	1457225	1456962
ref|NC_007146|:1459290-1459009	NTHI1560	NTHI1560	hypothetical protein	1459009-1459290	-	93	68249912	-	CDS	-	NC_007146	1459290	1459009
ref|NC_007146|:1459338-1459523	NTHI1561	NTHI1561	hypothetical protein	1459338-1459523	+	61	68249913	-	CDS	COG4383S	NC_007146	1459338	1459523
ref|NC_007146|:1459583-1460251	NTHI1562	NTHI1562	hypothetical protein	1459583-1460251	+	222	68249914	-	CDS	-	NC_007146	1459583	1460251
ref|NC_007146|:1460353-1460499	NTHI1563	NTHI1563	hypothetical protein	1460353-1460499	+	48	68249915	-	CDS	-	NC_007146	1460353	1460499
ref|NC_007146|:1460532-1461068	NTHI1564	NTHI1564	hypothetical protein	1460532-1461068	+	178	68249916	-	CDS	COG3101S	NC_007146	1460532	1461068
ref|NC_007146|:1461269-1461715	NTHI1565	NTHI1565	hypothetical protein	1461269-1461715	+	148	68249917	-	CDS	COG0790R	NC_007146	1461269	1461715
ref|NC_007146|:1461715-1461891	NTHI1566	NTHI1566	hypothetical protein	1461715-1461891	+	58	68249918	-	CDS	-	NC_007146	1461715	1461891
ref|NC_007146|:1461903-1462562	NTHI1567	NTHI1567	hypothetical protein	1461903-1462562	+	219	68249919	-	CDS	COG0790R	NC_007146	1461903	1462562
ref|NC_007146|:1462562-1462738	NTHI1568	NTHI1568	hypothetical protein	1462562-1462738	+	58	68249920	-	CDS	-	NC_007146	1462562	1462738
ref|NC_007146|:1462751-1463305	NTHI1569	NTHI1569	hypothetical protein	1462751-1463305	+	184	68249921	-	CDS	COG0790R	NC_007146	1462751	1463305
ref|NC_007146|:1463305-1463481	NTHI1570	NTHI1570	hypothetical protein	1463305-1463481	+	58	68249922	-	CDS	-	NC_007146	1463305	1463481
ref|NC_007146|:1463494-1464045	NTHI1571	NTHI1571	hypothetical protein	1463494-1464045	+	183	68249923	-	CDS	COG0790R	NC_007146	1463494	1464045
ref|NC_007146|:1464321-1465406	NTHI1572	prfA	peptide chain release factor 1	1464321-1465406	+	361	68249924	prfA	CDS	COG0216J	NC_007146	1464321	1465406
ref|NC_007146|:1465429-1465899	NTHI1573	NTHI1573	hypothetical protein	1465429-1465899	+	156	68249925	-	CDS	COG1714S	NC_007146	1465429	1465899
ref|NC_007146|:1465899-1466777	NTHI1574	hemK	hypothetical protein	1465899-1466777	+	292	68249926	hemK	CDS	COG2890J	NC_007146	1465899	1466777
ref|NC_007146|:1466777-1467580	NTHI1575	NTHI1575	hypothetical protein	1466777-1467580	+	267	68249927	-	CDS	COG2912S	NC_007146	1466777	1467580
ref|NC_007146|:1467595-1468449	NTHI1576	kdsA	2-dehydro-3-deoxyphosphooctonate aldolase	1467595-1468449	+	284	68249928	kdsA	CDS	COG2877M	NC_007146	1467595	1468449
ref|NC_007146|:1468509-1469456	NTHI1577	NTHI1577	glycerate dehydrogenase	1468509-1469456	+	315	68249929	-	CDS	COG1052CHR	NC_007146	1468509	1469456
ref|NC_007146|:1469456-1470637	NTHI1578	lolC	lipoprotein releasing system transmembrane protein	1469456-1470637	+	393	68249930	lolC	CDS	COG4591M	NC_007146	1469456	1470637
ref|NC_007146|:1470649-1471941	NTHI1579	bioA	adenosylmethionine--8-amino-7-oxononanoate transaminase	1470649-1471941	+	430	68249931	bioA	CDS	COG0161H	NC_007146	1470649	1471941
ref|NC_007146|:1471950-1473089	NTHI1580	bioF	8-amino-7-oxononanoate synthase	1471950-1473089	+	379	68249932	bioF	CDS	COG0156H	NC_007146	1471950	1473089
ref|NC_007146|:1473099-1473746	NTHI1581	NTHI1581	hypothetical protein	1473099-1473746	+	215	68249933	-	CDS	COG2830S	NC_007146	1473099	1473746
ref|NC_007146|:1473734-1474516	NTHI1582	bioC	putative biotin synthesis protein BioC	1473734-1474516	+	260	68249934	bioC	CDS	COG2226H	NC_007146	1473734	1474516
ref|NC_007146|:1474526-1475167	NTHI1583	bioD	dithiobiotin synthetase	1474526-1475167	+	213	68249935	bioD	CDS	COG0132H	NC_007146	1474526	1475167
ref|NC_007146|:1475249-1475932	NTHI1585	lolD	lipoprotein releasing system ATP-binding protein LolD	1475249-1475932	+	227	68249936	lolD	CDS	COG1136V	NC_007146	1475249	1475932
ref|NC_007146|:1475932-1477182	NTHI1586	lolE	outer membrane-specific lipoprotein transporter subunit LolE	1475932-1477182	+	416	68249937	lolE	CDS	COG4591M	NC_007146	1475932	1477182
ref|NC_007146|:1477401-1478489	NTHI1587	aroG	phospho-2-dehydro-3-deoxyheptonate aldolase	1477401-1478489	+	362	68249938	aroG	CDS	COG0722E	NC_007146	1477401	1478489
ref|NC_007146|:1478999-1478559	NTHI1588	impA	ImpA	1478559-1478999	-	146	68249939	impA	CDS	COG1974KT	NC_007146	1478999	1478559
ref|NC_007146|:1479284-1480528	NTHI1589	NTHI1589	serine/threonine transporter SstT	1479284-1480528	+	414	68249940	-	CDS	COG3633E	NC_007146	1479284	1480528
ref|NC_007146|:1480650-1481258	NTHI1590	NTHI1590	putative NAD(P)H oxidoreductase	1480650-1481258	+	202	68249941	-	CDS	COG2249R	NC_007146	1480650	1481258
ref|NC_007146|:1481258-1481812	NTHI1591	NTHI1591	putative component of anaerobic dehydrogenase	1481258-1481812	+	184	68249942	-	CDS	COG3381R	NC_007146	1481258	1481812
ref|NC_007146|:1482413-1481859	NTHI1592	NTHI1592	nitroreductase	1481859-1482413	-	184	68249943	-	CDS	COG0778C	NC_007146	1482413	1481859
ref|NC_007146|:1482511-1484358	NTHI1593	sppA	protease IV	1482511-1484358	+	615	68249944	sppA	CDS	COG0616OU	NC_007146	1482511	1484358
ref|NC_007146|:1485193-1484396	NTHI1594	licD	phosphorylcholine transferase	1484396-1485193	-	265	68249945	licD	CDS	COG3475M	NC_007146	1485193	1484396
ref|NC_007146|:1485894-1485193	NTHI1595	licC	LicC	1485193-1485894	-	233	68249946	licC	CDS	COG4750M	NC_007146	1485894	1485193
ref|NC_007146|:1486769-1485891	NTHI1596	licB	LicB	1485891-1486769	-	292	68249947	licB	CDS	COG2510S	NC_007146	1486769	1485891
ref|NC_007146|:1487728-1486769	NTHI1597	licA	LicA	1486769-1487728	-	319	68249948	licA	CDS	COG0510M	NC_007146	1487728	1486769
ref|NC_007146|:1489828-1487816	NTHI1599	mnmC	5-methylaminomethyl-2-thiouridine methyltransferase	1487816-1489828	-	670	68249949	mnmC	CDS	COG4121S	NC_007146	1489828	1487816
ref|NC_007146|:1489975-1491195	NTHI1600	fabB	3-oxoacyl-(acyl carrier protein) synthase I	1489975-1491195	+	406	68249950	fabB	CDS	COG0304IQ	NC_007146	1489975	1491195
ref|NC_007146|:1491521-1491258	NTHI1601	grxA	glutaredoxin 1	1491258-1491521	-	87	68249951	grxA	CDS	COG0695O	NC_007146	1491521	1491258
ref|NC_007146|:1491638-1492546	NTHI1602	rimK	ribosomal protein S6 modification protein	1491638-1492546	+	302	68249952	rimK	CDS	COG0189HJ	NC_007146	1491638	1492546
ref|NC_007146|:1493798-1492584	NTHI1603	gltS	Sodium/glutamate symport carrier protein	1492584-1493798	-	404	68249953	gltS	CDS	COG0786E	NC_007146	1493798	1492584
ref|NC_007146|:1496083-1493840	NTHI1604	parC	DNA topoisomerase IV subunit A	1493840-1496083	-	747	68249954	parC	CDS	COG0188L	NC_007146	1496083	1493840
ref|NC_007146|:1498048-1496150	NTHI1605	parE	DNA topoisomerase IV subunit B	1496150-1498048	-	632	68249955	parE	CDS	COG0187L	NC_007146	1498048	1496150
ref|NC_007146|:1499057-1498122	NTHI1606	htrB	lipid A biosynthesis lauroyl acyltransferase	1498122-1499057	-	311	68249956	htrB	CDS	COG1560M	NC_007146	1499057	1498122
ref|NC_007146|:1499154-1500584	NTHI1607	rfaE	bifunctional heptose 7-phosphate kinase/heptose 1-phosphate adenyltransferase	1499154-1500584	+	476	68249957	rfaE	CDS	COG2870M	NC_007146	1499154	1500584
ref|NC_007146|:1501611-1501255	NTHI1611	NTHI1611	hypothetical protein	1501255-1501611	-	118	68249958	-	CDS	-	NC_007146	1501611	1501255
ref|NC_007146|:1501722-1502126	NTHI1612	uupA2	ABC transporter ATP-binding protein	1501722-1502126	+	134	68249959	uupA2	CDS	COG0488R	NC_007146	1501722	1502126
ref|NC_007146|:1502123-1502683	NTHI1613	uppB	ABC transporter ATP-binding protein	1502123-1502683	+	186	68249960	uppB	CDS	COG0488R	NC_007146	1502123	1502683
ref|NC_007146|:1503400-1502711	NTHI1614	NTHI1614	putative carbonic anhydrase	1502711-1503400	-	229	68249961	-	CDS	COG0288P	NC_007146	1503400	1502711
ref|NC_007146|:1504879-1503476	NTHI1615	asnC	asparaginyl-tRNA synthetase	1503476-1504879	-	467	161761265	asnC	CDS	COG0017J	NC_007146	1504879	1503476
ref|NC_007146|:1505106-1505579	NTHI1616	ribH	6,7-dimethyl-8-ribityllumazine synthase	1505106-1505579	+	157	68249963	ribH	CDS	COG0054H	NC_007146	1505106	1505579
ref|NC_007146|:1505583-1506017	NTHI1617	nusB	transcription antitermination protein NusB	1505583-1506017	+	144	68249964	nusB	CDS	COG0781K	NC_007146	1505583	1506017
ref|NC_007146|:1506084-1507070	NTHI1618	thiL	thiamine-monophosphate kinase	1506084-1507070	+	328	68249965	thiL	CDS	COG0611H	NC_007146	1506084	1507070
ref|NC_007146|:1507067-1507558	NTHI1619	pgpA	phosphatidylglycerophosphatase A	1507067-1507558	+	163	68249966	pgpA	CDS	COG1267I	NC_007146	1507067	1507558
ref|NC_007146|:1507558-1508187	NTHI1620	NTHI1620	threonine efflux protein	1507558-1508187	+	209	68249967	-	CDS	COG1280E	NC_007146	1507558	1508187
ref|NC_007146|:1508204-1509016	NTHI1621	dapB	dihydrodipicolinate reductase	1508204-1509016	+	270	68249968	dapB	CDS	COG0289E	NC_007146	1508204	1509016
ref|NC_007146|:1509259-1509011	NTHI1622	NTHI1622	ferredoxin-like protein	1509011-1509259	-	82	68249969	-	CDS	COG0633C	NC_007146	1509259	1509011
ref|NC_007146|:1509305-1510045	NTHI1623	NTHI1623	hypothetical protein	1509305-1510045	+	246	68249970	-	CDS	-	NC_007146	1509305	1510045
ref|NC_007146|:1510194-1511183	NTHI1624	pheS	phenylalanyl-tRNA synthetase subunit alpha	1510194-1511183	+	329	68249971	pheS	CDS	COG0016J	NC_007146	1510194	1511183
ref|NC_007146|:1511217-1513604	NTHI1625	pheT	phenylalanyl-tRNA synthetase subunit beta	1511217-1513604	+	795	68249972	pheT	CDS	COG0072J	NC_007146	1511217	1513604
ref|NC_007146|:1513606-1513896	NTHI1626	ihfA	integration host factor subunit alpha	1513606-1513896	+	96	68249973	ihfA	CDS	COG0776L	NC_007146	1513606	1513896
ref|NC_007146|:1513949-1514434	NTHI1627	NTHI1627	lipoprotein	1513949-1514434	+	161	68249974	-	CDS	COG0791M	NC_007146	1513949	1514434
ref|NC_007146|:1514443-1515453	NTHI1628	NTHI1628	hypothetical protein	1514443-1515453	+	336	68249975	-	CDS	COG2378K	NC_007146	1514443	1515453
ref|NC_007146|:1515512-1515967	NTHI1629	NTHI1629	putative 5'(3')-deoxyribonucleotidase	1515512-1515967	+	151	68249976	-	CDS	COG4502S	NC_007146	1515512	1515967
ref|NC_007146|:1515951-1516661	NTHI1630	NTHI1630	NAD-dependent deacetylase	1515951-1516661	+	236	68249977	-	CDS	COG0846K	NC_007146	1515951	1516661
ref|NC_007146|:1517732-1516710	NTHI1631	NTHI1631	hypothetical protein	1516710-1517732	-	340	68249978	-	CDS	COG3943R	NC_007146	1517732	1516710
ref|NC_007146|:1517927-1518127	NTHI1632	ftsK2	DNA translocase FtsK	1517927-1518127	+	66	68249979	ftsK2	CDS	COG1674D	NC_007146	1517927	1518127
ref|NC_007146|:1518124-1518969	NTHI1634	NTHI1634	NAD-dependent deacetylase sirtuin 5	1518124-1518969	+	281	68249980	-	CDS	COG0846K	NC_007146	1518124	1518969
ref|NC_007146|:1518969-1519730	NTHI1635	NTHI1635	hypothetical protein	1518969-1519730	+	253	68249981	-	CDS	COG0631T	NC_007146	1518969	1519730
ref|NC_007146|:1519808-1520782	NTHI1636	NTHI1636	hypothetical protein	1519808-1520782	+	324	68249982	-	CDS	-	NC_007146	1519808	1520782
ref|NC_007146|:1520859-1521026	NTHI1637	NTHI1637	hypothetical protein	1520859-1521026	+	55	68249983	-	CDS	-	NC_007146	1520859	1521026
ref|NC_007146|:1521196-1522911	NTHI1638	NTHI1638	serine/threonine protein phosphatase family protein	1521196-1522911	+	571	68249984	-	CDS	COG0464O	NC_007146	1521196	1522911
ref|NC_007146|:1522931-1523368	NTHI1639	NTHI1639	arylsulfatase A-like enzyme	1522931-1523368	+	145	68249985	-	CDS	COG3119P	NC_007146	1522931	1523368
ref|NC_007146|:1523450-1524262	NTHI1640	NTHI1640	enzyme related to aldose 1-epimerase	1523450-1524262	+	270	68249986	-	CDS	COG0676G	NC_007146	1523450	1524262
ref|NC_007146|:1524530-1524937	NTHI1641	infC	translation initiation factor IF-3	1524530-1524937	+	135	68249987	infC	CDS	COG0290J	NC_007146	1524530	1524937
ref|NC_007146|:1525148-1525345	NTHI1642	rpmI	50S ribosomal protein L35	1525148-1525345	+	65	161761264	rpmI	CDS	COG0291J	NC_007146	1525148	1525345
ref|NC_007146|:1525411-1525764	NTHI1643	rplT	50S ribosomal protein L20	1525411-1525764	+	117	68249989	rplT	CDS	COG0292J	NC_007146	1525411	1525764
ref|NC_007146|:1525877-1529512	NTHI1644	recB	exodeoxyribonuclease V beta chain	1525877-1529512	+	1211	68249990	recB	CDS	COG1074L	NC_007146	1525877	1529512
ref|NC_007146|:1529512-1531434	NTHI1646	recD	exodeoxyribonuclease V alpha chain	1529512-1531434	+	640	68249991	recD	CDS	COG0507L	NC_007146	1529512	1531434
ref|NC_007146|:1531949-1531503	NTHI1647	NTHI1647	hypothetical protein	1531503-1531949	-	148	68249992	-	CDS	COG3120S	NC_007146	1531949	1531503
ref|NC_007146|:1532046-1533851	NTHI1648	lonB	putative protease La	1532046-1533851	+	601	68249993	lonB	CDS	COG1067O	NC_007146	1532046	1533851
ref|NC_007146|:1534020-1534553	NTHI1649	fabA	3-hydroxydecanoyl-(acyl carrier protein) dehydratase	1534020-1534553	+	177	68249994	fabA	CDS	COG0764I	NC_007146	1534020	1534553
ref|NC_007146|:1534789-1535517	NTHI1650	NTHI1650	hypothetical protein	1534789-1535517	+	242	68249995	-	CDS	-	NC_007146	1534789	1535517
ref|NC_007146|:1535514-1535651	NTHI1651	NTHI1651	hypothetical protein	1535514-1535651	+	45	68249996	-	CDS	-	NC_007146	1535514	1535651
ref|NC_007146|:1535787-1536056	NTHI1652	rpsO	30S ribosomal protein S15	1535787-1536056	+	89	68249997	rpsO	CDS	COG0184J	NC_007146	1535787	1536056
ref|NC_007146|:1536499-1536128	NTHI1653	NTHI1653	putative transposase-like protein	1536128-1536499	-	123	68249998	-	CDS	COG3676L	NC_007146	1536499	1536128
ref|NC_007146|:1536612-1536496	NTHI1654	NTHI1654	hypothetical protein	1536496-1536612	-	38	68249999	-	CDS	-	NC_007146	1536612	1536496
ref|NC_007146|:1538267-1536828	NTHI1655	dacB	D-alanyl-D-alanine carboxypeptidase/endopeptidase	1536828-1538267	-	479	68250000	dacB	CDS	COG2027M	NC_007146	1538267	1536828
ref|NC_007146|:1538431-1538907	NTHI1658	greA	transcription elongation factor GreA	1538431-1538907	+	158	68250001	greA	CDS	COG0782K	NC_007146	1538431	1538907
ref|NC_007146|:1539245-1538946	NTHI1659	NTHI1659	RNA-binding protein	1538946-1539245	-	99	68250002	-	CDS	COG1534J	NC_007146	1539245	1538946
ref|NC_007146|:1539372-1540001	NTHI1660	rrmJ	23S rRNA methyltransferase J	1539372-1540001	+	209	68250003	rrmJ	CDS	COG0293J	NC_007146	1539372	1540001
ref|NC_007146|:1540092-1541999	NTHI1662	ftsH	cell division protein FtsH homolog 1	1540092-1541999	+	635	68250004	ftsH	CDS	COG0465O	NC_007146	1540092	1541999
ref|NC_007146|:1542111-1542941	NTHI1663	folP	dihydropteroate synthase	1542111-1542941	+	276	68250005	folP	CDS	COG0294H	NC_007146	1542111	1542941
ref|NC_007146|:1542974-1544311	NTHI1664	glmM	phosphoglucosamine mutase	1542974-1544311	+	445	68250006	glmM	CDS	COG1109G	NC_007146	1542974	1544311
ref|NC_007146|:1544370-1544864	NTHI1666	sixA	phosphohistidine phosphatase SixA-like protein	1544370-1544864	+	164	68250007	sixA	CDS	COG2062T	NC_007146	1544370	1544864
ref|NC_007146|:1545066-1545641	NTHI1667	NTHI1667	hypothetical protein	1545066-1545641	+	191	68250008	-	CDS	-	NC_007146	1545066	1545641
ref|NC_007146|:1547083-1545719	NTHI1668	NTHI1668	hypothetical protein	1545719-1547083	-	454	68250009	-	CDS	COG1538MU	NC_007146	1547083	1545719
ref|NC_007146|:1547310-1547450	NTHI1669	NTHI1669	hypothetical protein	1547310-1547450	+	46	68250010	-	CDS	-	NC_007146	1547310	1547450
ref|NC_007146|:1547444-1547596	NTHI1671	NTHI1671	hypothetical protein	1547444-1547596	+	50	68250011	-	CDS	-	NC_007146	1547444	1547596
ref|NC_007146|:1547905-1548501	NTHI1673	NTHI1673	RNA polymerase sigma factor	1547905-1548501	+	198	68250012	-	CDS	COG1595K	NC_007146	1547905	1548501
ref|NC_007146|:1548511-1548684	NTHI1674	NTHI1674	hypothetical protein	1548511-1548684	+	57	68250013	-	CDS	-	NC_007146	1548511	1548684
ref|NC_007146|:1549681-1548779	NTHI1675	NTHI1675	hypothetical protein	1548779-1549681	-	300	68250014	-	CDS	-	NC_007146	1549681	1548779
ref|NC_007146|:1549817-1550878	NTHI1677	msaB	bifunctional methionine sulfoxide reductase A/B protein	1549817-1550878	+	353	68250015	msaB	CDS	COG0229O	NC_007146	1549817	1550878
ref|NC_007146|:1550890-1551531	NTHI1678	NTHI1678	hypothetical protein	1550890-1551531	+	213	68250016	-	CDS	COG0785O	NC_007146	1550890	1551531
ref|NC_007146|:1551576-1552046	NTHI1679	NTHI1679	hypothetical protein	1551576-1552046	+	156	68250017	-	CDS	COG0526OC	NC_007146	1551576	1552046
ref|NC_007146|:1552551-1552228	NTHI1680	NTHI1680	dsDNA-mimic protein	1552228-1552551	-	107	68250018	-	CDS	COG3099S	NC_007146	1552551	1552228
ref|NC_007146|:1553349-1552618	NTHI1681	moeB	molybdopterin biosynthesis protein MoeB	1552618-1553349	-	243	68250019	moeB	CDS	COG0476H	NC_007146	1553349	1552618
ref|NC_007146|:1554567-1553353	NTHI1682	moeA	molybdopterin biosynthesis protein MoeA	1553353-1554567	-	404	68250020	moeA	CDS	COG0303H	NC_007146	1554567	1553353
ref|NC_007146|:1554705-1555361	NTHI1683	folE	GTP cyclohydrolase I	1554705-1555361	+	218	68250021	folE	CDS	COG0302H	NC_007146	1554705	1555361
ref|NC_007146|:1555365-1555688	NTHI1684	NTHI1684	hypothetical protein	1555365-1555688	+	107	68250022	-	CDS	COG3100S	NC_007146	1555365	1555688
ref|NC_007146|:1555791-1556519	NTHI1685	bioD	dithiobiotin synthetase	1555791-1556519	+	242	68250023	bioD	CDS	COG0132H	NC_007146	1555791	1556519
ref|NC_007146|:1557486-1556608	NTHI1686	metF	5,10-methylenetetrahydrofolate reductase	1556608-1557486	-	292	68250024	metF	CDS	COG0685E	NC_007146	1557486	1556608
ref|NC_007146|:1557949-1558377	NTHI1687	rplM	50S ribosomal protein L13	1557949-1558377	+	142	68250025	rplM	CDS	COG0102J	NC_007146	1557949	1558377
ref|NC_007146|:1558394-1558786	NTHI1688	rpsI	30S ribosomal protein S9	1558394-1558786	+	130	68250026	rpsI	CDS	COG0103J	NC_007146	1558394	1558786
ref|NC_007146|:1558967-1559605	NTHI1689	sspA	stringent starvation protein A	1558967-1559605	+	212	68250027	sspA	CDS	COG0625O	NC_007146	1558967	1559605
ref|NC_007146|:1559605-1560057	NTHI1690	sspB	ClpXP protease specificity-enhancing factor	1559605-1560057	+	150	68250028	sspB	CDS	COG2969R	NC_007146	1559605	1560057
ref|NC_007146|:1561970-1560093	NTHI1691	dxs	1-deoxy-D-xylulose-5-phosphate synthase	1560093-1561970	-	625	68250029	dxs	CDS	COG1154HI	NC_007146	1561970	1560093
ref|NC_007146|:1562902-1562012	NTHI1692	ispA	geranyltranstransferase	1562012-1562902	-	296	68250030	ispA	CDS	COG0142H	NC_007146	1562902	1562012
ref|NC_007146|:1563156-1562902	NTHI1693	xseB	exodeoxyribonuclease VII small subunit	1562902-1563156	-	84	68250031	xseB	CDS	COG1722L	NC_007146	1563156	1562902
ref|NC_007146|:1563315-1564772	NTHI1694	thiI	thiamine biosynthesis protein ThiI	1563315-1564772	+	485	68250032	thiI	CDS	COG0301H	NC_007146	1563315	1564772
ref|NC_007146|:1564787-1565107	NTHI1695	NTHI1695	hypothetical protein	1564787-1565107	+	106	68250033	-	CDS	COG3098S	NC_007146	1564787	1565107
ref|NC_007146|:1565101-1565820	NTHI1696	truC	tRNA pseudouridine synthase C	1565101-1565820	+	239	68250034	truC	CDS	COG0564J	NC_007146	1565101	1565820
ref|NC_007146|:1565813-1565971	NTHI1697	NTHI1697	hypothetical protein	1565813-1565971	+	52	68250035	-	CDS	COG3140S	NC_007146	1565813	1565971
ref|NC_007146|:1566120-1566338	NTHI1698	cspD	cold shock-like protein CspD	1566120-1566338	+	72	68250036	cspD	CDS	COG1278K	NC_007146	1566120	1566338
ref|NC_007146|:1566953-1566477	NTHI1699	NTHI1699	hypothetical protein	1566477-1566953	-	158	68250037	-	CDS	COG2606S	NC_007146	1566953	1566477
ref|NC_007146|:1567012-1567965	NTHI1700	usg	aspartate-semialdehyde dehydrogenase	1567012-1567965	+	317	68250038	usg	CDS	COG0136E	NC_007146	1567012	1567965
ref|NC_007146|:1568915-1568109	NTHI1701	trpA	tryptophan synthase subunit alpha	1568109-1568915	-	268	68250039	trpA	CDS	COG0159E	NC_007146	1568915	1568109
ref|NC_007146|:1570108-1568915	NTHI1702	trpB	tryptophan synthase subunit beta	1568915-1570108	-	397	68250040	trpB	CDS	COG0133E	NC_007146	1570108	1568915
ref|NC_007146|:1570883-1570125	NTHI1703	NTHI1703	oxidoreductase	1570125-1570883	-	252	68250041	-	CDS	COG4221R	NC_007146	1570883	1570125
ref|NC_007146|:1571063-1572097	NTHI1704	purM	phosphoribosylaminoimidazole synthetase	1571063-1572097	+	344	68250042	purM	CDS	COG0150F	NC_007146	1571063	1572097
ref|NC_007146|:1572152-1572790	NTHI1706	purN	phosphoribosylglycinamide formyltransferase	1572152-1572790	+	212	68250043	purN	CDS	COG0299F	NC_007146	1572152	1572790
ref|NC_007146|:1573710-1572874	NTHI1707	NTHI1707	ABC transporter periplasmic protein	1572874-1573710	-	278	68250044	-	CDS	COG5266P	NC_007146	1573710	1572874
ref|NC_007146|:1574837-1573908	NTHI1708	uspE	universal stress protein UspE	1573908-1574837	-	309	161761263	uspE	CDS	COG0589T	NC_007146	1574837	1573908
ref|NC_007146|:1575732-1574959	NTHI1709	fnr	fumarate/nitrate reduction transcriptional regulator	1574959-1575732	-	257	68250046	fnr	CDS	COG0664T	NC_007146	1575732	1574959
ref|NC_007146|:1576350-1576706	NTHI1711	NTHI1711	putative integrase/recombinase	1576350-1576706	+	118	68250047	-	CDS	-	NC_007146	1576350	1576706
ref|NC_007146|:1576980-1576591	NTHI1712	NTHI1712	hypothetical protein	1576591-1576980	-	129	68250048	-	CDS	-	NC_007146	1576980	1576591
ref|NC_007146|:1577536-1577285	NTHI1713	NTHI1713	phage anti-repressor protein	1577285-1577536	-	83	68250049	-	CDS	COG3561K	NC_007146	1577536	1577285
ref|NC_007146|:1579145-1577874	NTHI1714	NTHI1714	hypothetical protein	1577874-1579145	-	423	68250050	-	CDS	-	NC_007146	1579145	1577874
ref|NC_007146|:1579746-1579949	NTHI1715	NTHI1715	hypothetical protein	1579746-1579949	+	67	68250051	-	CDS	-	NC_007146	1579746	1579949
ref|NC_007146|:1580085-1579927	NTHI1716	NTHI1716	hypothetical protein	1579927-1580085	-	52	68250052	-	CDS	-	NC_007146	1580085	1579927
ref|NC_007146|:1580634-1580413	NTHI1717	NTHI1717	hypothetical protein	1580413-1580634	-	73	68250053	-	CDS	-	NC_007146	1580634	1580413
ref|NC_007146|:1581896-1581561	NTHI1718	NTHI1718	hypothetical protein	1581561-1581896	-	111	68250054	-	CDS	-	NC_007146	1581896	1581561
ref|NC_007146|:1582978-1581899	NTHI1719	NTHI1719	hypothetical protein	1581899-1582978	-	359	68250055	-	CDS	-	NC_007146	1582978	1581899
ref|NC_007146|:1583728-1583030	NTHI1720	NTHI1720	transcriptional regulator	1583030-1583728	-	232	68250056	-	CDS	COG2932K	NC_007146	1583728	1583030
ref|NC_007146|:1583839-1584027	NTHI1721	NTHI1721	hypothetical protein	1583839-1584027	+	62	68250057	-	CDS	COG4197S	NC_007146	1583839	1584027
ref|NC_007146|:1584076-1584516	NTHI1722	NTHI1722	hypothetical protein	1584076-1584516	+	146	68250058	-	CDS	-	NC_007146	1584076	1584516
ref|NC_007146|:1584565-1585239	NTHI1723	NTHI1723	hypothetical protein	1584565-1585239	+	224	68250059	-	CDS	COG3645S	NC_007146	1584565	1585239
ref|NC_007146|:1585236-1585994	NTHI1724	NTHI1724	hypothetical protein	1585236-1585994	+	252	68250060	-	CDS	-	NC_007146	1585236	1585994
ref|NC_007146|:1585979-1586620	NTHI1725	NTHI1725	hypothetical protein	1585979-1586620	+	213	68250061	-	CDS	-	NC_007146	1585979	1586620
ref|NC_007146|:1586617-1586841	NTHI1726	NTHI1726	hypothetical protein	1586617-1586841	+	74	68250062	-	CDS	-	NC_007146	1586617	1586841
ref|NC_007146|:1586878-1587294	NTHI1727	ninB	putative recombination protein NinB	1586878-1587294	+	138	68250063	ninB	CDS	-	NC_007146	1586878	1587294
ref|NC_007146|:1587562-1587951	NTHI1728_1	ninG	putative recombination protein NinG-like protein	1587562-1587951	+	129	68250064	ninG	CDS	-	NC_007146	1587562	1587951
ref|NC_007146|:1587971-1588600	NTHI1729	NTHI1729	hypothetical protein	1587971-1588600	+	209	68250065	-	CDS	-	NC_007146	1587971	1588600
ref|NC_007146|:1588724-1589002	NTHI1730	NTHI1730	hypothetical protein	1588724-1589002	+	92	68250066	-	CDS	-	NC_007146	1588724	1589002
ref|NC_007146|:1590029-1589052	NTHI1731	NTHI1731	hypothetical protein	1589052-1590029	-	325	68250067	-	CDS	-	NC_007146	1590029	1589052
ref|NC_007146|:1590258-1591043	NTHI1733	NTHI1733	hypothetical protein	1590258-1591043	+	261	68250068	-	CDS	COG3617K	NC_007146	1590258	1591043
ref|NC_007146|:1591074-1591256	NTHI1734	NTHI1734	hypothetical protein	1591074-1591256	+	60	68250069	-	CDS	-	NC_007146	1591074	1591256
ref|NC_007146|:1591380-1591736	NTHI1735	NTHI1735	hypothetical protein	1591380-1591736	+	118	68250070	-	CDS	-	NC_007146	1591380	1591736
ref|NC_007146|:1591816-1592307	NTHI1736	NTHI1736	hypothetical protein	1591816-1592307	+	163	68250071	-	CDS	COG3179R	NC_007146	1591816	1592307
ref|NC_007146|:1592300-1592623	NTHI1737	NTHI1737	hypothetical protein	1592300-1592623	+	107	68250072	-	CDS	-	NC_007146	1592300	1592623
ref|NC_007146|:1592535-1592816	NTHI1738	NTHI1738	hypothetical protein	1592535-1592816	+	93	68250073	-	CDS	-	NC_007146	1592535	1592816
ref|NC_007146|:1593096-1592818	NTHI1739	NTHI1739	hypothetical protein	1592818-1593096	-	92	68250074	-	CDS	COG1709K	NC_007146	1593096	1592818
ref|NC_007146|:1593141-1593653	NTHI1740	NTHI1740	hypothetical protein	1593141-1593653	+	170	68250075	-	CDS	-	NC_007146	1593141	1593653
ref|NC_007146|:1593640-1594983	NTHI1741	NTHI1741	phage terminase large subunit	1593640-1594983	+	447	68250076	-	CDS	COG1783R	NC_007146	1593640	1594983
ref|NC_007146|:1594985-1596319	NTHI1742	NTHI1742	hypothetical protein	1594985-1596319	+	444	68250077	-	CDS	COG3567S	NC_007146	1594985	1596319
ref|NC_007146|:1596348-1597529	NTHI1743	traN	uncharacterized protein, homolog of phage Mu protein gp30	1596348-1597529	+	393	68250078	traN	CDS	COG2369S	NC_007146	1596348	1597529
ref|NC_007146|:1597675-1597851	NTHI1744	NTHI1744	hypothetical protein	1597675-1597851	+	58	68250079	-	CDS	COG3566S	NC_007146	1597675	1597851
ref|NC_007146|:1598015-1599034	NTHI1745	pyrD	dihydroorotate dehydrogenase 2	1598015-1599034	+	339	68250080	pyrD	CDS	COG0167F	NC_007146	1598015	1599034
ref|NC_007146|:1599034-1599858	NTHI1746	trpH	TrpH	1599034-1599858	+	274	68250081	trpH	CDS	COG0613R	NC_007146	1599034	1599858
ref|NC_007146|:1600565-1599957	NTHI1748	NTHI1748	hypothetical protein	1599957-1600565	-	202	68250082	-	CDS	-	NC_007146	1600565	1599957
ref|NC_007146|:1602087-1600693	NTHI1749	fumC	fumarate hydratase	1600693-1602087	-	464	68250083	fumC	CDS	COG0114C	NC_007146	1602087	1600693
ref|NC_007146|:1603175-1602237	NTHI1750	NTHI1750	glycosyl transferase family protein	1602237-1603175	-	312	68250084	-	CDS	COG1442M	NC_007146	1603175	1602237
ref|NC_007146|:1603831-1604265	NTHI1753	holC	DNA polymerase III subunit chi	1603831-1604265	+	144	68250085	holC	CDS	COG2927L	NC_007146	1603831	1604265
ref|NC_007146|:1604350-1604520	NTHI1754	NTHI1754	hypothetical protein	1604350-1604520	+	56	68250086	-	CDS	-	NC_007146	1604350	1604520
ref|NC_007146|:1604533-1604907	NTHI1755	NTHI1755	hypothetical protein	1604533-1604907	+	124	68250087	-	CDS	COG4185S	NC_007146	1604533	1604907
ref|NC_007146|:1604935-1605102	NTHI1756	NTHI1756	hypothetical protein	1604935-1605102	+	55	68250088	-	CDS	-	NC_007146	1604935	1605102
ref|NC_007146|:1605129-1605443	NTHI1757	NTHI1757	hypothetical protein	1605129-1605443	+	104	68250089	-	CDS	COG3097S	NC_007146	1605129	1605443
ref|NC_007146|:1605487-1605888	NTHI1758	NTHI1758	hypothetical protein	1605487-1605888	+	133	68250090	-	CDS	-	NC_007146	1605487	1605888
ref|NC_007146|:1605940-1608804	NTHI1760	valS	valyl-tRNA synthetase	1605940-1608804	+	954	68250091	valS	CDS	COG0525J	NC_007146	1605940	1608804
ref|NC_007146|:1608946-1608839	NTHI1762	NTHI1762	hypothetical protein	1608839-1608946	-	35	68250092	-	CDS	-	NC_007146	1608946	1608839
ref|NC_007146|:1610667-1609234	NTHI1763	trpC	bifunctional indole-3-glycerol phosphate synthase/phosphoribosylanthranilate isomerase	1609234-1610667	-	477	68250093	trpC	CDS	COG0134E	NC_007146	1610667	1609234
ref|NC_007146|:1611706-1610705	NTHI1764	trpD	anthranilate phosphoribosyltransferase	1610705-1611706	-	333	68250094	trpD	CDS	COG0547E	NC_007146	1611706	1610705
ref|NC_007146|:1612145-1611759	NTHI1765	NTHI1765	hypothetical protein	1611759-1612145	-	128	68250095	-	CDS	-	NC_007146	1612145	1611759
ref|NC_007146|:1612781-1612194	NTHI1767	trpG	anthranilate synthase component II	1612194-1612781	-	195	68250096	trpG	CDS	COG0512EH	NC_007146	1612781	1612194
ref|NC_007146|:1614350-1612794	NTHI1768	trpE	anthranilate synthase component I	1612794-1614350	-	518	68250097	trpE	CDS	COG0147EH	NC_007146	1614350	1612794
ref|NC_007146|:1615982-1615485	NTHI1772	ftnB	ferritin	1615485-1615982	-	165	68250098	ftnB	CDS	COG1528P	NC_007146	1615982	1615485
ref|NC_007146|:1616546-1615998	NTHI1773	ftnA	ferritin like protein 1	1615998-1616546	-	182	68250099	ftnA	CDS	COG1528P	NC_007146	1616546	1615998
ref|NC_007146|:1616989-1618008	NTHI1774	pstS	phosphate-binding periplasmic protein precursor PstS	1616989-1618008	+	339	68250100	pstS	CDS	COG0226P	NC_007146	1616989	1618008
ref|NC_007146|:1618100-1619047	NTHI1775	pstC	phosphate transport system permease protein PstC	1618100-1619047	+	315	68250101	pstC	CDS	COG0573P	NC_007146	1618100	1619047
ref|NC_007146|:1619049-1619897	NTHI1776	pstA	phosphate transport system permease protein PstA	1619049-1619897	+	282	68250102	pstA	CDS	COG0581P	NC_007146	1619049	1619897
ref|NC_007146|:1619907-1620674	NTHI1777	pstB	phosphate transporter ATP-binding protein	1619907-1620674	+	255	68250103	pstB	CDS	COG1117P	NC_007146	1619907	1620674
ref|NC_007146|:1620771-1621466	NTHI1778	phoB	phosphate regulon transcriptional regulatory protein PhoB	1620771-1621466	+	231	68250104	phoB	CDS	COG0745TK	NC_007146	1620771	1621466
ref|NC_007146|:1621463-1622740	NTHI1779	phoR	phosphate regulon sensor protein PhoR	1621463-1622740	+	425	68250105	phoR	CDS	COG0642T	NC_007146	1621463	1622740
ref|NC_007146|:1624853-1623432	NTHI1780	sbcB	exonuclease I	1623432-1624853	-	473	68250106	sbcB	CDS	COG2925L	NC_007146	1624853	1623432
ref|NC_007146|:1625741-1624866	NTHI1781	NTHI1781	hypothetical protein	1624866-1625741	-	291	68250107	-	CDS	-	NC_007146	1625741	1624866
ref|NC_007146|:1626653-1625745	NTHI1782	NTHI1782	hypothetical protein	1625745-1626653	-	302	68250108	-	CDS	COG3586S	NC_007146	1626653	1625745
ref|NC_007146|:1631255-1626723	NTHI1784	mukB	cell division protein MukB	1626723-1631255	-	1510	68250109	mukB	CDS	COG3096D	NC_007146	1631255	1626723
ref|NC_007146|:1631989-1631255	NTHI1785	NTHI1785	condesin subunit E	1631255-1631989	-	244	68250110	-	CDS	COG3095D	NC_007146	1631989	1631255
ref|NC_007146|:1633051-1631993	NTHI1786	haeIIR	type II restriction enzyme HaeII	1631993-1633051	-	352	68250111	haeIIR	CDS	-	NC_007146	1633051	1631993
ref|NC_007146|:1634010-1633054	NTHI1787	haeIIM	modification methylase HaeII	1633054-1634010	-	318	68250112	haeIIM	CDS	COG0270L	NC_007146	1634010	1633054
ref|NC_007146|:1635450-1634023	NTHI1788	mukF	condesin subunit F	1634023-1635450	-	475	68250113	mukF	CDS	COG3006D	NC_007146	1635450	1634023
ref|NC_007146|:1635507-1636439	NTHI1789	NTHI1789	ATPase	1635507-1636439	+	310	68250114	-	CDS	COG0037D	NC_007146	1635507	1636439
ref|NC_007146|:1636441-1636770	NTHI1790	NTHI1790	putative dissimilatory sulfite reductase, desulfoviridin, gamma subunit	1636441-1636770	+	109	68250115	-	CDS	COG2920P	NC_007146	1636441	1636770
ref|NC_007146|:1636878-1637087	NTHI1793	mop	putative molybdenum-pterin binding protein	1636878-1637087	+	69	68250116	mop	CDS	COG3585H	NC_007146	1636878	1637087
ref|NC_007146|:1639787-1642567	NTHI1796	pqqL	putative zinc protease	1639787-1642567	+	926	68250117	pqqL	CDS	COG0612R	NC_007146	1639787	1642567
ref|NC_007146|:1644621-1642690	NTHI1797	thrS	threonyl-tRNA synthetase	1642690-1644621	-	643	68250118	thrS	CDS	COG0441J	NC_007146	1644621	1642690
ref|NC_007146|:1644905-1645489	NTHI1798	acpD	acyl carrier protein phosphodiesterase	1644905-1645489	+	194	68250119	acpD	CDS	COG1182I	NC_007146	1644905	1645489
ref|NC_007146|:1648172-1645566	NTHI1799	topA	DNA topoisomerase I	1645566-1648172	-	868	68250120	topA	CDS	COG0550L	NC_007146	1648172	1645566
ref|NC_007146|:1648268-1649185	NTHI1800	NTHI1800	putative HTH-type transcriptional regulator	1648268-1649185	+	305	68250121	-	CDS	COG0583K	NC_007146	1648268	1649185
ref|NC_007146|:1650673-1649249	NTHI1801	pntB	pyridine nucleotide transhydrogenase	1649249-1650673	-	474	68250122	pntB	CDS	COG1282C	NC_007146	1650673	1649249
ref|NC_007146|:1652222-1650684	NTHI1802	pntA	NAD(P) transhydrogenase subunit alpha	1650684-1652222	-	512	68250123	pntA	CDS	COG3288C	NC_007146	1652222	1650684
ref|NC_007146|:1654948-1652483	NTHI1803	glgP	glycogen phosphorylase	1652483-1654948	-	821	68250124	glgP	CDS	COG0058G	NC_007146	1654948	1652483
ref|NC_007146|:1656625-1655195	NTHI1806	glgA	glycogen synthase	1655195-1656625	-	476	68250125	glgA	CDS	COG0297G	NC_007146	1656625	1655195
ref|NC_007146|:1658067-1656733	NTHI1807	glgC	glucose-1-phosphate adenylyltransferase	1656733-1658067	-	444	68250126	glgC	CDS	COG0448G	NC_007146	1658067	1656733
ref|NC_007146|:1660033-1658057	NTHI1808	glgX	glycogen operon protein GlgX	1658057-1660033	-	658	68250127	glgX	CDS	COG1523G	NC_007146	1660033	1658057
ref|NC_007146|:1662324-1660132	NTHI1809	glgB	glycogen branching enzyme	1660132-1662324	-	730	68250128	glgB	CDS	COG0296G	NC_007146	1662324	1660132
ref|NC_007146|:1664433-1662334	NTHI1810	malQ	4-alpha-glucanotransferase	1662334-1664433	-	699	68250129	malQ	CDS	COG1640G	NC_007146	1664433	1662334
ref|NC_007146|:1664959-1664495	NTHI1811	NTHI1811	hypothetical protein	1664495-1664959	-	154	68250130	-	CDS	COG2983S	NC_007146	1664959	1664495
ref|NC_007146|:1666698-1665025	NTHI1812	glnS	glutaminyl-tRNA synthetase	1665025-1666698	-	557	68250131	glnS	CDS	COG0008J	NC_007146	1666698	1665025
ref|NC_007146|:1668593-1667118	NTHI1813	cafA	ribonuclease G	1667118-1668593	-	491	68250132	cafA	CDS	COG1530J	NC_007146	1668593	1667118
ref|NC_007146|:1668709-1670223	NTHI1814	putP	sodium/proline symporter	1668709-1670223	+	504	68250133	putP	CDS	COG0591ER	NC_007146	1668709	1670223
ref|NC_007146|:1670220-1671185	NTHI1815	NTHI1815	hypothetical protein	1670220-1671185	+	321	68250134	-	CDS	COG2230M	NC_007146	1670220	1671185
ref|NC_007146|:1672106-1671228	NTHI1816	cdd	cytidine deaminase	1671228-1672106	-	292	68250135	cdd	CDS	COG0295F	NC_007146	1672106	1671228
ref|NC_007146|:1672380-1672862	NTHI1817	NTHI1817	DNA-binding ferritin-like protein	1672380-1672862	+	160	68250136	-	CDS	COG0783P	NC_007146	1672380	1672862
ref|NC_007146|:1674672-1673434	NTHI1818	pepT	peptidase T	1673434-1674672	-	412	68250137	pepT	CDS	COG2195E	NC_007146	1674672	1673434
ref|NC_007146|:1674942-1676087	NTHI1820	potA	putrescine/spermidine ABC transporter ATPase protein	1674942-1676087	+	381	68250138	potA	CDS	COG3842E	NC_007146	1674942	1676087
ref|NC_007146|:1676071-1676931	NTHI1821	potB	spermidine/putrescine ABC transporter membrane protein	1676071-1676931	+	286	68250139	potB	CDS	COG1176E	NC_007146	1676071	1676931
ref|NC_007146|:1676931-1677701	NTHI1822	potC	spermidine/putrescine ABC transporter membrane protein	1676931-1677701	+	256	68250140	potC	CDS	COG1177E	NC_007146	1676931	1677701
ref|NC_007146|:1677748-1678914	NTHI1823	potD1	spermidine/putrescine-binding periplasmic protein 1 precursor	1677748-1678914	+	388	68250141	potD1	CDS	COG0687E	NC_007146	1677748	1678914
ref|NC_007146|:1680938-1678995	NTHI1824	uupA	ABC transporter ATPase component	1678995-1680938	-	647	68250142	uupA	CDS	COG0488R	NC_007146	1680938	1678995
ref|NC_007146|:1682417-1681032	NTHI1825	NTHI1825	deoxyguanosinetriphosphate triphosphohydrolase-like protein	1681032-1682417	-	461	68250143	-	CDS	COG0232F	NC_007146	1682417	1681032
ref|NC_007146|:1683205-1682510	NTHI1826	NTHI1826	putative effector of murein hydrolase	1682510-1683205	-	231	68250144	-	CDS	COG1346M	NC_007146	1683205	1682510
ref|NC_007146|:1683646-1683224	NTHI1827	NTHI1827	hypothetical protein	1683224-1683646	-	140	68250145	-	CDS	COG1380R	NC_007146	1683646	1683224
ref|NC_007146|:1683761-1684243	NTHI1828	NTHI1828	micrococcal nuclease-like protein	1683761-1684243	+	160	68250146	-	CDS	COG1525L	NC_007146	1683761	1684243
ref|NC_007146|:1684245-1685444	NTHI1829	nifS	putative selenocysteine lyase	1684245-1685444	+	399	68250147	nifS	CDS	COG0520E	NC_007146	1684245	1685444
ref|NC_007146|:1685441-1685821	NTHI1830	NTHI1830	hypothetical protein	1685441-1685821	+	126	68250148	-	CDS	COG2166R	NC_007146	1685441	1685821
ref|NC_007146|:1685812-1686609	NTHI1831	NTHI1831	hypothetical protein	1685812-1686609	+	265	68250149	-	CDS	COG5595R	NC_007146	1685812	1686609
ref|NC_007146|:1686653-1687492	NTHI1832	queF	7-cyano-7-deazaguanine reductase	1686653-1687492	+	279	68250150	queF	CDS	COG2904S	NC_007146	1686653	1687492
ref|NC_007146|:1688649-1687525	NTHI1833	tyrA	bifunctional chorismate mutase/prephenate dehydrogenase	1687525-1688649	-	374	68250151	tyrA	CDS	COG0287E	NC_007146	1688649	1687525
ref|NC_007146|:1689659-1688739	NTHI1834	truB	tRNA pseudouridine synthase B	1688739-1689659	-	306	68250152	truB	CDS	COG0130J	NC_007146	1689659	1688739
ref|NC_007146|:1690045-1689659	NTHI1835	rbfA	ribosome-binding factor A	1689659-1690045	-	128	68250153	rbfA	CDS	COG0858J	NC_007146	1690045	1689659
ref|NC_007146|:1690210-1691880	NTHI1838	hsdM3	putative type I restriction enzyme HindVIIP M protein	1690210-1691880	+	556	68250154	hsdM3	CDS	COG0286V	NC_007146	1690210	1691880
ref|NC_007146|:1691873-1693138	NTHI1839	hsdS3	putative type I restriction enzyme HindVIIP specificity protein	1691873-1693138	+	421	68250155	hsdS3	CDS	COG0732V	NC_007146	1691873	1693138
ref|NC_007146|:1693131-1694177	NTHI1841	NTHI1841	hypothetical protein	1693131-1694177	+	348	68250156	-	CDS	-	NC_007146	1693131	1694177
ref|NC_007146|:1694179-1697346	NTHI1843	hsdR3	putative type I restriction enzyme HindVIIP R protein	1694179-1697346	+	1055	68250157	hsdR3	CDS	COG0610V	NC_007146	1694179	1697346
ref|NC_007146|:1699959-1697425	NTHI1844	infB	translation initiation factor IF-2	1697425-1699959	-	844	68250158	infB	CDS	COG0532J	NC_007146	1699959	1697425
ref|NC_007146|:1701458-1699971	NTHI1845	nusA	transcription elongation factor NusA	1699971-1701458	-	495	68250159	nusA	CDS	COG0195K	NC_007146	1701458	1699971
ref|NC_007146|:1701930-1701475	NTHI1846	NTHI1846	hypothetical protein	1701475-1701930	-	151	68250160	-	CDS	COG0779S	NC_007146	1701930	1701475
ref|NC_007146|:1704355-1703591	NTHI1849	NTHI1849	hypothetical protein	1703591-1704355	-	254	68250161	-	CDS	-	NC_007146	1704355	1703591
ref|NC_007146|:1704886-1704359	NTHI1850	NTHI1850	hypothetical protein	1704359-1704886	-	175	68250162	-	CDS	-	NC_007146	1704886	1704359
ref|NC_007146|:1706035-1704896	NTHI1851	NTHI1851	hypothetical protein	1704896-1706035	-	379	68250163	-	CDS	-	NC_007146	1706035	1704896
ref|NC_007146|:1706420-1706052	NTHI1852	NTHI1852	hypothetical protein	1706052-1706420	-	122	68250164	-	CDS	-	NC_007146	1706420	1706052
ref|NC_007146|:1707255-1706434	NTHI1853	NTHI1853	hypothetical protein	1706434-1707255	-	273	68250165	-	CDS	-	NC_007146	1707255	1706434
ref|NC_007146|:1707815-1707312	NTHI1855	NTHI1855	hypothetical protein	1707312-1707815	-	167	68250166	-	CDS	-	NC_007146	1707815	1707312
ref|NC_007146|:1708414-1707812	NTHI1856	NTHI1856	hypothetical protein	1707812-1708414	-	200	68250167	-	CDS	-	NC_007146	1708414	1707812
ref|NC_007146|:1710948-1708426	NTHI1857	NTHI1857	tail fiber protein	1708426-1710948	-	840	68250168	-	CDS	COG5301R	NC_007146	1710948	1708426
ref|NC_007146|:1711493-1710957	NTHI1858	NTHI1858	bacteriophage P2-related tail formation protein gpI	1710957-1711493	-	178	68250169	-	CDS	COG4385R	NC_007146	1711493	1710957
ref|NC_007146|:1712397-1711483	NTHI1860	NTHI1860	phage-related baseplate assembly protein	1711483-1712397	-	304	68250170	-	CDS	COG3948R	NC_007146	1712397	1711483
ref|NC_007146|:1712732-1712394	NTHI1861	NTHI1861	baseplate assembly protein W	1712394-1712732	-	112	68250171	-	CDS	COG3628R	NC_007146	1712732	1712394
ref|NC_007146|:1713333-1712734	NTHI1862	NTHI1862	phage P2-like baseplate assembly protein	1712734-1713333	-	199	68250172	-	CDS	COG4540R	NC_007146	1713333	1712734
ref|NC_007146|:1713865-1713437	NTHI1863	NTHI1863	hypothetical protein	1713437-1713865	-	142	68250173	-	CDS	-	NC_007146	1713865	1713437
ref|NC_007146|:1714431-1713874	NTHI1864	NTHI1864	hypothetical protein	1713874-1714431	-	185	68250174	-	CDS	-	NC_007146	1714431	1713874
ref|NC_007146|:1714981-1714529	NTHI1865	NTHI1865	hypothetical protein	1714529-1714981	-	150	68250175	-	CDS	-	NC_007146	1714981	1714529
ref|NC_007146|:1715159-1714959	NTHI1866	NTHI1866	hypothetical protein	1714959-1715159	-	66	68250176	-	CDS	-	NC_007146	1715159	1714959
ref|NC_007146|:1717167-1715203	NTHI1867	NTHI1867	phage-related tail protein	1715203-1717167	-	654	68250177	-	CDS	COG5283S	NC_007146	1717167	1715203
ref|NC_007146|:1717977-1717210	NTHI1869	NTHI1869	hypothetical protein	1717210-1717977	-	255	68250178	-	CDS	-	NC_007146	1717977	1717210
ref|NC_007146|:1718022-1718360	NTHI1870	NTHI1870	hypothetical protein	1718022-1718360	+	112	68250179	-	CDS	-	NC_007146	1718022	1718360
ref|NC_007146|:1718553-1718371	NTHI1871	NTHI1871	hypothetical protein	1718371-1718553	-	60	68250180	-	CDS	-	NC_007146	1718553	1718371
ref|NC_007146|:1718657-1719004	NTHI1872	NTHI1872	hypothetical protein	1718657-1719004	+	115	68250181	-	CDS	-	NC_007146	1718657	1719004
ref|NC_007146|:1719466-1719005	NTHI1873	NTHI1873	bacteriophage tail completion protein gpS-like protein	1719005-1719466	-	153	68250182	-	CDS	-	NC_007146	1719466	1719005
ref|NC_007146|:1719852-1719466	NTHI1874	NTHI1874	bacteriophage tail completion protein gpR-like protein	1719466-1719852	-	128	68250183	-	CDS	-	NC_007146	1719852	1719466
ref|NC_007146|:1720009-1719902	NTHI1875	NTHI1875	hypothetical protein	1719902-1720009	-	35	68250184	-	CDS	-	NC_007146	1720009	1719902
ref|NC_007146|:1720164-1720042	NTHI1876	NTHI1876	hypothetical protein	1720042-1720164	-	40	68250185	-	CDS	-	NC_007146	1720164	1720042
ref|NC_007146|:1720376-1720161	NTHI1878	NTHI1878	DnaK suppressor protein	1720161-1720376	-	71	68250186	-	CDS	COG1734T	NC_007146	1720376	1720161
ref|NC_007146|:1720901-1720551	NTHI1879	NTHI1879	hypothetical protein	1720551-1720901	-	116	68250187	-	CDS	-	NC_007146	1720901	1720551
ref|NC_007146|:1721404-1720886	NTHI1880	NTHI1880	phage-related lysozyme	1720886-1721404	-	172	68250188	-	CDS	COG3772R	NC_007146	1721404	1720886
ref|NC_007146|:1721618-1721397	NTHI1881	NTHI1881	hypothetical protein	1721397-1721618	-	73	68250189	-	CDS	-	NC_007146	1721618	1721397
ref|NC_007146|:1721829-1721620	NTHI1882	NTHI1882	hypothetical protein	1721620-1721829	-	69	68250190	-	CDS	COG5004R	NC_007146	1721829	1721620
ref|NC_007146|:1722335-1721829	NTHI1883	NTHI1883	hypothetical protein	1721829-1722335	-	168	68250191	-	CDS	-	NC_007146	1722335	1721829
ref|NC_007146|:1723279-1722629	NTHI1884	NTHI1884	terminase, endonuclease subunit	1722629-1723279	-	216	68250192	-	CDS	-	NC_007146	1723279	1722629
ref|NC_007146|:1724340-1723291	NTHI1885	NTHI1885	major capsid protein	1723291-1724340	-	349	68250193	-	CDS	-	NC_007146	1724340	1723291
ref|NC_007146|:1725176-1724361	NTHI1887	NTHI1887	capsid scaffolding protein	1724361-1725176	-	271	68250194	-	CDS	-	NC_007146	1725176	1724361
ref|NC_007146|:1725341-1727122	NTHI1888	NTHI1888	terminase, ATPase subunit	1725341-1727122	+	593	68250195	-	CDS	COG5484S	NC_007146	1725341	1727122
ref|NC_007146|:1727132-1728142	NTHI1890	NTHI1890	portal vertex protein	1727132-1728142	+	336	68250196	-	CDS	COG5518R	NC_007146	1727132	1728142
ref|NC_007146|:1729524-1728850	NTHI1891	siaB	acylneuraminate cytidylyltransferase	1728850-1729524	-	224	68250197	siaB	CDS	COG1083M	NC_007146	1729524	1728850
ref|NC_007146|:1729638-1730300	NTHI1892	NTHI1892	putative NAD(P)H nitroreductase	1729638-1730300	+	220	68250198	-	CDS	COG0778C	NC_007146	1729638	1730300
ref|NC_007146|:1731459-1730347	NTHI1893	mrp	putative ATPase	1730347-1731459	-	370	161761262	mrp	CDS	COG0489D	NC_007146	1731459	1730347
ref|NC_007146|:1731610-1733658	NTHI1894	metG	methionyl-tRNA synthetase	1731610-1733658	+	682	68250200	metG	CDS	COG0143J	NC_007146	1731610	1733658
ref|NC_007146|:1733769-1734629	NTHI1895	tehB	tellurite resistance protein TehB	1733769-1734629	+	286	68250201	tehB	CDS	COG3615P	NC_007146	1733769	1734629
ref|NC_007146|:1735374-1734673	NTHI1896	gloB	hydroxyacylglutathione hydrolase	1734673-1735374	-	233	68250202	gloB	CDS	COG0491R	NC_007146	1735374	1734673
ref|NC_007146|:1736232-1735426	NTHI1897	NTHI1897	hypothetical protein	1735426-1736232	-	268	68250203	-	CDS	COG2242H	NC_007146	1736232	1735426
ref|NC_007146|:1736468-1736944	NTHI1898	NTHI1898	hypothetical protein	1736468-1736944	+	158	68250204	-	CDS	-	NC_007146	1736468	1736944
ref|NC_007146|:1737081-1738844	NTHI1899	NTHI1899	hypothetical protein	1737081-1738844	+	587	68250205	-	CDS	COG1944S	NC_007146	1737081	1738844
ref|NC_007146|:1739444-1742086	NTHI1900	gyrA	DNA gyrase subunit A	1739444-1742086	+	880	68250206	gyrA	CDS	COG0188L	NC_007146	1739444	1742086
ref|NC_007146|:1743217-1742141	NTHI1901	metX	homoserine O-acetyltransferase	1742141-1743217	-	358	68250207	metX	CDS	COG2021E	NC_007146	1743217	1742141
ref|NC_007146|:1743321-1744055	NTHI1902	sanA	SanA	1743321-1744055	+	244	68250208	sanA	CDS	COG2949S	NC_007146	1743321	1744055
ref|NC_007146|:1745656-1744343	NTHI1903	folC	folylpolyglutamate synthase	1744343-1745656	-	437	68250209	folC	CDS	COG0285H	NC_007146	1745656	1744343
ref|NC_007146|:1746539-1745649	NTHI1904	accD	acetyl-CoA carboxylase subunit beta	1745649-1746539	-	296	68250210	accD	CDS	COG0777I	NC_007146	1746539	1745649
ref|NC_007146|:1746733-1748124	NTHI1905	htoA	periplasmic serine protease do/HhoA-like precursor	1746733-1748124	+	463	68250211	htoA	CDS	COG0265O	NC_007146	1746733	1748124
ref|NC_007146|:1751617-1748177	NTHI1906	mfd	transcription-repair coupling factor	1748177-1751617	-	1146	68250212	mfd	CDS	COG1197LK	NC_007146	1751617	1748177
ref|NC_007146|:1751892-1751719	NTHI1907	NTHI1907	hypothetical protein	1751719-1751892	-	57	68250213	-	CDS	-	NC_007146	1751892	1751719
ref|NC_007146|:1753859-1751889	NTHI1908	NTHI1908	P-loop ATPase fused to an acetyltransferase	1751889-1753859	-	656	68250214	-	CDS	COG1444R	NC_007146	1753859	1751889
ref|NC_007146|:1754205-1753864	NTHI1910	NTHI1910	hypothetical protein	1753864-1754205	-	113	68250215	-	CDS	COG3094S	NC_007146	1754205	1753864
ref|NC_007146|:1755937-1754267	NTHI1911	NTHI1911	putative ABC transporter ATP-binding protein	1754267-1755937	-	556	68250216	-	CDS	COG0488R	NC_007146	1755937	1754267
ref|NC_007146|:1756423-1756100	NTHI1912	NTHI1912	plasmid maintenance system antidote protein	1756100-1756423	-	107	68250217	-	CDS	COG3093R	NC_007146	1756423	1756100
ref|NC_007146|:1756739-1756434	NTHI1913	NTHI1913	plasmid maintenance system killer protein	1756434-1756739	-	101	68250218	-	CDS	COG3549R	NC_007146	1756739	1756434
ref|NC_007146|:1757064-1757684	NTHI1914	NTHI1914	ABC transporter periplasmic component	1757064-1757684	+	206	68250219	-	CDS	COG3683R	NC_007146	1757064	1757684
ref|NC_007146|:1757687-1758655	NTHI1915	NTHI1915	ABC transporter permease	1757687-1758655	+	322	68250220	-	CDS	COG2215R	NC_007146	1757687	1758655
ref|NC_007146|:1759269-1761308	NTHI1917	uvrB	excinuclease ABC subunit B	1759269-1761308	+	679	68250221	uvrB	CDS	COG0556L	NC_007146	1759269	1761308
ref|NC_007146|:1763263-1761338	NTHI1918	NTHI1918	phosphoglycerol transferase-like protein	1761338-1763263	-	641	68250222	-	CDS	COG1368M	NC_007146	1763263	1761338
ref|NC_007146|:1765774-1763504	NTHI1920	mao2	malic enzyme	1763504-1765774	-	756	68250223	mao2	CDS	COG0281C	NC_007146	1765774	1763504
ref|NC_007146|:1765972-1766592	NTHI1921	NTHI1921	polysaccharide biosynthesis protein	1765972-1766592	+	206	68250224	-	CDS	COG3955M	NC_007146	1765972	1766592
ref|NC_007146|:1766683-1767381	NTHI1922	rsuA	ribosomal small subunit pseudouridine synthase A	1766683-1767381	+	232	68250225	rsuA	CDS	COG1187J	NC_007146	1766683	1767381
ref|NC_007146|:1767383-1768579	NTHI1923	bcr	bicyclomycin/multidrug efflux system	1767383-1768579	+	398	68250226	bcr	CDS	COG2814G	NC_007146	1767383	1768579
ref|NC_007146|:1769411-1768611	NTHI1924	NTHI1924	hypothetical protein	1768611-1769411	-	266	68250227	-	CDS	-	NC_007146	1769411	1768611
ref|NC_007146|:1769509-1770171	NTHI1925	NTHI1925	hypothetical protein	1769509-1770171	+	220	68250228	-	CDS	COG2860S	NC_007146	1769509	1770171
ref|NC_007146|:1770192-1771445	NTHI1926	proA	gamma-glutamyl phosphate reductase	1770192-1771445	+	417	68250229	proA	CDS	COG0014E	NC_007146	1770192	1771445
ref|NC_007146|:1772669-1771524	NTHI1928	dnaJ	chaperone protein DnaJ	1771524-1772669	-	381	68250230	dnaJ	CDS	COG0484O	NC_007146	1772669	1771524
ref|NC_007146|:1774663-1772756	NTHI1929	dnaK	molecular chaperone DnaK	1772756-1774663	-	635	68250231	dnaK	CDS	COG0443O	NC_007146	1774663	1772756
ref|NC_007146|:1774930-1776372	NTHI1930	NTHI1930	hypothetical protein	1774930-1776372	+	480	68250232	-	CDS	COG5339S	NC_007146	1774930	1776372
ref|NC_007146|:1776987-1776529	NTHI1931	mgsA	methylglyoxal synthase	1776529-1776987	-	152	68250233	mgsA	CDS	COG1803G	NC_007146	1776987	1776529
ref|NC_007146|:1777287-1779947	NTHI1933	aceE	pyruvate dehydrogenase subunit E1	1777287-1779947	+	886	68250234	aceE	CDS	COG2609C	NC_007146	1777287	1779947
ref|NC_007146|:1780010-1781707	NTHI1934	aceF	dihydrolipoamide acetyltransferase	1780010-1781707	+	565	68250235	aceF	CDS	COG0508C	NC_007146	1780010	1781707
ref|NC_007146|:1781821-1783245	NTHI1935	lpdA	dihydrolipoamide dehydrogenase	1781821-1783245	+	474	68250236	lpdA	CDS	COG1249C	NC_007146	1781821	1783245
ref|NC_007146|:1783399-1783292	NTHI1936	NTHI1936	hypothetical protein	1783292-1783399	-	35	68250237	-	CDS	-	NC_007146	1783399	1783292
ref|NC_007146|:1783405-1783947	NTHI1938	apt	adenine phosphoribosyltransferase	1783405-1783947	+	180	68250238	apt	CDS	COG0503F	NC_007146	1783405	1783947
ref|NC_007146|:1783959-1786025	NTHI1939	dnaX	DNA polymerase III subunits gamma and tau	1783959-1786025	+	688	68250239	dnaX	CDS	COG2812L	NC_007146	1783959	1786025
ref|NC_007146|:1786165-1786791	NTHI1940	upp	uracil phosphoribosyltransferase	1786165-1786791	+	208	68250240	upp	CDS	COG0035F	NC_007146	1786165	1786791
ref|NC_007146|:1786895-1788139	NTHI1941	uraA	uracil permease	1786895-1788139	+	414	68250241	uraA	CDS	COG2233F	NC_007146	1786895	1788139
ref|NC_007146|:1788205-1788900	NTHI1942	NTHI1942	DNA replication initiation factor	1788205-1788900	+	231	68250242	-	CDS	COG0593L	NC_007146	1788205	1788900
ref|NC_007146|:1789248-1788967	NTHI1943	NTHI1943	translation initiation factor 1-like proterin	1788967-1789248	-	93	68250243	-	CDS	COG0023J	NC_007146	1789248	1788967
ref|NC_007146|:1789947-1789255	NTHI1944	pyrF	orotidine 5'-phosphate decarboxylase	1789255-1789947	-	230	68250244	pyrF	CDS	COG0284F	NC_007146	1789947	1789255
ref|NC_007146|:1791161-1789971	NTHI1945	NTHI1945	tetratricopeptide repeat protein	1789971-1791161	-	396	68250245	-	CDS	COG2956G	NC_007146	1791161	1789971
ref|NC_007146|:1791454-1791161	NTHI1946	NTHI1946	hypothetical protein	1791161-1791454	-	97	68250246	-	CDS	COG3771S	NC_007146	1791454	1791161
ref|NC_007146|:1791813-1791529	NTHI1947	ihfB	integration host factor subunit beta	1791529-1791813	-	94	68250247	ihfB	CDS	COG0776L	NC_007146	1791813	1791529
ref|NC_007146|:1793585-1791936	NTHI1948	rpsA	30S ribosomal protein S1	1791936-1793585	-	549	68250248	rpsA	CDS	COG0539J	NC_007146	1793585	1791936
ref|NC_007146|:1794482-1793688	NTHI1949	cmk	cytidylate kinase	1793688-1794482	-	264	68250249	cmk	CDS	COG0283F	NC_007146	1794482	1793688
ref|NC_007146|:1794828-1795703	NTHI1950	NTHI1950	pyridoxal biosynthesis lyase PdxS	1794828-1795703	+	291	68250250	-	CDS	COG0214H	NC_007146	1794828	1795703
ref|NC_007146|:1795704-1796282	NTHI1951	NTHI1951	glutamine amidotransferase subunit PdxT	1795704-1796282	+	192	68250251	-	CDS	COG0311H	NC_007146	1795704	1796282
ref|NC_007146|:1798525-1796831	NTHI1952	dld	D-lactate dehydrogenase	1796831-1798525	-	564	68250252	dld	CDS	COG0277C	NC_007146	1798525	1796831
ref|NC_007146|:1798785-1798895	NTHI1953	NTHI1953	hypothetical protein	1798785-1798895	+	36	68250253	-	CDS	-	NC_007146	1798785	1798895
ref|NC_007146|:1799981-1799430	NTHI1954	nlpC	lipoprotein NlpC	1799430-1799981	-	183	68250254	nlpC	CDS	COG0791M	NC_007146	1799981	1799430
ref|NC_007146|:1801542-1800094	NTHI1955	tldD	hypothetical protein	1800094-1801542	-	482	68250255	tldD	CDS	COG0312R	NC_007146	1801542	1800094
ref|NC_007146|:1802495-1801644	NTHI1956	NTHI1956	methyltransferase	1801644-1802495	-	283	68250256	-	CDS	COG0313R	NC_007146	1802495	1801644
ref|NC_007146|:1802567-1804294	NTHI1957	NTHI1957	putative lipoprotein	1802567-1804294	+	575	68250257	-	CDS	COG3107R	NC_007146	1802567	1804294
ref|NC_007146|:1804294-1804653	NTHI1958	NTHI1958	hypothetical protein	1804294-1804653	+	119	68250258	-	CDS	COG0792L	NC_007146	1804294	1804653
ref|NC_007146|:1804666-1805250	NTHI1959	NTHI1959	hypothetical protein	1804666-1805250	+	194	68250259	-	CDS	COG0279G	NC_007146	1804666	1805250
ref|NC_007146|:1805307-1805888	NTHI1960	NTHI1960	hypothetical protein	1805307-1805888	+	193	68250260	-	CDS	COG2823R	NC_007146	1805307	1805888
ref|NC_007146|:1806143-1808413	NTHI1961	nrdA	ribonucleotide-diphosphate reductase subunit alpha	1806143-1808413	+	756	68250261	nrdA	CDS	COG0209F	NC_007146	1806143	1808413
ref|NC_007146|:1808555-1809685	NTHI1962	nrdB	ribonucleotide-diphosphate reductase subunit beta	1808555-1809685	+	376	68250262	nrdB	CDS	COG0208F	NC_007146	1808555	1809685
ref|NC_007146|:1811030-1809801	NTHI1963	sucB	dihydrolipoamide succinyltransferase component of 2-oxoglutarate dehydrogenase complex	1809801-1811030	-	409	68250263	sucB	CDS	COG0508C	NC_007146	1811030	1809801
ref|NC_007146|:1813985-1811133	NTHI1964	sucA	2-oxoglutarate dehydrogenase E1 component	1811133-1813985	-	950	68250264	sucA	CDS	COG0567C	NC_007146	1813985	1811133
ref|NC_007146|:1814781-1814143	NTHI1965	NTHI1965	Zn-dependent hydrolase	1814143-1814781	-	212	68250265	-	CDS	COG0491R	NC_007146	1814781	1814143
ref|NC_007146|:1815546-1814791	NTHI1966	NTHI1966	putative deoxyribonuclease	1814791-1815546	-	251	68250266	-	CDS	COG0084L	NC_007146	1815546	1814791
ref|NC_007146|:1816158-1815598	NTHI1967	NTHI1967	hypothetical protein	1815598-1816158	-	186	68250267	-	CDS	COG3108S	NC_007146	1816158	1815598
ref|NC_007146|:1817643-1816174	NTHI1968	NTHI1968	hypothetical protein	1816174-1817643	-	489	68250268	-	CDS	COG2989S	NC_007146	1817643	1816174
ref|NC_007146|:1819804-1817717	NTHI1969	prc	carboxy-terminal protease	1817717-1819804	-	695	68250269	prc	CDS	COG0793M	NC_007146	1819804	1817717
ref|NC_007146|:1820464-1819826	NTHI1970	proQ	putative solute/DNA competence effector	1819826-1820464	-	212	68250270	proQ	CDS	COG3109T	NC_007146	1820464	1819826
ref|NC_007146|:1820649-1821899	NTHI1972	NTHI1972	paraquat-inducible protein A-like protein	1820649-1821899	+	416	68250271	-	CDS	COG2995S	NC_007146	1820649	1821899
ref|NC_007146|:1821883-1824528	NTHI1973	NTHI1973	paraquat-inducible protein B-like protein	1821883-1824528	+	881	68250272	-	CDS	COG3008R	NC_007146	1821883	1824528
ref|NC_007146|:1825035-1824583	NTHI1974	moaE	molybdopterin converting factor subunit 2	1824583-1825035	-	150	68250273	moaE	CDS	COG0314H	NC_007146	1825035	1824583
ref|NC_007146|:1825281-1825036	NTHI1976	moaD	molybdopterin synthase small subunit	1825036-1825281	-	81	68250274	moaD	CDS	COG1977H	NC_007146	1825281	1825036
ref|NC_007146|:1825765-1825283	NTHI1977	moaC	molybdenum cofactor biosynthesis protein MoaC	1825283-1825765	-	160	68250275	moaC	CDS	COG0315H	NC_007146	1825765	1825283
ref|NC_007146|:1826870-1825857	NTHI1978	moaA	molybdenum cofactor biosynthesis protein A	1825857-1826870	-	337	68250276	moaA	CDS	COG2896H	NC_007146	1826870	1825857
ref|NC_007146|:1827315-1827788	NTHI1979	NTHI1979	regulator of cell morphogenesis and NO signaling	1827315-1827788	+	157	68250277	-	CDS	COG2846D	NC_007146	1827315	1827788
ref|NC_007146|:1827788-1827985	NTHI1980	NTHI1980	regulator of cell morphogenesis and NO signaling	1827788-1827985	+	65	68250278	-	CDS	COG2846D	NC_007146	1827788	1827985
ref|NC_007146|:1828522-1829535	NTHI1981	NTHI1981	arabinose-5-phosphate isomerase	1828522-1829535	+	337	68250279	-	CDS	COG0794M	NC_007146	1828522	1829535
ref|NC_007146|:1829545-1830087	NTHI1982	yrbI	3-deoxy-D-manno-octulosonate 8-phosphate phosphatase	1829545-1830087	+	180	68250280	yrbI	CDS	COG1778R	NC_007146	1829545	1830087
ref|NC_007146|:1830518-1834996	NTHI1983	hmw1A	HMW1A, high molecular weight adhesin 1	1830518-1834996	+	1492	68250281	hmw1A	CDS	-	NC_007146	1830518	1834996
ref|NC_007146|:1835147-1836784	NTHI1984	hmw1B	HMW1B, OMP-85-like protein required for secretion of HMW1A and HMW2A	1835147-1836784	+	545	68250282	hmw1B	CDS	COG2831U	NC_007146	1835147	1836784
ref|NC_007146|:1836978-1838930	NTHI1985	hmw1C	HMW1C, putative glycosyltransferase involved in glycosylation of HMW1A and HMW2A	1836978-1838930	+	650	68250283	hmw1C	CDS	COG3914O	NC_007146	1836978	1838930
ref|NC_007146|:1841163-1839007	NTHI1986	NTHI1986	hypothetical protein	1839007-1841163	-	718	68250284	-	CDS	COG1289S	NC_007146	1841163	1839007
ref|NC_007146|:1841896-1841231	NTHI1987	NTHI1987	hypothetical protein	1841231-1841896	-	221	68250285	-	CDS	COG3110S	NC_007146	1841896	1841231
ref|NC_007146|:1842094-1843155	NTHI1988	sohB	putative periplasmic protease	1842094-1843155	+	353	68250286	sohB	CDS	COG0616OU	NC_007146	1842094	1843155
ref|NC_007146|:1843439-1844017	NTHI1989	rnfA	Na(+)-translocating NADH-quinone reductase subunit E	1843439-1844017	+	192	68250287	rnfA	CDS	COG4657C	NC_007146	1843439	1844017
ref|NC_007146|:1844105-1844686	NTHI1990	rnfB	electron transport complex protein RnfB	1844105-1844686	+	193	68250288	rnfB	CDS	COG2878C	NC_007146	1844105	1844686
ref|NC_007146|:1844687-1846684	NTHI1992	rnfC	electron transport complex protein RnfC	1844687-1846684	+	665	68250289	rnfC	CDS	COG4656C	NC_007146	1844687	1846684
ref|NC_007146|:1846814-1847890	NTHI1993	rnfD	electron transport complex protein RnfD	1846814-1847890	+	358	68250290	rnfD	CDS	COG4658C	NC_007146	1846814	1847890
ref|NC_007146|:1847890-1848513	NTHI1994	rnfG	electron transport complex protein RnfG	1847890-1848513	+	207	68250291	rnfG	CDS	COG4659C	NC_007146	1847890	1848513
ref|NC_007146|:1848515-1849222	NTHI1995	NTHI1995	electron transport complex RsxE subunit	1848515-1849222	+	235	68250292	-	CDS	COG4660C	NC_007146	1848515	1849222
ref|NC_007146|:1849344-1849979	NTHI1996	nth	endonuclease III	1849344-1849979	+	211	68250293	nth	CDS	COG0177L	NC_007146	1849344	1849979
ref|NC_007146|:1850038-1851411	NTHI1997	NTHI1997	SNF family Na+-dependent transporter	1850038-1851411	+	457	68250294	-	CDS	COG0733R	NC_007146	1850038	1851411
ref|NC_007146|:1852490-1851435	NTHI1998	modC	molybdate transporter ATP-binding protein	1851435-1852490	-	351	68250295	modC	CDS	COG4148P	NC_007146	1852490	1851435
ref|NC_007146|:1853166-1852477	NTHI1999	modB	molybdate ABC transporter permease protein	1852477-1853166	-	229	68250296	modB	CDS	COG4149P	NC_007146	1853166	1852477
ref|NC_007146|:1854104-1853340	NTHI2000	modA	molybdate-binding periplasmic protein	1853340-1854104	-	254	68250297	modA	CDS	COG0725P	NC_007146	1854104	1853340
ref|NC_007146|:1854242-1855009	NTHI2001	modE	transcriptional regulator ModE	1854242-1855009	+	255	68250298	modE	CDS	COG2005R	NC_007146	1854242	1855009
ref|NC_007146|:1855922-1855119	NTHI2002	lsgF	putative UDP-galactose--lipooligosaccharide galactosyltransferase	1855119-1855922	-	267	68250299	lsgF	CDS	COG0463M	NC_007146	1855922	1855119
ref|NC_007146|:1856808-1855924	NTHI2003	lsgE	putative UDP-galactose--lipooligosaccharide galactosyltransferase	1855924-1856808	-	294	68250300	lsgE	CDS	COG1216R	NC_007146	1856808	1855924
ref|NC_007146|:1857593-1856820	NTHI2004	lsgD	putative UDP-GlcNAc--lipooligosaccharide N-acetylglucosaminyl glycosyltransferase	1856820-1857593	-	257	68250301	lsgD	CDS	COG3306M	NC_007146	1857593	1856820
ref|NC_007146|:1858666-1857605	NTHI2005	lsgC	putative UDP-galactose--lipooligosaccharide galactosyltransferase	1857605-1858666	-	353	68250302	lsgC	CDS	COG0438M	NC_007146	1858666	1857605
ref|NC_007146|:1859582-1858668	NTHI2006	lsgB	CMP-N-acetylneuraminate-beta-galactosamide-alpha-2,3-sialyltransferase	1858668-1859582	-	304	68250303	lsgB	CDS	-	NC_007146	1859582	1858668
ref|NC_007146|:1860784-1859579	NTHI2007	lsgA	putative lipooligosaccharide flippase	1859579-1860784	-	401	68250304	lsgA	CDS	COG2244R	NC_007146	1860784	1859579
ref|NC_007146|:1860919-1861662	NTHI2008	NTHI2008	hypothetical protein	1860919-1861662	+	247	68250305	-	CDS	COG1434S	NC_007146	1860919	1861662
ref|NC_007146|:1865424-1864348	NTHI2011	NTHI2011	permease	1864348-1865424	-	358	68250306	-	CDS	COG0795R	NC_007146	1865424	1864348
ref|NC_007146|:1866524-1865421	NTHI2012	NTHI2012	permease	1865421-1866524	-	367	68250307	-	CDS	COG0795R	NC_007146	1866524	1865421
ref|NC_007146|:1866632-1868107	NTHI2013	pepA	leucyl aminopeptidase	1866632-1868107	+	491	68250308	pepA	CDS	COG0260E	NC_007146	1866632	1868107
ref|NC_007146|:1870152-1868143	NTHI2014	NTHI2014	choline-glycine betaine transporter	1868143-1870152	-	669	68250309	-	CDS	COG1292M	NC_007146	1870152	1868143
ref|NC_007146|:1871802-1870447	NTHI2015	qseC	sensor protein QseC	1870447-1871802	-	451	68250310	qseC	CDS	COG0642T	NC_007146	1871802	1870447
ref|NC_007146|:1872464-1871799	NTHI2016	qseB	transcriptional regulatory protein	1871799-1872464	-	221	68250311	qseB	CDS	COG0745TK	NC_007146	1872464	1871799
ref|NC_007146|:1872893-1872528	NTHI2017	NTHI2017	hypothetical protein	1872528-1872893	-	121	68250312	-	CDS	COG3111S	NC_007146	1872893	1872528
ref|NC_007146|:1874898-1874398	NTHI2020	crr	PTS system glucose-specific transporter subunit	1874398-1874898	-	166	68250313	crr	CDS	COG2190G	NC_007146	1874898	1874398
ref|NC_007146|:1876685-1874958	NTHI2021	ptsI	phosphoenolpyruvate-protein phosphotransferase	1874958-1876685	-	575	68250314	ptsI	CDS	COG1080G	NC_007146	1876685	1874958
ref|NC_007146|:1877022-1876765	NTHI2022	ptsH	phosphocarrier protein HPr	1876765-1877022	-	85	68250315	ptsH	CDS	COG1925G	NC_007146	1877022	1876765
ref|NC_007146|:1878221-1877181	NTHI2023	engC	ribosome-associated GTPase	1877181-1878221	-	346	68250316	engC	CDS	COG1162R	NC_007146	1878221	1877181
ref|NC_007146|:1878292-1878840	NTHI2024	orn	oligoribonuclease	1878292-1878840	+	182	68250317	orn	CDS	COG1949A	NC_007146	1878292	1878840
ref|NC_007146|:1880307-1879240	NTHI2025	wecA	undecaprenyl-phosphate alpha-N-acetylglucosaminyl 1-phosphate transferase	1879240-1880307	-	355	68250318	wecA	CDS	COG0472M	NC_007146	1880307	1879240
ref|NC_007146|:1882973-1880382	NTHI2026	glnD	PII uridylyl-transferase	1880382-1882973	-	863	68250319	glnD	CDS	COG2844O	NC_007146	1882973	1880382
ref|NC_007146|:1883873-1883067	NTHI2027	map	methionine aminopeptidase	1883067-1883873	-	268	68250320	map	CDS	COG0024J	NC_007146	1883873	1883067
ref|NC_007146|:1884009-1884353	NTHI2029	NTHI2029	iron-sulfur cluster insertion protein ErpA	1884009-1884353	+	114	68250321	-	CDS	COG0316S	NC_007146	1884009	1884353
ref|NC_007146|:1884355-1884708	NTHI2030	NTHI2030	hypothetical protein	1884355-1884708	+	117	68250322	-	CDS	COG3112S	NC_007146	1884355	1884708
ref|NC_007146|:1884715-1887060	NTHI2031	mrcB	penicillin-binding protein 1B	1884715-1887060	+	781	68250323	mrcB	CDS	COG0744M	NC_007146	1884715	1887060
ref|NC_007146|:1887185-1888105	NTHI2033	hemH	phosphoribosylaminoimidazole-succinocarboxamide synthase	1887185-1888105	+	306	68250324	hemH	CDS	COG0152F	NC_007146	1887185	1888105
ref|NC_007146|:1888261-1889595	NTHI2034	argG	argininosuccinate synthase	1888261-1889595	+	444	68250325	argG	CDS	COG0137E	NC_007146	1888261	1889595
ref|NC_007146|:1890859-1889666	NTHI2035	NTHI2035	manganese transporter NRAMP	1889666-1890859	-	397	68250326	-	CDS	COG1914P	NC_007146	1890859	1889666
ref|NC_007146|:1891640-1890903	NTHI2036	NTHI2036	LamB/YcsF family protein	1890903-1891640	-	245	68250327	-	CDS	COG1540R	NC_007146	1891640	1890903
ref|NC_007146|:1892556-1891627	NTHI2037	NTHI2037	allophanate hydrolase subunit 2	1891627-1892556	-	309	68250328	-	CDS	COG1984E	NC_007146	1892556	1891627
ref|NC_007146|:1893194-1892553	NTHI2038	NTHI2038	allophanate hydrolase subunit 1	1892553-1893194	-	213	68250329	-	CDS	COG2049E	NC_007146	1893194	1892553
ref|NC_007146|:1895435-1893456	NTHI2041	rnb	exoribonuclease II	1893456-1895435	-	659	68250330	rnb	CDS	COG4776K	NC_007146	1895435	1893456
ref|NC_007146|:1896420-1895533	NTHI2042	fabI	enoyl-[acyl-carrier-protein] reductase	1895533-1896420	-	295	68250331	fabI	CDS	COG0623I	NC_007146	1896420	1895533
ref|NC_007146|:1896500-1898083	NTHI2044	prfC	peptide chain release factor 3	1896500-1898083	+	527	68250332	prfC	CDS	COG4108J	NC_007146	1896500	1898083
ref|NC_007146|:1898392-1898159	NTHI2045	NTHI2045	hypothetical protein	1898159-1898392	-	77	68250333	-	CDS	-	NC_007146	1898392	1898159
ref|NC_007146|:1898824-1898495	NTHI2046	NTHI2046	putative branched-chain amino acid permease	1898495-1898824	-	109	68250334	-	CDS	COG1687E	NC_007146	1898824	1898495
ref|NC_007146|:1899555-1898821	NTHI2047	NTHI2047	putative branched-chain amino acid permease	1898821-1899555	-	244	68250335	-	CDS	COG1296E	NC_007146	1899555	1898821
ref|NC_007146|:1900494-1899565	NTHI2048	metR	HTH-type transcriptional regulator MetR	1899565-1900494	-	309	68250336	metR	CDS	COG0583K	NC_007146	1900494	1899565
ref|NC_007146|:1907970-1906825	NTHI2049	lldD	L-lactate dehydrogenase	1906825-1907970	-	381	68250337	lldD	CDS	COG1304C	NC_007146	1907970	1906825
ref|NC_007146|:1908991-1908182	NTHI2050	murI	glutamate racemase	1908182-1908991	-	269	68250338	murI	CDS	COG0796M	NC_007146	1908991	1908182
ref|NC_007146|:1911102-1909021	NTHI2051	recG	ATP-dependent DNA helicase RecG	1909021-1911102	-	693	68250339	recG	CDS	COG1200LK	NC_007146	1911102	1909021
ref|NC_007146|:1913213-1911099	NTHI2052	spoT	guanosine-3',5'-bis 3'-pyrophosphohydrolase	1911099-1913213	-	704	68250340	spoT	CDS	COG0317TK	NC_007146	1913213	1911099
ref|NC_007146|:1913552-1913286	NTHI2053	rpoZ	DNA-directed RNA polymerase subunit omega	1913286-1913552	-	88	68250341	rpoZ	CDS	COG1758K	NC_007146	1913552	1913286
ref|NC_007146|:1914241-1913615	NTHI2054	gmk	guanylate kinase	1913615-1914241	-	208	68250342	gmk	CDS	COG0194F	NC_007146	1914241	1913615
ref|NC_007146|:52172-51229	NTHI0058	kdgK	kdgK undefined product	51229-52172	-	-	-	kdgK	PSEUDO	-	NC_007146	52172	51229
ref|NC_007146|:159024-159233	NTHI0174	NTHI0174	NTHI0174 undefined product	159024-159233	+	-	-	NTHI0174	PSEUDO	-	NC_007146	159024	159233
ref|NC_007146|:241026-241337	NTHI0253	bolA	bolA undefined product	241026-241337	+	-	-	bolA	PSEUDO	-	NC_007146	241026	241337
ref|NC_007146|:262637-261501	NTHI0276	adhC	adhC undefined product	261501-262637	-	-	-	adhC	PSEUDO	-	NC_007146	262637	261501
ref|NC_007146|:367280-366853	NTHI0377	dusC	dusC undefined product	366853-367280	-	-	-	dusC	PSEUDO	-	NC_007146	367280	366853
ref|NC_007146|:390764-389976	NTHI0400	merP	merP undefined product	389976-390764	-	-	-	merP	PSEUDO	-	NC_007146	390764	389976
ref|NC_007146|:403350-402425	NTHI0417	NTHI0417	NTHI0417 undefined product	402425-403350	-	-	-	NTHI0417	PSEUDO	-	NC_007146	403350	402425
ref|NC_007146|:495142-495038	NTHI0526	NTHI0526	NTHI0526 undefined product	495038-495142	-	-	-	NTHI0526	PSEUDO	-	NC_007146	495142	495038
ref|NC_007146|:513821-513216	NTHI0548	NTHI0548	NTHI0548 undefined product	513216-513821	-	-	-	NTHI0548	PSEUDO	-	NC_007146	513821	513216
ref|NC_007146|:637025-638099	NTHI0675	lic2C	lic2C undefined product	637025-638099	+	-	-	lic2C	PSEUDO	-	NC_007146	637025	638099
ref|NC_007146|:692888-696042	NTHI0736	hgpD	hgpD undefined product	692888-696042	+	-	-	hgpD	PSEUDO	-	NC_007146	692888	696042
ref|NC_007146|:767994-768131	NTHI0815	NTHI0815	NTHI0815 undefined product	767994-768131	+	-	-	NTHI0815	PSEUDO	-	NC_007146	767994	768131
ref|NC_007146|:771064-770050	NTHI0818	ppx	ppx undefined product	770050-771064	-	-	-	ppx	PSEUDO	-	NC_007146	771064	770050
ref|NC_007146|:795930-792738	NTHI0840	hgpC	hgpC undefined product	792738-795930	-	-	-	hgpC	PSEUDO	-	NC_007146	795930	792738
ref|NC_007146|:883476-883714	NTHI0910	lex2A	lex2A undefined product	883476-883714	+	-	-	lex2A	PSEUDO	-	NC_007146	883476	883714
ref|NC_007146|:920445-919745	NTHI0968	NTHI0968	NTHI0968 undefined product	919745-920445	-	-	-	NTHI0968	PSEUDO	-	NC_007146	920445	919745
ref|NC_007146|:1000571-1002138	NTHI1053	NTHI1053	NTHI1053 undefined product	1000571-1002138	+	-	-	NTHI1053	PSEUDO	-	NC_007146	1000571	1002138
ref|NC_007146|:1162380-1160279	NTHI1217	mod	mod undefined product	1160279-1162380	-	-	-	mod	PSEUDO	-	NC_007146	1162380	1160279
ref|NC_007146|:1197560-1198939	NTHI1260	ccmH	ccmH undefined product	1197560-1198939	+	-	-	ccmH	PSEUDO	-	NC_007146	1197560	1198939
ref|NC_007146|:1205244-1206468	NTHI1270	NTHI1270	NTHI1270 undefined product	1205244-1206468	+	-	-	NTHI1270	PSEUDO	-	NC_007146	1205244	1206468
ref|NC_007146|:1322429-1322608	NTHI1392	NTHI1392	NTHI1392 undefined product	1322429-1322608	+	-	-	NTHI1392	PSEUDO	-	NC_007146	1322429	1322608
ref|NC_007146|:1402061-1401564	NTHI1474_1	NTHI1474_1	NTHI1474_1 undefined product	1401564-1402061	-	-	-	NTHI1474_1	PSEUDO	-	NC_007146	1402061	1401564
ref|NC_007146|:1457816-1458946	NTHI1557	NTHI1557	NTHI1557 undefined product	1457816-1458946	+	-	-	NTHI1557	PSEUDO	-	NC_007146	1457816	1458946
ref|NC_007146|:1501043-1500948	NTHI1609	NTHI1609	NTHI1609 undefined product	1500948-1501043	-	-	-	NTHI1609	PSEUDO	-	NC_007146	1501043	1500948
ref|NC_007146|:1547671-1547829	NTHI1672	NTHI1672	NTHI1672 undefined product	1547671-1547829	+	-	-	NTHI1672	PSEUDO	-	NC_007146	1547671	1547829
ref|NC_007146|:1603384-1603728	NTHI1751	NTHI1751	NTHI1751 undefined product	1603384-1603728	+	-	-	NTHI1751	PSEUDO	-	NC_007146	1603384	1603728
ref|NC_007146|:1615362-1614452	NTHI1769	NTHI1769	NTHI1769 undefined product	1614452-1615362	-	-	-	NTHI1769	PSEUDO	-	NC_007146	1615362	1614452
ref|NC_007146|:1637271-1639683	NTHI1794	NTHI1794	NTHI1794 undefined product	1637271-1639683	+	-	-	NTHI1794	PSEUDO	-	NC_007146	1637271	1639683
ref|NC_007146|:1864154-1861885	NTHI2009	metE	metE undefined product	1861885-1864154	-	-	-	metE	PSEUDO	-	NC_007146	1864154	1861885
ref|NC_007146|:1874028-1873008	NTHI2018	pmi	pmi undefined product	1873008-1874028	-	-	-	pmi	PSEUDO	-	NC_007146	1874028	1873008
	sRNA 2a	sRNA 2a	sRNA Candidate 2a	61092-61193	+	101	-	sRNA 2a	RNA	-	NC_007146	61092	61193
	sRNA 4a	sRNA 4a	sRNA Candidate 4a	80619-80835	+	216	-	sRNA 4a	RNA	-	NC_007146	80619	80835
	6	6	6	87634-87738	+	104	-	6	RNA	-	NC_007146	87634	87738
	8	8	8	98223-98369	+	146	-	8	RNA	-	NC_007146	98223	98369
	sRNA 8a	sRNA 8a	sRNA Candidate 8a	98843-98944	+	101	-	sRNA 8a	RNA	-	NC_007146	98843	98944
	10	10	10	100843-100952	+	109	-	10	RNA	-	NC_007146	100843	100952
	sRNA 10a	sRNA 10a	sRNA Candidate 10a	103471-103623	+	152	-	sRNA 10a	RNA	-	NC_007146	103471	103623
	sRNA 26a	sRNA 26a	sRNA Candidate 26a	231158-231296	+	138	-	sRNA 26a	RNA	-	NC_007146	231158	231296
	27	27	27	233334-233484	+	150	-	27	RNA	-	NC_007146	233334	233484
	28	28	28	235486-235721	+	235	-	28	RNA	-	NC_007146	235486	235721
	29	29	29	257623-257802	+	179	-	29	RNA	-	NC_007146	257623	257802
	sRNA 30a	sRNA 30a	sRNA Candidate 30a	273387-273561	+	174	-	sRNA 30a	RNA	-	NC_007146	273387	273561
	32	32	32	287094-287460	+	366	-	32	RNA	-	NC_007146	287094	287460
	33	33	33	287611-287777	+	166	-	33	RNA	-	NC_007146	287611	287777
	34	34	34	289488-289639	+	151	-	34	RNA	-	NC_007146	289488	289639
	36	36	36	321169-321298	+	129	-	36	RNA	-	NC_007146	321169	321298
	37	37	37	335928-336155	+	227	-	37	RNA	-	NC_007146	335928	336155
	39	39	39	406561-406953	+	392	-	39	RNA	-	NC_007146	406561	406953
	40	40	40	421481-421645	+	164	-	40	RNA	-	NC_007146	421481	421645
	43	43	43	448851-448992	+	141	-	43	RNA	-	NC_007146	448851	448992
	sRNA 43a	sRNA 43a	sRNA Candidate 43a	457216-457368	+	152	-	sRNA 43a	RNA	-	NC_007146	457216	457368
	45	45	45	475737-475916	+	179	-	45	RNA	-	NC_007146	475737	475916
	sRNA 45a	sRNA 45a	sRNA Candidate 45a	482142-482307	+	165	-	sRNA 45a	RNA	-	NC_007146	482142	482307
	46	46	46	502078-502320	+	242	-	46	RNA	-	NC_007146	502078	502320
	47	47	47	505743-505904	+	161	-	47	RNA	-	NC_007146	505743	505904
	49	49	49	531236-531385	+	149	-	49	RNA	-	NC_007146	531236	531385
	50	50	50	534743-534909	+	166	-	50	RNA	-	NC_007146	534743	534909
	51	51	51	539722-539821	+	99	-	51	RNA	-	NC_007146	539722	539821
	53	53	53	546537-546773	+	236	-	53	RNA	-	NC_007146	546537	546773
	54	54	54	546838-547052	+	214	-	54	RNA	-	NC_007146	546838	547052
	56	56	56	556247-556401	+	154	-	56	RNA	-	NC_007146	556247	556401
	57	57	57	560369-560527	+	158	-	57	RNA	-	NC_007146	560369	560527
	58	58	58	560009-560211	+	202	-	58	RNA	-	NC_007146	560009	560211
	59	59	59	580085-580396	+	311	-	59	RNA	-	NC_007146	580085	580396
	62	62	62	602212-602403	+	191	-	62	RNA	-	NC_007146	602212	602403
	63	63	63	606391-606627	+	236	-	63	RNA	-	NC_007146	606391	606627
	74	74	74	652485-652673	+	188	-	74	RNA	-	NC_007146	652485	652673
	sRNA78a	sRNA 78a	sRNA Candidate 78a	660741-660872	+	131	-	sRNA 78a	RNA	-	NC_007146	660741	660872
	91	91	91	692510-692750	+	240	-	91	RNA	-	NC_007146	692510	692750
	92	92	92	696412-696627	+	215	-	92	RNA	-	NC_007146	696412	696627
	93	93	93	696682-697097	+	415	-	93	RNA	-	NC_007146	696682	697097
	sRNA 98a	sRNA 98a	sRNA Candidate 98a	723542-723680	+	138	-	sRNA 98a	RNA	-	NC_007146	723542	723680
	99	99	99	724339-724564	+	225	-	99	RNA	-	NC_007146	724339	724564
	100	100	100	738737-738944	+	207	-	100	RNA	-	NC_007146	738737	738944
	101	101	101	738972-739179	+	207	-	101	RNA	-	NC_007146	738972	739179
	103	103	103	755424-755962	+	538	-	103	RNA	-	NC_007146	755424	755962
	104	104	104	764883-764999	+	116	-	104	RNA	-	NC_007146	764883	764999
	106	106	106	769967-770066	+	99	-	106	RNA	-	NC_007146	769967	770066
	sRNA 106a	sRNA 106a	sRNA Candidate 106a	774516-774788	+	272	-	sRNA 106a	RNA	-	NC_007146	774516	774788
	108	108	108	781960-782147	+	187	-	108	RNA	-	NC_007146	781960	782147
	110	110	110	805491-805671	+	180	-	110	RNA	-	NC_007146	805491	805671
	112	112	112	838825-838981	+	156	-	112	RNA	-	NC_007146	838825	838981
	114	114	114	878785-879097	+	312	-	114	RNA	-	NC_007146	878785	879097
	118	118	118	909260-909462	+	202	-	118	RNA	-	NC_007146	909260	909462
	119	119	119	915756-915929	+	173	-	119	RNA	-	NC_007146	915756	915929
	127	127	127	962732-962931	+	199	-	127	RNA	-	NC_007146	962732	962931
	130	130	130	971472-971580	+	108	-	130	RNA	-	NC_007146	971472	971580
	132	132	132	993799-994001	+	202	-	132	RNA	-	NC_007146	993799	994001
	134	134	134	1011116-1011429	+	313	-	134	RNA	-	NC_007146	1011116	1011429
	139	139	139	1043502-1043601	+	99	-	139	RNA	-	NC_007146	1043502	1043601
	140	140	140	1070029-1070176	+	147	-	140	RNA	-	NC_007146	1070029	1070176
	141	141	141	1070698-1070855	+	157	-	141	RNA	-	NC_007146	1070698	1070855
	142	142	142	1075228-1075439	+	211	-	142	RNA	-	NC_007146	1075228	1075439
	146	146	146	1088387-1088532	+	145	-	146	RNA	-	NC_007146	1088387	1088532
	148	148	148	1095752-1095861	+	109	-	148	RNA	-	NC_007146	1095752	1095861
	149	149	149	1099874-1099991	+	117	-	149	RNA	-	NC_007146	1099874	1099991
	150	150	150	1112999-1113153	+	154	-	150	RNA	-	NC_007146	1112999	1113153
	sRNA 151a	sRNA 151a	sRNA Candidate 151a	1119841-1119978	+	137	-	sRNA 151a	RNA	-	NC_007146	1119841	1119978
	152	152	152	1123535-1124306	+	771	-	152	RNA	-	NC_007146	1123535	1124306
	155	155	155	1131595-1131752	+	157	-	155	RNA	-	NC_007146	1131595	1131752
	157	157	157	1140133-1140369	+	236	-	157	RNA	-	NC_007146	1140133	1140369
	158	158	158	1144910-1145181	+	271	-	158	RNA	-	NC_007146	1144910	1145181
	159	159	159	1146471-1146853	+	382	-	159	RNA	-	NC_007146	1146471	1146853
	162	162	162	1177393-1177590	+	197	-	162	RNA	-	NC_007146	1177393	1177590
	sRNA 162a	sRNA 162a	sRNA Candidate 162a	1180583-1180798	+	215	-	sRNA 162a	RNA	-	NC_007146	1180583	1180798
	164	164	164	1196877-1197008	+	131	-	164	RNA	-	NC_007146	1196877	1197008
	166	166	166	1227675-1227925	+	250	-	166	RNA	-	NC_007146	1227675	1227925
	sRNA 168a3'	sRNA 168a3'	sRNA Candidate 168a3'	1245709-1245779	+	70	-	sRNA 168a3'	RNA	-	NC_007146	1245709	1245779
	sRNA 168b	sRNA 168b	sRNA Candidate 168b	1245876-1245962	+	86	-	sRNA 168b	RNA	-	NC_007146	1245876	1245962
	168	168	168	1254651-1254932	+	281	-	168	RNA	-	NC_007146	1254651	1254932
	169	169	169	1255598-1255838	+	240	-	169	RNA	-	NC_007146	1255598	1255838
	171	171	171	1257865-1258010	+	145	-	171	RNA	-	NC_007146	1257865	1258010
	172	172	172	1276333-1276547	+	214	-	172	RNA	-	NC_007146	1276333	1276547
	174	174	174	1289168-1289495	+	327	-	174	RNA	-	NC_007146	1289168	1289495
	175	175	175	1292860-1292998	+	138	-	175	RNA	-	NC_007146	1292860	1292998
	177	177	177	1313065-1313303	+	238	-	177	RNA	-	NC_007146	1313065	1313303
	178	178	178	1314141-1314354	+	213	-	178	RNA	-	NC_007146	1314141	1314354
	sRNA 178a	sRNA 178a	sRNA Candidate 178a	1324030-1324178	+	148	-	sRNA 178a	RNA	-	NC_007146	1324030	1324178
	179	179	179	1336696-1336817	+	121	-	179	RNA	-	NC_007146	1336696	1336817
	182	182	182	1367555-1368119	+	564	-	182	RNA	-	NC_007146	1367555	1368119
	183	183	183	1368199-1368373	+	174	-	183	RNA	-	NC_007146	1368199	1368373
	sRNA 183a	sRNA 183a	sRNA Candidate 183a	1375840-1376207	+	367	-	sRNA 183a	RNA	-	NC_007146	1375840	1376207
	184	184	184	1378730-1378949	+	219	-	184	RNA	-	NC_007146	1378730	1378949
	188	188	188	1392660-1392777	+	117	-	188	RNA	-	NC_007146	1392660	1392777
	189	189	189	1396982-1397087	+	105	-	189	RNA	-	NC_007146	1396982	1397087
	191	191	191	1409669-1409889	+	220	-	191	RNA	-	NC_007146	1409669	1409889
	195	195	195	1447765-1447945	+	180	-	195	RNA	-	NC_007146	1447765	1447945
	197	197	197	1458894-1459100	+	206	-	197	RNA	-	NC_007146	1458894	1459100
	198	198	198	1460189-1460342	+	153	-	198	RNA	-	NC_007146	140253	1460342
	199	199	199	1463923-1464122	+	199	-	199	RNA	-	NC_007146	1463923	1464122
	201	201	201	1500735-1501276	+	541	-	201	RNA	-	NC_007146	1500735	1501276
	204	204	204	1524949-1525168	+	219	-	204	RNA	-	NC_007146	1524949	1525168
	208	208	208	1547165-1547350	+	185	-	208	RNA	-	NC_007146	1547165	1547350
	210	210	210	1567893-1568083	+	190	-	210	RNA	-	NC_007146	1567893	1568083
	212	212	212	1577543-1577818	+	275	-	212	RNA	-	NC_007146	1577543	1577818
	213	213	213	1579571-1579721	+	150	-	213	RNA	-	NC_007146	1579571	1579721
	214	214	214	1580094-1580314	+	220	-	214	RNA	-	NC_007146	1580094	1580314
	216	216	216	1581120-1587275	+	207	-	216	RNA	-	NC_007146	1581120	1587275
	217	217	217	1581428-1581586	+	158	-	217	RNA	-	NC_007146	1581428	1581586
	219	219	219	1590142-1590314	+	172	-	219	RNA	-	NC_007146	1590142	1590314
	220	220	220	1597427-1597588	+	161	-	220	RNA	-	NC_007146	1597427	1597588
	sRNA 225a	sRNA 225a	sRNA Candidate 225a	1647554-1647822	+	268	-	sRNA 225a	RNA	-	NC_007146	1647554	1647822
	227	227	227	1666845-1666995	+	150	-	227	RNA	-	NC_007146	1666845	1666995
	232	232	232	1722351-1722618	+	267	-	232	RNA	-	NC_007146	1722351	1722618
	233	233	233	1725133-1725265	+	132	-	233	RNA	-	NC_007146	1725133	1725265
	234	234	234	1728230-1728458	+	228	-	234	RNA	-	NC_007146	1728230	1728458
	237	237	237	1738871-1739315	+	444	-	237	RNA	-	NC_007146	1738871	1739315
	238	238	238	1744155-1744312	+	157	-	238	RNA	-	NC_007146	1744155	1744312
	240	240	240	1793614-1793845	+	231	-	240	RNA	-	NC_007146	1793614	1793845
	242	242	242	1796346-1796675	+	329	-	242	RNA	-	NC_007146	1796346	1796675
	243	243	243	1826867-1826995	+	128	-	243	RNA	-	NC_007146	1826867	1826995
	248	248	248	1870174-1870320	+	146	-	248	RNA	-	NC_007146	1870174	1870320
	250	250	250	1874071-1874327	+	256	-	250	RNA	-	NC_007146	1874071	1874327
	251	251	251	1893318-1893595	+	277	-	251	RNA	-	NC_007146	1893318	1893595

## Sheet: Sheet2
>ref|NC_007146|:2-1021	glyceraldehyde-3-phosphate	dehydrogenase
ATGGCAATTAAAATTGGTATCAATGGTTTTGGTCGTATCGGCCGTATCGTATTCCGTGCAGCACAACATC
GTGATGACATTGAAGTTGTAGGTATTAACGACTTAATCGACGTTGAATACATGGCTTATATGTTGAAATA
TGATTCAACTCACGGTCGTTTCGACGGCACTGTTGAAGTGAAAGATGGTAACTTAGTGGTTAATGGTAAA
ACTATCCGTGTCACTGCAGAACGTGATCCAGCAAACTTAAACTGGGGTGCAATCGGTGTTGATATCGCTG
TTGAAGCGACTGGTTTATTCTTAACTGATGAAACTGCTCGTAAACATATCACTGCAGGCGCAAAAAAAGT
TGTATTAACTGGCCCATCTAAAGATGCAACCCCTATGTTCGTTCGTGGTGTAAACTTCAACGCATACGCA
GGTCAAGATATCGTTTCTAACGCATCTTGTACAACAAACTGTTTAGCTCCTTTAGCACGTGTTGTTCATG
AAACTTTCGGTATCAAAGATGGTTTAATGACCACTGTTCACGCAACGACTGCAACTCAAAAAACTGTGGA
TGGTCCATCAGCTAAAGACTGGCGCGGCGGCCGCGGTGCATCACAAAACATCATTCCATCTTCAACAGGT
GCAGCGAAAGCAGTAGGTAAAGTATTACCTGCATTAAACGGTAAATTAACTGGTATGGCTTTCCGTGTTC
CAACGCCAAACGTATCTGTTGTTGATTTAACAGTTAATCTTGAAAAACCAGCTTCTTATGATGCAATCAA
ACAAGCAATCAAAGATGCAGCGGAAGGTAAAACGTTCAATGGCGAATTAAAAGGCGTATTAGGTTACACT
GAAGATGCTGTTGTTTCTACTGACTTCAACGGTTGTGCTTTAACTTCTGTATTTGATGCAGAAGCAGGTA
TCGCATTAACAGATTCTTTCGTTAAATTGGTATCTTGGTACGATAACGAAACGGGTTACTCAAACAAAGT
ATTAGACTTAGTAGCTCATATCTACAACTACAAAGGCTAG
>ref|NC_007146|:1191-3014	long	chain	fatty	acid	CoA	ligase
ATGAAATCAAAAAATAGGGTTAATATGAATCTCGATCTCCATTTTGTTCATCGTATTCAACAACAAGCCA
AGACTCGTGCAAATATGACCGCACTTCGCTATAAAGAACACGGCTTGTGGCGAGACATTTCTTGGAAAAA
TTTTCAAGAGCAACTCAATCAACTTTCTCGAGCATTGCTTACTCACAATATTGACGTACAAGATAAAATC
GCCATTTTTGCCCATAATATGGAACGTTGGACAATCGCTGACATTGCAACCTTACAAATTCGAGCAATCA
CAGTGCCTATTTACTCAACCAATACAGCCCAGCAAGCAGAATTTATCCTAAATCACGCCGATGTAAAAAT
TCTCTTCGTCGGCGATCAAGAGCAATACGATCAAGCATTGGAAATTGCTCATCATTGTCCAAAATTACAA
AAAATTGTGGCAATGAAATCTACAATTCAATTACAACAAGATCCTCTTTCTTGCACTTGGGAAAGTTTTA
TTGAAACAGGTTCAAACGCCCAACAAGATGAACTGACTCAACGCTTAAACCAAAAACAATTATCGGATTT
ATTTACGATTATTTATACCTCAGGCACAACGGGAGAGCCTAAAGGTGTCATGTTAGATTACGCTAATCTC
GCGCATCAATTAGAAACGCACGATCTTTCACTTAATGTGACAGATCAGGATATTTCACTTTCTTTTTTAC
CATTCTCTCATATTTTTGAACGGGCATGGGCGGCTTATATTCTTCATAGAGGCGCAATACTTTGCTATTT
AGAAGACACCAATCAAGTACGGTCAGCTTTAACGGAAATTCGCCCAACTTTAATGTGTGCCGTCCCACGT
TTTTACGAAAAAATTTATGCAGCCGTGCTGGATAAAGTTCAAAAAGCACCAAAACTTCGCCAAATAATGT
TCCATTGGACAATTTCTGTAGGACAAAAACATTTTGATTTACGTGCGAATAACAAAGCTATTCCGTTCTT
ATTGAAGAAACAATTTGCTTTAGCGGATAAATTAGTACTCTCAAAACTTCGCCAATTATTGGGTGGGCGT
ATAAAAATGATGCCTTGCGGAGGAGCAAAATTAGAACCGGCTATTGGGTTATTTTTCCACGCCATTGGTA
TCAACATCAAATTAGGCTATGGCATGACAGAAACAACCGCAACCGTTTCTTGCTGGCATGATTTCCAATT
TAACCCAAATTCAATCGGCACACTCATGCCAAAAGCGGAAGTTAAAATTGGGGAAAATAATGAAATCCTC
GTGCGTGGCAAAATGGTAATGAAAGGCTATTACAAGAAGCCAGAAGAAACGGCTCAAGCCTTCACAAAAG
ATGGTTTCTTAAAAACTGGCGATGCGGGAGAGTTTGACGAACAAGGAAATTTATTTATTACCGATCGTAT
CAAAGAATTAATGAAAACCTCAAACGGTAAATATATCGCGCCACAATATATCGAAAGCAAAATCGGTAAA
GATAAATTTATCGAACAAATTGCAATCATCGCAGATGCGAAAAAATATGTGTCCGCACTGATTGTGCCTT
GCTTTGATAGTTTGGAAGAGTACGCTAAACAGATCAATATTAAATATCATGACCGTTTAGAATTATTAAA
AAATTCTGACATTCTGAAAATGTTTGAGCAACGTATTAATGCGGTGCAAAAAGAATTGGCTCACTTTGAG
CAAGTAAAGAAATTCACGCTACTCTCTCAAGCATTCAGCATTAAATTAGGCGAAATTACACCAACATTAA
AATTGCGTAGAAAAGTGATTTTGGAACGTTATCGCAAGCAAATTGAAGCAATGTATCATTCACAAGAAGC
ATAA
>ref|NC_007146|:3839-3051	hypothetical	protein	NTHI0003
ATGATGTATAAAGCAGTATTTAGTGATTTTGATGGCACCTTATTAACCTCTCAACATACCATTTCCCCTC
GAACTGTTGCGGTAATTAAGCGTTTAACGGCGAATGGCATTCCTTTTGTGCCAATTTCGGCGCGTTCTCC
TCTAGGTATTTTGCCTTATTGGAAACAGCTTGAAACGAATAATGTGCTTGTTGCATTTAGTGGCGCGCTT
ATTTTGAACCAAAATCTCGAACCAATTTATAGCGTACAAATCGATCCAAAAGATATTTTAGAGATTAATA
CCGTTTTGGCGGAACATCCTTTGCTTGGCGTGAATTATTATACAAATAATGATTGCCATGCTCGTGACGT
AGAAAATAAATGGGTGATTTATGAATGCAGCGTGACCAAAATTGAGATTCATCCTTTTGATGAAGTAGCG
ACAAGTTCGCCACATAAAATTCAAATTATTGGGGAAGCAGAAGAAATCATTGAGATTGAAGTTCTTTTAA
AGAAAAAATTTCCACATTTAAGTATTTGCCGTTCCCACGCTAATTTTTTAGAGGTAATGCACAAGAATGC
AACCAAAGGAAGTGCGGTGCGTTTTTTGGAAGATTATTTTGGCGTACAAACCAATGAAGTGATTGCATTT
GGCGATAATTTTAATGATTTGGATATGCTACAACACGCAGGACTTGGGGTGGCAATGGGAAATGCGCCAG
ATGAAATTAAACAAGCGGCAAATGTGATTACGGCAACCAATAATGAAGATGGACTTGCATTGATTTTAGA
AGAAAAGTTTCCTGAATAA
>ref|NC_007146|:4319-3855	putative	metalloprotease
ATGGGAAGTGTATTGGTTGATTTGCAAATTGCCACAGAAAATATAGAGGGTTTGCCAACAGAAGAGCAGA
TTGTGCAGTGGGCAACAGGTGCTGTTCAACCAGAAGGGAATGAAGTCGAAATGACGGTGCGTATTGTGGA
TGAAGCCGAAAGCCATGAATTAAATTTAACTTATCGTGGAAAGGATCGCCCGACTAACGTGCTTTCATTT
CCATTTGAATGCCCCGATGAGGTGGAGTTGCCATTGTTAGGGGATCTCGTTATTTGTCGTCAAGTCGTGG
AGCGAGAAGCTGCAGAACAAGAGAAACCATTAATGGCGCATTGGGCGCATATGGTCGTGCATGGTTGTTT
ACATTTACTCGGTTATGATCATATTGAAGACGATGAAGCGGAAGAAATGGAAAGTTTAGAAACCCAAATT
ATGCAAGGATTAGGCTTTGATGATCCTTATTTAGCAGAGAAATAA
>ref|NC_007146|:5393-4581	formate	dehydrogenase	accessory	protein
ATGCAGTGCTGGATTCGACAAACTATCAACTTTTTTAGAAAGACAAAAAATACAGAAAAATTGACCGCAC
TTTTGCAACAAAAAGAGGACATACTGGCTGTTGAGATGCCAGTTTCTTTAGTATATAACGGGATTTCTCA
CGCAGTTATGATGTGTTCCCCAAACAATTTAGAGGATTTTGCTTTAGGCTTTTCTATAACAGAGGGAATT
ATTGATAAACCAGAAGATATTTATGGCATTGATGTTGTAGAAGTTTGCAATGGTATTGAAGTGCAAATTG
AACTTTCCAGCCGTAAATTTATGGCATTAAAAGAGCATCGTCGTAATCTTACGGGGCGTACAGGCTGTGG
TATTTGTGGTACAGAACAATTGAATCAAGTATATAAAACTTTTCCAAAATTAGACTGTACTTTTCAATTT
GATTTAAATTTGCTAGATAGTTGTCTTATTGATCTTCAAAAAAATCAATTACTTGGATGTAAAACTGGTG
CTACCCATGCTTGTGCATTTTTCGATTTATATGGAAATATGTTAGCTATTTACGAAGATGTAGGTCGCCA
CGTTGCGTTAGATAAATTGCTTGGTTGGCACGCAAAATCGGGTAAGCCTAGAGGTTTTATTTTAGCCTCC
AGTCGAGCGAGTTATGAAATGGTGCAAAAAACAGTGGCTTGCGGGGTGGAAATGTTAGTCACGATTTCCG
CCGCAACGGATTTAGCAGTAACAATGGCAGAGAAACATAATTTGACTTTAATTGGTTTTGCTAGGGAAGG
AAAAGGAAATATTTATAGTGGGCATCAACGACTTCACAATTAA
>ref|NC_007146|:5664-8750	formate	dehydrogenase	major	subunit
ATGCAGGTCTCAAGAAGAAAATTCTTCAAGATCTGTGCAGGAGGTATGGCGGGAACGTCAGCTGCAATGT
TGGGCTTTGCTCCAGCAAACGTATTAGCTGCGCCACGCGAATATAAATTATTACGCGCGTTTGAATCCCG
TAACACCTGTACATATTGCGCTGTAAGTTGCGGTATGTTGTTATATAGCACAGGCAAACCTTACAATTCA
TTAAGCAGCCATACTGGCACAAATACTCGTTCAAAACTCTTTCATATTGAGGGTGATCCAGATCATCCAG
TCAGTCGTGGTGCGCTTTGCCCGAAAGGTGCTGGCTCACTCGATTATGTCAATAGTGAAAGCCGTTCTTT
ATATCCTCAATATCGTGCGCCAGGTTCTGATAAATGGGAACGAATTTCTTGGAAAGATGCCATTAAACGT
ATTGCTCGTTTAATGAAAGATGACCGAGATGCCAACTTTGTTGAAAAAGATTCAAATGGAAAAACGGTTA
ATCGTTGGGCAACGACAGGAATTATGACTGCATCAGCAATGAGCAATGAAGCTGCGTTATTAACACAAAA
GTGGATTAGAATGCTCGGTATGGTGCCAGTATGTAACCAAGCGAATACTTGACACGGACCAACGGTAGCA
AGTCTTGCTCCATCATTTGGTCGCGGTGCCATGACAAATAACTGGGTTGATATTAAAAATGCCAACTTAA
TCATCGTTCAAGGCGGTAACCCTGCAGAAGCCCATCCTGTTGGCTTCCGTTGGGCAATTGAAGCGAAGAA
AAACGGTGCGAAAATCATCGTTATTGATCCGCGTTTTAACCGTACAGCATCCGTTGCTGATCTTCATGCG
CCAATTCGTTCTGGTTCTGATATTACGTTCTTAATGGGCGTGATCCGTTACCTATTGGAAACAAACCAAA
TTCAACACGAATATGTTAAACACTATACCAACGCATCATTCTTAATTGATGAAGGTTTCAAATTTGAAGA
TGGTTTATTTGTAGGGTATAACGAAGAAAAACGTAACTACGATAAATCTAAATGGAACTACCAATTTGAT
GAAAATGGTCACGCTAAACGTGATATGACATTACAACATCCTCGTTGTGTCATTAACATCTTAAAAGAGC
ACGTTTCTCGTTATACCCCAGAAATGGTTGAACGTATTACAGGCGTAAAACAAAAACTCTTCTTACAAAT
CTGTGAAGAAATTGGTAAAACCTCTGTGCCAAATAAAACGATGACGCATCTATATGCATTAGGTTTTACA
GAGCATTCAATCGGTACACAAAATATTCGCTCAATGGCGATAATCCAGTTACTTTTAGGTAATATGGGGA
TGCCAGGTGGCGGTATTAACGCATTACGTGGACACTCCAATGTGCAAGGTACGACAGATATGGGCTTATT
GCCAATGTCTTTACCAGGTTATATGCGTTTGCCAAACGATAGAGATACCTCTTACGATCAATACATTAAC
GCAATTACACCAAAAGATATCGTTCCAAACCAAGTGAACTATTATCGTCATACTTCAAAATTCTTTGTTA
GTATGATGAAAACTTTCTACGGAGATAATGCCACTAAGGAAAATGGCTGGGGATTCGATTTCTTACCAAA
AGCAGATCGCCTATATGATCCAATTACTCACGTTAAATTGATGAATGAAGGCAAATTACACGGTTGGATT
TTACAAGGTTTTAACGTATTAAATTCACTACCAAATAAAAATAAAACGTTATCTGGTATGAGTAAACTGA
AATACTTAGTCGTTATGGATCCATTACAAACTGAATCATCAGAATTTTGGAAAAATTTTGGTGAGTCAAA
TGATGTAAATCCTGCAGAAATTCAAACAGAAGTTTTCCGTTTACCAACTACTTGTTTCGCAGAAGAAGAA
GGATCAATCGTTAATTCTGGTCGCTGGACTCAATGGCACTGGAAAGGTTGCGATCAACCGGGAGAAGCCT
TACCTGATGTTGATATTCTTTCTATGCTACGCGAAGAAATGCACGAACTTTATAAAAAAGAGGGTGGACA
AGGAATTGAATCTTTTGAAGCGATGACTTGGAATTATGCTCAACCACACTCACCAAGTGCGGTTGAATTA
GCCAAAGAATTAAATGGTTATGCGCTTGAAGATCTTTATGATCCAAACGGTAACTTGATGTACAAGAAAG
GTCAATTACTCAATGGATTTGCACATTTACGTGATGATGGTACAACAACATCAGGTAACTGGTTATATGT
TGGTCAATGGACTGAAAAAGGCAACCAAACTGCTAATCGCGATAATTCAGATCCATCGGGTTTAGGTTGT
ACTATTGGCTGGGGCTTTGCATGGCCTGCAAACCGCCGCGTACTTTATAGCCGTGCATCATTAGATATCA
ATGGTAATCCTTGGGATAAAAACCGCCAATTAATCAAATGGAACGGTAAAAACTGGAACTGGTTTGATAT
TGCTGACTACGGTACGCAACCACCAGGTTCTGATACTGGGCCGTTCATTATGTCCGCAGAAGGCGTAGGA
CGTTTATTTGCCGTTGATAAAATTGCAAATGGCCCAATGCCAGAACACTATGAACCAGTTGAAAGCCCAA
TTGATACAAACCCATTTCATCCAAATGTAGTAACCGATCCAACTTTACGTATCTATAAAGAAGATCGTGA
ATTTATTGGTTCAAATAAAGAGTATCCATTTGTAGCAACAACTTATCGTTTAACCGAGCATTTCCACAGC
TGGACTGCACAATCTGCATTAAATATCATCGCACAACCACAACAATTTGTGGAAATTGGCGAAAAATTAG
CGGCAGAAAAAGGCATCCAAAAAGGCGATATGGTAAAAATTACTTCTCGTCGTGGCTATATTAAAGCGGT
CGCCGTGGTTACAAAACGTCTTAAAGATCTCGAAATTGATGGACGTGTCGTACACCATATAGGTCTTCCA
ATTCACTGGAATATGAAGGCATTAAATGGCAAAGGTAACCGTGGATTCTCTACGAATACCTTAACACCAT
CTTGGGGTGAGGCAATCACGCAAACACCAGAATACAAAACATTCTTGGTAAATATTGAAAAAGTTGGGGA
GGCATAA
>ref|NC_007146|:8752-9690	formate	dehydrogenase,	iron-sulfur	subunit
ATGGCTGGAACTGCTCAAGGCGTTCAAACGCAAGACGTTATTAAAATCTCCGCAACATCTGGTTTAACAC
CAGCACCACAAGCGAGAGATCATAAAGTTGAAGTCGCAAAATTAATTGATGTTTCAACTTGTATAGGATG
TAAAGCCTGTCAAGTGGGTTGTTCAGAGTGGAATGATATTCGCTCTGATATCAATGCACAATGTGTTGGG
GTTTATGACAATCCAGTTGATCTTGATGCAAAAGCATGGACGGTGATGCGTTTTAACGAAGTTGAAGAAA
ACGATCGTTTAGAATGGCTGATTCGTAAAGATGGCTGTATGCACTGCACAGAACCTGGTTGTTTAAAGGC
TTGTCCTGCACCCGGTGCAATCATTCAATATGCTAACGGTATTGTAGATTTCCAATCCGATAAATGTATT
GGTTGTGGTTATTGTATTGCAGGCTGTCCATTCAATATTCCACGAATGAATCCTGAAGACAATCGTGTAT
ACAAATGTACTCTTTGTGTGGATCGTGTTTCTGTGGGACAAGAGCCAGCTTGCGTGAAAACCTGTCCAAC
AGGTGCTATTCGTTTCGGCTCTAAAGAAGAAATGAAAATTTACGCAGAACAACGCGTGGCAGATTTAAAA
TCCCGTGGTTATGAAAACGCAGGACTTTACGATCCTCCAGGTGTAGGCGGTACACACGTAATGTATGTGT
TGCATCACGCAGATAAACCTGAGCTTTACAATGGTCTTCCAAAAGATCCTCAAATTGATTTGAGTGTGAC
CTTATGGAAAGATGTATTGAAACCAGTCGCTGCAGTTGCAATGGGTGGTCTAGCTCTAGCAGAAGTTGCG
CACTACTTAACCGTTGGCCCAAATGTAGAAGAAGATGTGGAAGATCATCATCACGAATTTGAAGAAAATA
AACCATCCAAGGGGGAAAATAATGAGTAA
>ref|NC_007146|:9683-10399	formate	dehydrogenase,	cytochrome	B556	subunit
ATGAGTAAAATTGAAATTAGCAACGATACTCGCGTTATCCGCCATAGAACCCCAGCACGTATCAGTCACT
GGATGTTGGTTATTTGCTTTTTTATGACGATGTTCACTGGTGTTGCATTTTTCTTCCCTGACTTTGCTTG
GCTCACAGAAATTTTGGGTACACCACAAATTGCACGCGCCATTCATCCATTTACAGGGATTTTAATGTTC
TTCGCTTTCATCTACTTAGCGTTATTGTACTGGGATCACAATATTCCAGAAAAAAACGATATTCGCTGGG
CAAAAGGTGTTATTGAAGTTCTTAAAGGGAATGAACACGCGGTTGCTGATAATGGCAAATATAACCTTGG
TCAAAAAATGCTCTTTTGGACATTAAACTTGGCAATGGTAACGTTATTAGTCACTGGCATCATTATGTGG
CGTCAATATTTTTCACATTACTTCTCAATCCCAGTATTGCGAATTGCTATTTTACTCCACTCTGCAAGTG
CTTTTATGTTATTCACTGGTATCTTAGTGCATATATATATGGCATTTTGGGTTAAAGGATCAATTCGTGG
TATTGTTGAAGGTTGGGTAACCGTTCGTTGGGCGAAAAAACACCACCCAAGATGGTATCGTGAAGAAGTT
TTATCAAAACTTGAGGAAGATTTACTCAACGAGCAATCTGGCAAAGTAGGTAAAACCAAAGTCTTATTTA
AAGGATTTGGCAAATAA
>ref|NC_007146|:10469-11377	formate	dehydrogenase	accessory	protein	FdhE
ATGAGTATCAAAATCTTATCTGAATCAGAAATTAAACAAGTAGCAAATTCATATCAAGCCCCAGCGGTTT
TATTTGCCAATCCTAAAAATCTTTACCAACGCAGAGCGAAACGTTTAAGAGACTTAGCACAAAATCATCC
TCTATCTGATTATTTATTATTTGCTGCAGACATAGTTGAAAGCCAACTTTCCACGTTAGAAAAAAATCCT
TTACCGCCACAACAGCTTGAACAGTTAAATGCTATCGAGCCACTAAATGCCAAAACCTTTAAGAGAGACA
GTATCTGGCGTGAATACTTAACTGAAATTCTTGATGAAATAAAGCCCAAAGCTAACGAGCAAATTGCTGC
AACAATTGAATTTCTTGAAAAAGCCTCTTCTGCTGAATTAGAGGAAATGGCAAATAAGCTCTTAGCACAA
GAATTTAATTTAGTCAGCAGTGATAAAGCCGTCTTTATTTGGGCTGCACTTTCTCTTTATTGGTTACAAG
CAGCTCAACAAATTCCCCATAATAGCCAAGTTGAAAACGCTGAAAATTTACATCACTGCCCTGTTTGTGG
TTCTTTACCTGTTGCAAGTATTGTACAGATTGGTACATCACAAGGTTTACGCTACTTACATTGTAATTTA
TGTGAAAGTGAATGGAATTTGGTACGCGCACAATGCACCAATTGTAATAGTCATGACAAACTTGAAATGT
GGTCATTAAATGAAGAACTTGCGCTTGTTCGTGCCGAAACCTGTGGTAGCTGTGAAAGTTACTTGAAAAT
GATGTTCCAAGAAAAAGATCCTTACGTAGAACCTGTAGCCGATGATTTGGCTTCTATTTTCTTAGACATT
GAAATGGAAGAAAAAGGTTTCGCACGCAGCGGATTAAATCCATTTATTTTTCCAGCAGAAGACGCATAA
>ref|NC_007146|:11861-11421	ribosomal-protein-alanine	N-acetyltransferase
ATGTCTATTATTTCTCAAATTGAAGCCTGTGATTTCGAGCGATTGTATGAAATCGAACAGCAAGCACATC
TGGTGCCTTGGTCATTTGGTACGTTAAAAAATAATCAAGGTGAGCGTTATCTCAATTTAAAATTAATAGA
GAATAATCAGATTATCGGTTTTGCTATTTGCCAAACCGTATTAGATGAAGCGACTTTGTTTAATATTGCT
ATTGTACCCTCTCATCAAGGTAATGGATTGGGGAAATTATTGTTGAATGAGTTAATCGCTCGATTGAAAG
AAAAAGGTGTACAGACCTTATGGCTAGAAGTTAGAGAGTCTAACCCTGCTCGTTTCTTGTATGAAAAAAT
TGGTTTTAATGAAGTCGATATTCGAAAAAATTATTATCCAAAGCCCAGCGGTGGACGAGAAAATGCCGTA
GTAATGGCCTGTTATTTATAG
>ref|NC_007146|:12268-11864	DNA	polymerase	III	subunit	psi
ATGAACAGACGCGATCTTCTTTTACAAGAAATGGGCATTTCCCAGTGGGAATTATATCGCCCCGAGGTAC
TGCAAGGTTCAGTAGGAATTAGTGTGGCAGAGAATATTCGCTTTATCACTGTTTCCAATGAAAATATCAG
TAGCTCGCCTTTGTTGGCTGATGTGCTGTTAAGCCTTAATCTTAAAAAAGAAAATTGTTTATGTTTGAAT
TACGATCAAATCCAGCATATGGAATGTAAGCAGCCTATTCGTTACTGGTTACTATCAGAAAATAACGACC
AAATTGACCGCACTTTGCCATTTTGCAAGCAGGCTGAGCAGGTTTATCGCTCGCCAAGTTGGCAGCAATT
TCAATCTAATCATCAAGCCAAACGAGCGTTGTGGCAACAAATTCAGCAGCCTTAA
>ref|NC_007146|:12374-13366	16S	ribosomal	RNA	m2G1207	methyltransferase
GTGATTTCTCTAGAAAGCCAAGTTTTAGAACGCCATCTTTCATTTTTTGATGGTAAATCGGTATTATTTG
CTGGCGGTATTTCTGATAATTTTCCTCAAACATTAGCCTCTAAATGCTCATCAATCCAAATTTGGAGTTG
CTATTTTGACTATGCAAGAACACAAAGTGCGGTCAATTTTTCCGTTGAATTTCAAGGTCAAGCCGATTTA
ATCGTTTATTATTGGACTAAAAACAAACAAGAAGTCAATTTCCAACTGATTCAACTATTAGCTCAAGCAT
CTATTGGTCAAGAAATATTAATTATTGGTGAAAACCGTTGTGGCGTGCGTTCAGTAGAAAAAACATTAGC
ACCCTATGGAGAAATAGCAAAAATTGACTCTGCTCGTCGTTGCGGTTTATATCATTTTTCACTCCAAAAT
AAACCGCACTTTGAACTTAAAAATTTCTGGAAAACCTACCAACATCCTACGATACAAGACTTAACTATAT
ATAGTTTACCTGGTGTATTTAGTGCAGCGGAATTAGATACGGGCACAGAACTGTTACTTTCAACCATTGA
TAATAAAATAAAAGGAAAAGTACTCGATCTTGGCTGTGGGGCGGGAGTAATTGGCTCTGTGATAAAAAAA
AGCTCTACTAACGCACAAATTACCATGACTGATATTCATGCGATGGCGTTAGAATCAGCGCATAAAACAC
TTTCTGAAAATCAATTACAAGGCGAGGTTTACGCCAGTGATGTCTTTTCTGATATAGAAGGAAAATTTGA
TTTGATCATTTCAAATCCACCATTCCATGATGGTATTGATACTGCCTACCGAGCAGTGACAGAACTCATC
ACTCAAGCAAAATGGCACCTCAATCAAGGTGGAGAATTACGCATTGTCGCCAATGCATTTTTGCCTTATC
CCGAATTACTTAGACAACATTTCGGTGATTACGAAATTCTTGCTCAAACAGGAAAATTTAAAGTGTATTC
AGTGAAAAATTAG
>ref|NC_007146|:14342-13434	GTP-binding	protein	Era
ATGACCGAACAATTCGACAAAACCTATTGCGGCTTTATTGCTATCGTAGGTCGCCCAAATGTGGGTAAAT
CAACGCTCTTAAATAAAATTTTAGGACAAAAAATTTCAATTACATCGCGTAAAGCACAAACCACCCGTCA
CCGCATTGTTGGGATTAAAACTGAAGGTGCGTATCAAGAAATCTACGTGGATACACCGGGGCTTCATATT
GAAGAAAAACGGGCGATTAACCGCTTAATGAACCGTGCCGCAAGTAGTGCTATTGGCGATGTTGATTTAA
TTATTTTTGTCGTAGATGGTACACACTGGAATGCAGATGATGAGATGGTGCTAAACAAACTACGTAATGC
AAAAGCACCAGTTGTGTTAGCTATTAACAAAGTAGATAACATCAAAAATAAAGATGATTTATTGCCGTTT
ATTACAGATCTTAGCAGTAAATTTAACTTTGCTCACATTGTGCCAATTTCTGCACAGCGTGGTAATAATG
TTCATGAATTAGAGAAAATTGTACGCCAATCTTTACGCGAAGGTGTGCATCATTTCCCAGAAGATTATGT
CACAGACCGCTCGCAACGTTTTATGGCATCGGAAATAATCCGTGAAAAATTAATGCGTTTTACCGGTGAA
GAATTGCCTTACTCTGTTACTGTTGAAATTGAACAATTTAAAGTGAATGAACGTGGCACTTATGAAATCA
ATGGCTTAATTCTCGTTGAACGTGAAGGTCAGAAAAAAATGGTAATTGGTGCGGGCGGTCAAAAAATTAA
AACTATTGGTATGGAAGCGCGTGCTGATATGGAACGTTTATTTGATAACAAAGTTCACCTCGAACTTTGG
GTGAAAGTGAAGTCAGGTTGGGCAGATGATGAACGTGCATTGCGTAGTTTAGGATATATGGATGAATAA
>ref|NC_007146|:15022-14339	ribonuclease	III
ATGAATCATTTAGATCGACTTGAGCGTAAAATCGGCTATTGTTTTAATGATATTGCGCTCTTAAAGCAGG
CACTTACGCACCGAAGTGCGGCAACTCAACATAATGAACGCCTAGAATTCCTAGGCGATTCCATTCTTAA
TTTCACTATCGCTGAAGCACTTTATCATCAGTTTCCACGTTGTAATGAAGGAGAACTGAGCCGTATGCGT
GCTACTTTGGTACGCGAACCCACTTTAGCGATTTTAGCGCGCCAATTTGAATTAGGCGATTATATGTCGC
TTGGTTCTGGCGAGCTAAAGAACGGTGGTTTTCGCCGTGAATCTATTCTTGCCGATTGTGTAGAAGCGAT
TATTGGCGCAATGTCTTTGGATCAGGGATTGGCTGTGACGACCCAAGTGATACGAAATTGGTATCAACAG
TTATTGGCAGAAATTAAACCAGGCGATAATCAAAAAGATGCGAAAACGCGTTTACAAGAATATTTACAAG
GCAAACATTTGCCATTGCCAACTTATGAAGTGGTCAATATTCAAGGGGAAGCCCATTGCCAAATTTTCAC
TGTTGAATGCAAAGTGAAAAGTGCGGGGAAAATTGACCGCACTTTTGTGGCAAAAGGATCTAGCCGTCGT
AAAGCTGAACAAGCGGCAGCAGAACAAATTTTAAAAGAACTGGACATCAAATGA
>ref|NC_007146|:16073-15024	Signal	peptidase	I
ATGTCAAATTTATTTTTTGTGATTTTATTGGCTGTCGGCTTTGGTGTGTGGAAAGTTTTAGATTATTTTC
AGTTGCCAAATACTTTTAGTATTTTGTTACTAATTTTGACCGCACTTTCTGGCGTATTATGGTGTTATCA
TCGTTTTGTGGTGCTGCCAAAACGTCATCGTCAAGTGGCACGTGCAGAACAACGTTCTGGTAAAACCTTA
AGTGAGGAAGAAAAAGCCAAAATTGAACCGATTTCTGAGGCTTCAGAATTTTTGTCTTCACTTTTTCCTG
TGCTTGCAGTGGTATTTTTGGTTCGTTCTTTTTTGTTTGAACCGTTTCAAATTCCCTCTGGCTCAATGGA
GTCCACTTTACGCGTTGGCGATTTTTTAGTTGTGAATAAATATGCTTATGGTGTGAAAGATCCGATTTTC
CAAAACACCATTATTGAGGGCGAAAAACCACAACGTGGCGATGTGATTGTGTTTAAAGCACCACAACAAG
CGTTAATTCGTACTGGTCTTGGGGCTACTCGAGCGGCTTTTGCAGAAAATTTAGCGTTAAGTTCAAAAGA
TAATATGTCTGGTGTGGATTATATTAAGCGTATTGTTGGAAAGGGCGGAGATCGCATCATTTTTGATGTG
GAACAAAAAACATTAAAAATTGTATATGGCAAAGATGGTAAACCTTGTGAAGTTGATTGCGAAACCAAGG
CGTTTGAATATACACAAAATCCAACAAATCCTGCTTTTCCGAATGAATTAGAATTGACTGAAAAAGGCGA
TGTAACACATAACGTGTTAATTGGTGAGTATCGTCGTTATTCAGACCTTGAATTTTTCCCACAAGAGGGA
ATGCAAACTGCAGAATGGCTTGTGCCAGAGGGGCAGTATTTTGTGATGGGGGATCATCGCGATCACAGCG
ATGACAGTCGTTTTTGGGGCTTTGTGCCTGAAAAAAATATTGTGGGGAAAGCCACTTATATTTGGATGAG
CTTAGAAAAAGAAGCGAATGAATGGCCAACAGGTTTCCGTTTTGATCGCTTCTTTACAGCAATAAAATAA
>ref|NC_007146|:17878-16082	GTP-binding	protein	LepA
ATGAAGAATATTCGCAACTTTTCTATTATTGCCCATATTGACCACGGTAAATCGACACTTTCTGACCGTT
TGATTCAAACTTGTGGTGGACTTTCGGATCGTGAAATGGAAGCGCAAGTGCTAGATTCAATGGATCTTGA
GCGTGAGCGTGGAATTACCATCAAAGCACAAAGTGTGACTTTAAATTATAAAGCCAAAGATGGCGAAACT
TATCAATTAAACTTTATCGATACCCCAGGACACGTGGACTTTTCCTATGAAGTGTCTCGCTCTCTTGCTG
CTTGTGAAGGGGCATTGTTAGTTGTGGATGCAGGACAAGGAGTCGAAGCCCAAACTCTAGCAAACTGTTA
TACCGCAATCGAAATGGATTTAGAAGTAGTGCCGATTTTGAATAAAATCGACTTGCCTGCCGCAGATCCT
GAACGTGTAGCGGAAGAAATTGAAGATATTGTTGGAATTGATGCGATGGAAGCGGTTCGATGCTCAGCTA
AAACGGGTGTGGGTATCGAAGATGTATTAGAAGAAATCGTGGCAAAAATTCCCGCACCAGAAGGCGATCC
TAATGCGCCATTACAAGCATTGATTATTGATTCTTGGTTCGATAACTATTTGGGCGTGGTATCTTTAGTG
CGTATTAAAAATGGGGTATTACGTAAAGGCGATAAAATTAAAGTGATGTCCACAGGGCAAACTTACAACG
TAGATCGTTTAGGGATTTTTACGCCAAAACAAGAAGATACGACTGTTTTAGAATGTGGCGAAGTGGGTTG
GGTTGTTTGTGCGATTAAAGATATTCTAGGTGCGCCAGTGGGCGATACCTTAACCCATCAACATAATTCT
GCAACTGAAGTATTACCAGGCTTTAAAAAAGTAAAACCACAGGTTTATGCTGGGCTTTTTCCTGTAAGTT
CTGATGATTATGAAGCGTTTCGTGATGCGCTTGGTAAATTAAGTTTAAACGATGCATCACTTTTCTATGA
ACCAGAAACTTCGACCGCACTTGGTTTTGGTTTCCGTTGTGGTTTCCTTGGACTTCTGCATATGGAAATC
ATTCAAGAGCGTCTAGAGCGTGAGTATGATTTAGATCTTATCACAACTGCCCCAACGGTAATTTACGAAG
TGCAATTAACGAATGGCGAGGTTGTTTATGTGGATAGTCCTGCAAAATTGCCTCCACTTAATAATATTGC
TGAAATTCGCGAGCCAATCGCAGAATGTAATATGCTGGTGCCGCAAGAATATTTAGGTAACGTTATTACC
CTTTGCGTTGAAAAACGTGGCGTGCAAACCAATATGGTATATCACGGTAATCAGATTGCGCTGACTTATG
AAATTCCAATGGGCGAAGTGGTTTTAGATTTCTTTGATCGTTTAAAATCAACCTCGCGTGGTTATGCTTC
GTTAGATTACGGTTTTAAACGTTTCCAAGCGGCAGATATGGTTCGCGTGGATATTATGATTAACAGCGAA
CGAGTAGATGCGTTGGCTTTAATCGTTCATAAAGATAATTCACAATATCGTGGCCGTGAATTGGTTGAAA
AAATGCGTGAGTTAATTCCTCGTCAGCAATTTGATATCGCTATTCAAGCAGCGATTGGAAACCATATTAT
TGCTCGTTCTACGGTGAAACAATTACGTAAAAACGTATTAGCAAAATGTTATGGTGGTGACGTGAGCCGT
AAGAAAAAACTCTTACAGAAGCAGAAAGAAGGGAAAAAACGTATGAAGTCTTTAGGTAACGTAGAAGTGC
CGCAAGAGGCGTTTTTAGCAATTTTACACGTAGGAAAAGATAAATAA
>ref|NC_007146|:18430-18047	autonomous	glycyl	radical	cofactor	GrcA
ATGATTAAAGGTATTCAAATTACTCAAGCGGCAAATGACAATTTGCTTAATTCATTCTGGTTATTAGACA
GCGAAAAAAATGAAGTGCGTTGCTTATGTGCAAAAGGCGAATTCGCTGAAGACCAAGTTGTTGCAGTGAG
CGAATTAGGTCAAATCGAATACCGTGAATTACCAGTAAACGTAGCACCAACTGTAAAAGTTGAAGGTGGC
CAACATTTAAACGTGAACGTATTACGTCGTGAAACTTTAGAAGATGCGGTAAATAACCCAGATAAATATC
CACAATTAACTATCCGTGTTTCTGGTTACGCAGTACGTTTCAACTCTTTAACACCAGAACAACAACGCGA
CGTTATCACTCGTACTTTCACTGAAAGCCTATAA
>ref|NC_007146|:18688-19347	uracil-DNA	glycosylase
ATGAAAAACTGGACAGACGTTATCGGAAAAGAAAAAGAACAACCTTACTTTCAACACGCTCTACAACAAG
TTCATCTTGCAAGAGCAAACGGGAAAACAATTTATCCACCACAAGAAGAGGTATTTAATGCATTCAAATA
TACCGCTTTTGAAGATGTAAAAGTGGTAATTTTAGGTCAAGATCCTTATCACGGTGCAAACCAAGCGCAC
GGCTTGGCTTTTTCAGTAAAACCTGAAGTAGCCATTCCCCCTTCCCTATTAAATATGTATAAAGAACTCA
CACAAGATATTTCGGGATTTCAAATGCCATCAAATGGTTATTTAGTCAAATGGGCAGAGCAAGGGGTATT
GCTACTTAACACAGTGCTTACCGTGGAACGAGGTATGGCACATTCACACGCCAATTTAGGTTGGGAAAGG
TTTACAGATAAAGTTATTGCAGTGCTTAATGAACATCGTGAAAAACTGGTGTTTTTACTTTGGGGCAGTC
ACGCACAAAAAAAAGGACAAATTATTGACCGCACTCGTCACCTTGTTTTAACGGCTCCGCACCCTTCCCC
ACTTTCAGCCCATCGAGGTTTTTTTGGCTGTCATCATTTTTCCAAAACAAATTCATATTTGGAAAGTAAT
GGAATGAAACCAATTGATTGGCAAATCTAA
>ref|NC_007146|:20841-19417	hypothetical	protein	NTHI0026
ATGACTCAAAAATTACATATTAAAACTTGGGGCTGTCAGATGAATGAATATGATTCATCTAAAATGGCCG
ATCTTTTATTAAGCACTCACGGATTAGAACTCACGGAAGCACCTGAAGAAGCAGACGTATTATTATTGAA
TACCTGTTCTATTCGTGAAAAAGCACAAGAAAAAGTGTTTCATCAACTTGGGCGTTGGAAAGAATTAAAG
AAAAATAATCCAAATTTAGTGATTGGCGTGGGCGGCTGTGTGGCTTCTCAAGAAGGGGAGCATATTCGTC
ATCGCGCGCCTTATGTGGATATTATTTTTGGCCCACAAACTTTGCATCGTCTGCCTGAAATGATTAATCA
AATTCGTGGTGGTAAAAGTTCTGTGGTTGATGTGAGTTTCCCTGAAATTGAGAAATTTGACCGCTTACCT
GAACCTCGCGCAGAAGGCCCAACTGCATTTGTTTCCATTATGGAAGGCTGTAATAAATACTGTACTTTCT
GTGTTGTGCCTTATACTCGTGGGGAAGAAGTTAGTCGTCCTGTAGATGATGTGTTATTTGAAATTGCGCA
ACTTGCGGAACAAGGTGTGCGAGAGGTTAATTTGCTTGGTCAAAACGTGAATGCCTATCGTGGGCCAACG
CACGATGGTCAAATTTGTAGCTTTGCTGAACTGCTTCGTCTTGTCGCATCAATTGATGGTATTGACCGTT
TACGTTTCACAACCAGTCATCCAATAGAATTTACAAATGATATCATTGATGTGTATCGTGACACGCCTGA
ATTAGTGAGTTTCTTGCATCTTCCAGTGCAAGCAGGATCTGACCGTGTATTAACGATGATGAAACGTGGT
CATACCGCATTAGAATATAAATCTATTATTCGTAAACTTCGTGCAGTGCGTCCAGATATTCAAATCAGCT
CTGACTTTATTGTTGGTTTCCCAGGGGAAACTGCGGAAGATTTTGAGCAGACTATGAATTTGATTGCACA
AGTGAACTTTGATATGAGCTTCAGTTTTGTGTATTCTGCCCGACCAGGTACGCCTGCTGCAGATATGCCA
GATGATGTGACGGAAGATGAAAAGAAACAGCGTCTTTATGTGCTACAAGAGCGTATTAATCAACAAGCCG
CACAATTTAGTCGTCGTATGCTTGGCACAGAGCAGCGCGTGTTAGTTGAAGGGCCATCGAAGAAGGATAT
TATGGAATTAACAGGACGCACTGAAACAAATCGTATTGTTAATTTCCAAGGTTCTCCAGAAATGATCGGT
AAGTTTGTGGATGTAAAAATTACTGATGTTTATACTAATTCGTTACGTGGCGAAGTGGTGCGTACTGAAG
ATGAAATGGGATTACGTATTGCACAATCGCCACAAGAAGTGATGAATCGCACACGTAAAGAAGATGAATT
AGGCGTAGGGCGTTATCACGGCTAA
>ref|NC_007146|:22663-21224	hypothetical	protein	NTHI0027
ATGGCATTATCCAAAAATACAAAACTGGTGATTTTAATGGCTATCCCATTGATCACTTTCTTACTACCTG
CTCCTGATGGGCTTTCTTTGATAGCTTGGCGATTACTTGGTGTTTATATCGCCACTATCGTTGGGCTTGT
GCTTAAACCTTATGGCGAGCCCGTTATCTTATTGGCTGCAATTGCGGTTTCTGGCGTTATCATCGGTAAT
ACTGAAGGGGCGAAAGAATTGGTTAAAGTCGGCAATATGTTGGATGGTTATAAATCTGGCACAACATGGC
TTATTTTTACCGCATTCACTTTGAGTTCAGCATTTGTAATCACAGGTCTAGGTAAACGTATCGCCTATCA
TATGATCGGCGCAATGGGTAGCACAACCCTACGCTTAGGTTATGTTACCATGTTCTTAGACCTTTTACTC
TCGCCAGCAACGCCCTCTAACACCGCGCGTTCAGGTGGGATTATCTTTCCAATCATTAATAGCGTAGTGG
TTGCTCTTGGTTCAGATCCAGAAAAAAGCCCGAAAAAAGCAGGGCGTTATTTGATGATGAACGTATATAT
GGTGGTTAAAACTACCTCTTATATTTTCTTAACCGCAATGGCTCCTAATGCCTTAGCTCTTTCATTAATG
GCACCAATTCTTGGTTTTGAAACCACTTGGATCAAATGGTTCTTAGCTGCATCCGTACCCGGCTTACTCT
GCTTATTCTTAATTCCGTTAATTTGTTATTGGGTATCTCCACCAGAATTGAAAAAAGTGGATAATAAAGC
CATTGCGAAAAAAGGCTTAGAAGAATTAGGTCCAATGTCTTTTCGTGAAAAAGCACTCAGCGTGTTATTC
GTAATTGCATTATTCGGCTGGATTTTCTCTAATTCACTTCATATCAATGCTACCATTGTTGCAATCATTG
TAATGGTGCTTTGTATTGTATTAAGTATCGTCACCTGGGACGATATCTTAAAAAGCAAAGGCGCATGGAA
TACCCTAGTATGGTATGGTGGTATCATCGGCATGTCTGGCTTGCTTGAAAAATCTGGCTTTTTCAAATGG
TTAGCAAACACCTTAAGTACCATACTTCAGTTTGAGGGACATGGTATGATGGCGTTAATAGTGATTCTTA
CCTTAAGTGTCTCTGTACGTTATTTATTTGCATCAGGCGGTGCATATGTAGCTGCAATGGTACCCGTATT
TGCAACAGTCGGACATGTAACAGGTGCTCCTACTGAATTGCTTGCTCTAGGCTTAGTCTTTGCTAATTCT
TATGGTGGTTCAGTAACTCACTACGGAGGCGGACCAGGTCCAATTGCATTCGGTGCAGGTTATAATGATA
TAAAATCTTGGTGGATTACTGGTGCGATCATTGCTTTTGGTAGTTTAATTATCCATCTAACTATCGGTAT
GGCATGGTGGAAATTATTAATGAGTTTAGGCTGGTTATAG
>ref|NC_007146|:24062-22665	CitXG
TTGCAGCATTTTTTTACGACATTCTCTACAAAGGGTTCAGAAATTTCACTTGAAGCATTACTTAATGCTC
GAGAGGAACGTGCAATTTTACAACAACAGCTTATAACACAATATGGACAAACCTTACTTTGCATCACTTT
AACTGCTGTGGGTGGAGTAAAAAAAAATGCTTTGTTGGATTATGTTTTTAGAAAAGCTCTAGAAAATCTG
ACCGCACTTTTTACTCAGTTAAACATTACAGCAGTAAAAGAAATAATCCGTCCGTTAGAAACGGGGCATG
AAGCCTATTTTGTATTACCGATAGATGCTCGTACGCTAAAAGTGCTGATGATTGAATTGGAAGAAAGCAT
TCCTCTTGCTCGTTTGTGGGATTTAGATGTGTTTAATGCTAAAGGCAATCTACTGAGTCGTACAGATTTT
GATCTTTCTCCAAGAACTTGTTTAGTGTGCGGAGAAAATGCAAAAATCTGTGCGAGAACCCGCAAGCACG
AGATTGATGAGATTGTAGATAAAATTCAATCTCTCGCACAGAAGCATGATTTCGCAGAACATATTGGTGA
ACAAGTTTATCTGGCATTAATACAAGAGGCTCGCTTATCGCCAAAACCTGGTTTAGTGGATGCCATCAAT
AACGGTTCGCACAAAGATATGAACCTACATACTTTTGAGCAAAGTGCGATTAGTTTAAAACCTTTTTTTA
CGCAGTTTGTTCTCAAAGGCATGATGACCGCGCATTTGTCTGAAAATCAAATTCTCGCTGAAATTCGTCC
TTTAGGTTTATTAGCAGAAAAAGCAATGTTTAAAGTTACTGATGGCGTAAACACCCACAAAGGTGCTATT
TTTTCTTTTGGTTTAGTGTGTACGGCAATTGGACGATTATTGGCACAAAAAAGTTTGGTTCAAAGTGCGG
TAGATTTTGATGTTAAATTAATCTGCTCACTTGTTGCACAATTTACTCAAGGTTTAACGGATGAACTGAA
AAATTATCCTGAACACTTGCCTAGTACGGCTGGAGTGCGTTTATTCCAAAAATATGGCTTAACAGGTGTC
CGTGGCGAAGCAGAAAATGGTTTTAATCTCATTCAAACGTTGTTGCCACAATTTGATGAGTACCATCAGT
TAGAATGGGAACATCGTTTACTGATTTTGTTGTTGAATTTAATGGCAATTAACTCCGACACTAACGTGGT
TCATCGAGGTGGTTTAGCGGGATTACATTTCATACAGCAAACAGCACAGGATCTGCTTACAGATCAACAT
CTTGTGACAGATAAAACAGCACTGACACAAGCATTAATGAAATTTGATACCGCCTGCATTGAACGTAATT
TAAGTTCGGGCGGTAGTGCTGATTTATTAGCACTAACAATTTTCTTTTTATCATTTAGAGGTAATTAA
>ref|NC_007146|:25745-24243	citrate	lyase	alpha	chain
ATGACAACAAGAGAACAACGTATTGAAAAATATCACGCTGATCGCTCAGTCTATCAGGCGGTGCCTAAAT
CTGAATCCCTTTCTCGTACAGCGAAAGATCGCAAACTTTGTACCTCTCTAGAAGAAGCGATTAAACGCTC
TGGCTTAAAAGATGGTATGACTGTTTCATTTCATCATGCTTTTCGGGGCGGAGATTTTGTGGTGAATATG
GTGATGAATAAAATTGCCGAAATGGGTTTCAAAAATCTGACCCTTGCATCTTCATCTTTAATTGATAGCC
ACTTCCCGATTGTCGAATATATCAAAAATGGCGTGGTCACCAAAATCTATTCTTCTGGTTTACGCGGTGA
ACTTGCAGAGCAAATCTCTCGTGGTTTATTGAATGAACCTGTAAATATTCATTCTCATGGTGGACGTGTT
CACTTAGTAAAATCTGGCGAATTAAAAATTGACGTTGCTTTTTTAGGCGTGCCTTGCTGTGACACATTCG
GTAATGCCAATGGATTTACTGGAAAAAGTAAATGCGGCTCTCTAGGCTATGCGCGTGTCGATGCTGAATA
TGCTGACCAAGTTGTGTTGCTCACAGAGGAATTTGTTGAATACCCGCACTACCCAATCAGCATAGCTCAA
GATCAAGTAGATTTAATCGTGCAAGTTGAAGCAGTCGGTGACCCGAAAAAAATTGGTGGTGGTGCAACCC
GAATGACTACCAATCCACGCGAATTACTCATTGCGCGTAAATGTGCAGAAGTAATTTTTGCCAGTGGTTA
TTTTAAAGATGGCTTCTCATTACAAACTGGTTCTGGGGGGGCAGCATTAGCTGTTACACGCTTTCTAGAA
GAAAAAATGCGTCGTGAAAATATCACTGCAGATTTCGCACTTGGCGGAATTACTGCAAGTATGGTGGCAT
TACATGAGACTGGTCTTATTAAAAAATTATTAGATGTACAAAGCTTTGATTCTGTTGCAGCTGAATCACT
TGCCCGTAACCCAAATCATATTGAAGTCTCCGCTAACCAATATGCGAATTACAGTTCCAAAGGCGCATCT
GTTGAACGTTTAGATATGGTGATTCTTTCTGCTTTAGAAATCGACACTAAATTTAACGTGAATGTATTGA
CTGGCTCTGACGGTGTGATTCGCGGTGCATCTGGTGGTCATTGTGATACCGCAGCTTCTGCACAAGTAGC
AATCATTGTGGCACCATTAGTTCGTGGTCGTATTCCAACCGTGGTGGAAAACGTGATTACCTGTGTAACA
CCTGGTGAAAACGTCGATATTCTCGTTACCGATCATGGTGTAGCAGTAAATCCTAAACGTCCAGATTTGA
TTGAAGCTTTAAGCAAAACAGACATTCCATTGTTTACTATTGAACAACTTTGTGAACGTGCTTACAGCAT
TACTGGTAAACCAAAAGAAATTGAGTTTACTAATAAACCTGTGGCTGTTGTTCGTTATCGTGATGGTTCG
GTGATTGATACGGTGTATCAAGTTAAAGACTAG
>ref|NC_007146|:26635-25760	citrate	lyase	beta	chain
ATGAAATTAAGAAGAAGTATGTTATTTGTGCCGGGCTCAAATGCCGCCATGTTGAGTAATAGCTTTATTT
ATAAACCAGATTCCATTATGTTTGACTTAGAAGATGCGGTTGCGCTCAAAGAAAAAGATTCTGCTCGTTT
ATTAGTCGCTCATGCACTTCAACATCCGCTTTATAAAGAAATTGAGACCGTAGTTCGTGTTAATCCGCTA
GATTCTGAATTTGGTTTATTGGATTTGAATTCGGTAGTGCGTGCGGGTGTGGATGTGGTACGTATGCCAA
AAACTGAAAGCGCGCAAGATGTGTTGGATATGGATCACGCCATTACTGAGATTGAGAAAGCCTGCGGTCG
AGAAGCAGGTTCGACTAAAATGCTAGCAGCCATCGAATCGCCATTAGGTATCACTCAAGCCAACCAAATC
GCTTTCGCTTCTAAACGTTTAATTGGTATCGCATTGGGTGCAGAGGATTACGTACGTAACTTAAAAACCG
AGCGTTCACCAGAGGGGATTGAACTGCTTTTTGCTCGTTGTTCTATTTTACAAGCGGCACGTGCGGCTGG
CATTCAGGCTTTTGATACCGTATATTCTAACGCGAACAATGAAGAAGGCTTCTTAAAAGAGGCTGCGTTA
ATTAAACAGCTTGGTTTTGACGGTAAATCCTTAATCAACCCACGCCAAATTGAATTGTTACACAACTTAT
TTGCACCGACACAAAAAGACGTGGAGCAGGCAAAACGCATTATTGAAGCGGCAGCAGAAGCTGAACGACA
AGGGGCTGGTGTTGTTTCGTTAAACGGTAAAATGATTGACGCACCGATTATTGATCGCGCAAAACTTGTA
TTAGAACGTGCGAAATCAGGTATTCGTGAAGAGTAA
>ref|NC_007146|:26919-26632	citrate	lyase	subunit	gamma
ATGAAAATAACAAAAGTAGCCGTTGCAGGGACACTGGAATCCAGTGATGTTCAAGTACGGGTTCAACCTT
TTGATTCACTCGATATTGAAATCAATAGCTCAGTAGCAAAACAATTTGGTGAACAAATTGAAGCGACAGT
TCGTGAAGTATTAGCAAAACTAGGCATTACAGCAGCACAAGTCATTGTAGAAGACAAAGGGGCGTTAGAT
TGCGTGTTACAAGCTCGAGTAAAAGCTGCTGCAATGCGTGCAACTGATGAAACGATTAACTGGGAGGCTG
TGCTATGA
>ref|NC_007146|:27964-26957	[citrate	[pro-3S]-lyase]	ligase
ATGCAATTTGAGCGAATTTCTACTGAACAAAAAAAACTTTCCCTCATTCAGACATTTTTACATCAAAATG
CGCTTAAATTAGATGAACAAATCGAGTATTTTGTTGTTGGCTATAATGATAACGAACAAATCGTTGTCTG
TGGCGGTTTAGCAGGCAATATCATAAAATGTGTTGCGATTGATGAGTCTTTGCGTGGTAGCGGTGTTGCC
TTGCAATTAATTACTGAATTGGTTGATTTAGCTTACACGCTAAAACGCCCACACCTTTTTATTTATACAA
AACCCGAATATGCAACGTTGTTCAAATCTTGTGGTTTTTATATCATCTCTGATGCCAATCCTTATGTAGT
ATTGTTAGAAAATAGTGCTACGCGTTTACAAAAACAATGCTCATTATGGGAGAAAATGCGTGTGGATGGT
AATCGAATTGGCTCGATTGTAATGAACGCGAATCCATTTACCTTAGGTCATCGTTATTTAATTGAGCAAG
CATTACAACAATGTGATCATCTGCATTTATTTATTGTCGGTGAAGACGCATCGCAATTTTCTTACACTGA
ACGATTTGAAATGATTCAACAAGGTATTTTCGATTTATCCAATATCACTCTTCATTCTGGCTCTGACTAT
ATTATTTCTCGTGCAACATTTCCAAATTATTTCCTAAAAGATCAATTAATTACAGATGAAAGTTATTTTG
AGATTGATCTGAAGTTATTCCGTTTACATATTGCTCAAGCTTTGGGAATAACACATCGCTTTGTTGGTAC
TGAGCTAAATTGTCCCATCACTGCCGAATATAATCGCCAAATGCATTATTGGTTAATGGATGCCGAAATG
AATGCACCAAAAATAAATGTTATCGAGATACCTAGAAAAACAGCAAGCAACCACATTATTTCTGCTTCTA
CAGTACGAAAGCATTTGGCTGAAAAAAATTGGGCTCAACTCGCAGAGTTTGTGCCTATGACTACGTTAAA
TTATTTACAAAAGTGCGGTCGTTTTTAA
>ref|NC_007146|:29177-28215	lipoyl	synthase
ATGTCTACGCCTTTCAAAATGGAACGCGGTGTAAAATATCGCGATGCGGCAAAAACCTCAATTATTCCCG
TAAAAAATATCGATCCTAATCAAGAGTTATTAAAAAAACCAGAATGGATGAAAATTAAACTTCCAGCAAG
TTCAGCTAAAATTGAAAGCATTAAAAATGGAATGCGCCGTCACGGATTACATTCTGTTTGTGAGGAAGCG
TCTTGTCCAAATTTACACGAATGTTTTAATCATGGCACAGCCACTTTTATGATTTTAGGTGCAATTTGTA
CGCGCCGTTGCCCATTCTGTGATGTGGCTCACGGTAAACCATTACCGCCTGATCCTGAAGAGCCACAAAA
ATTGGCAGAAACGATTCAAGATATGAAACTTAAATATGTGGTAATCACATCGGTGGATCGTGATGACTTG
CCTGATCGTGGTGCTGGTCATTTTTCTGAATGTGTAAAAGCTGTGCGCGAGCTTAATCCTAACATTAAGA
TTGAAATTTTAGTGCCTGATTTTCGTGGTCGCATTACACAGGCTTTAGAGAAATTAAAAGATAATCCGCC
AGATGTCTTTAACCATAATTTAGAAAACGTACCGCGCTTATATAAAGAAATTCGTCCAGGTGCGGATTAC
GAATGGTCACTTAAATTATTGCGTGAATTCAAAGAAATATTCCCAAATATCCCAACCAAATCTGGTTTAA
TGGTTGGGTTAGGCGAAACCAACGAGGAAATTTTGCAAGTGATGCAAGATTTACGTGATAACGGTGTGAC
TATGCTCACGTTGGGTCAATATCTTCAACCTAGCCGCCATCATTTGCCTGTTGCCCGTTATGTGCCGCCA
ACTGAATTTGATGAATTCCGTGATAAAGCCAATGAAATGGGCTTTGAACATGCGGCTTGTGGGCCATTTG
TTCGTTCTTCTTATCACGCTGATTTACAAGCCAGTGGCGGATTAGTGAAATAA
>ref|NC_007146|:29869-29231	lipoyltransferase
ATGAACAATTCCCTTATCGTTCGTCAGTTAGGATTGCAAGATTATCAAGAAATTTGGCACAAAATGCAGG
ATTTTACTGATACTCGAAATGCTGAAACGCAAGACGAAATTTGGTTAGTACAACATTATCCTGTTTTTAC
CCAAGGGCAAGCAGGTAAACCAGAGCATCTTTTACAACGTAGTGAAATCCCTGTGGTGCAATCGGATCGT
GGTGGGCAAATTACCTATCACGCACCCGGTCAGCAAGTGATGTATGTGCTTATTGACATTAAACGCCATA
AAAACTTAAATGTGCGTCAATTAGTTACCGCACTTGAACAAACGGTGGTTAAAACTTTGGCTGAATATGG
CATTGAAAGCTATCCAAAGCCTGATGCGCCAGGTGTTTATGTGGATGGAAAAAAGATTTGTTCTCTTGGA
TTACGTATTCGTCGTGGTTGCTCTTTTCACGGGTTGGCATTGAATATTAATATGGATCTTAATCCTTTCC
ATTATATTAATCCTTGTGGGTATGCAGGGCTTGAAATGTGTCAGTTAGCGGATTTTGTTAATCAAGATGA
AGCTGATTGCGATAATGTTTCAGCAAAATTAATTAAACACTTCGCCGATCTTTTAGGCTATAATATAACA
ACTTTATAA
>ref|NC_007146|:30149-29871	hypothetical	protein	NTHI0035
ATGACAATAGAAAACGATTATGCAAAACTCAAGGAATTAATGGAATTTCCAGCAAAAATGACTTTTAAAG
TTGCGGGAATTAATCGAGAAGGGTTAGCACAAGATCTTATACAAGTGGTGCAAAAATATATTAAAGGCGA
TTATATTCCAAAAGAAAAGCGCAGTAGTAAAGGCACTTATAATTCAGTTTCAATTGATATTATTGCTGAA
AACTTTGATCAGGTAGAAACACTCTATAAAGAACTGGCTAAAGTTGAAGGCGTGAAAATGGTTATTTAG
>ref|NC_007146|:31386-30205	penicillin-binding	protein	5	precursor
ATGTTGAAAAGAACAACAAAAATCGCATTTTTATCAAGTTTTGTGGCACTTAGTGCTTTTTCGGTATCTG
CAGAGGATATGCAGTTTGGCGTAACTCCACCACAAATTACGGCTCAAACGTATGTATTGATGGATTATAA
TTCAGGTGCAATTTTGACCGCACTTAATCCAGATCAACGTCAATATCCAGCATCACTGACTAAAATGATG
ACAAGTTATGTAGTTGGTGTCGCATTAAAACAAGGCAAAATCCATAATACCGATATGGTTACCATTGGTG
AAAGTGCGTGGGGGCGTAATTTCCCTGATTCATCAAAAATGTTTTTAGATTTAAATACACAAGTATCTGT
AGCAGATTTAAATCGAGGTGTGATTGTTGTTTCTGGTAATGATGCGACTGTTGCATTAGCTGAACATATT
TCTGGCAATGTACCGAACTTTGTAGAAACAATGAATAAATATGTTCAACAATTTGGTTTGAAAAATACAA
ATTTCACCACGCCCCATGGTTTAGACGATCCAAATCAATATTCTTCCGCGCGTGATATGGCAATTATTGG
TGCGCATATTATTCGTGATTTACCTGAAGAATATAAAATTTACTCCGAAAAAGACTTTACATTTAATAAA
ATCAAACAAGCTAACCGTAATGGACTATTATGGGATAAAACTATCAATGTTGATGGAATGAAGACAGGGC
ATACTAGCCAAGCAGGATATAACTTAGTCGCTTCAGCGACTACATCAAACAATATGCGTTTAATTTCTGT
AGTAATGGGTGTGCCAACTTACAAAGGTCGTGAAGTAGAAAGTAAGAAACTTTTACAATGGGGTTTTGCT
AATTTCGAAACATTTAAAACTTTAGAGGCTGGTAAAGAAATTTCAGAACAAAGGGTTTATTATGGCGATA
AAAATTCAGTAAAACTTGGTGCTTTAATGGATCACTTTATTACGATACCTAAAGGTAAACAAAGTGAGGT
TAAAGCTCGTTATGAATTAGCAGATAAAAATTTACAAGCACCATTAGCAAAAGGTCAAGTGATTGGTAAA
GTGGTTTATCAACTGGATGGTAAGGATATTGCAAGTGCCAATTTACAAGTGATGAATGATGTGGGAGAAG
CGGGTATTTTTGGTAAACTATGGGATTGGTTAGTATTGACTGTGAAAGGGTTATTCTCATAA
>ref|NC_007146|:32265-31402	RlpA-like	protein
ATGAAATTAAAAACTGGGTTAAATTTGACCGCACTTTTGCTATTTATGATAAGCGTAGCTTTTCCTGCGC
AGGCTGATACGCAAAAAATGTATGGTATTCGAGGGGATAATCTTTCTATCGCAACTCAAATGCCTGCACC
AAGGACTTATTCAGTAAAAGGGCAAACTTATACCACTAAAAGTGGGAATGAAGCCAAATCTTATATTAAA
GAAGGTTTAGCAAGTTATTATCATCTTAAATTTGATGGGCGAAAAACAGCAAGTGGCGATGTTTATAACT
CAAAACAATTTACTGCAGCACATAAAACATTGCCAATAAATTCTTATGCTTTAGTGACAAATTTACATAA
CAATCGTAAAGTTATCGTACGTATTAATGATCGTGGGCCTTTTAGTGATAAACGTTTAATTGATCTTTCA
CACGCTGCGGCAAAAGAAATTGGCTTAATTTCCCGCGGCATAGGGCAGGTAAGAATTGAGGCGTTGCACG
TTGCTAAAAATGGGAATTTATCAGGTGCAGCCACAAAAACACTGGCTAAACAAGCAAAAACTCAGGAAGC
TGCCGATCGTTTAGTATTAAAATCTAACACGCTTTTTGATAACGCATCTAAGTCAATAAATGCTCTAAAA
GGAACCGAATTTTACTGTTTGAAAATGCTTGAATTAACCTCTCATAGCCAAGCAAATAAATTAATTACGC
AGCTTGCGTTAGCGAATATTCAGACTGAAGTAAATCGCTCAGGAAATAAATATGAAATTTATATTGGGCC
TTTTGATGACAAAACAAAAATGGCACAAGTGAGAACTAAATTACAAAAAATGGCAAATAATAAGCCATTA
ATTGTTTATACGTATAAAAATTAA
>ref|NC_007146|:33433-32318	rod	shape-determining	protein
ATGGAAGATAAAATCCCTTTTTGGTTGCGTGTTTGGCAACGTTTGCATATTGATTTTTGGCTGTTTATCG
GACTTCTTGCAATAACGGCTTATGGTATGCTGGTGTTATATAGTGCATCAGGTGCCAGTGAAATGATGTT
TAATAACCGAATTATTCAGGTTTTACTTGGATTTATTGTTATGTTGTTAATGGCTCAATTTCCACCAAGA
TTTTACCAACGCATCGCACCTTATCTTTATTTAATTGGTTTTGTGTTGTTGATCTTAGTAGATGCTATTG
GCACGACAAGTAAAGGTGCGCAGCGTTGGCTTGATCTGGGATTTATTCGTTTTCAACCCTCTGAAATTGT
AAAACTTGCTGTGCCATTAATGGTGGCGGTGTATTTAGGTAATCGTCCGCTTCCACCTAAATTAAGTGAA
ACATTTATAGCGATTGCAATGATTCTACTGCCAACATTGCTTGTGGCGATTCAGCCTGATTTAGGCACAG
CAATTTTGGTCAGTGCGTCAGGTTTATTTGTCGTGTTTTTAGCAGGAATGAGCTGGTGGCTTATTTTAGC
TGCAGTGATTGGCTTAGCTGGATTTATTCCGATCATGTGGTTATATCTAATGCACGATTATCAACGCACT
CGCGTTCTCACATTATTGGACCCAGAAAAAGATCCTCTCGGTGCTGGCTATCATATTTTACAATCAAAGA
TTGCGATTGGTTCTGGTGGATTAAGCGGAAAAGGCTGGATGCAGGGGACTCAATCACAATTAGAATTTTT
GCCCGAACCTCATACAGATTTTATTTTTGCGGTAATGGGTGAAGAGCACGGAATGATTGGTTTTTTGATT
TTAATGGCGATTTACTTGTTTATTATTGTGCGAGGTTTAATGATTGCCGTAAATGCTCAAACTTCTTTTG
GGCGTATTCTTGCTGGTGCAACAACATTAATTTTCTTTGTTTATGTATTTGTGAATATTGGAATGGTAAG
CGGAATTTTGCCTGTTGTGGGTGTGCCATTACCTTTATTTAGTTATGGTGGTACCTCTTATGTTGCGATT
ATGGCAAGTTTTGGTTTACTGATGTCTATTCATACGCATAAAAGTCAATTTATGAAAAGGAGCTAA
>ref|NC_007146|:35378-33423	penicillin-binding	protein	2
ATGAATTTAAAAAAATTTTTCAATACGCCAACTCATGAGCCGTTCCGCGATAAAAAAGCGGAGCGTAACC
TTTTTGCACGCCGAACGTTAGTGGCTTTTTTGGGGATTTTGCTACTAACAGGTGTTTTATTCACCAATAT
TTATCAGCTACAGATTGTTAATTTCGATACTTACCGAACGCGTTCTAATGGTAACCGAATTAAATTATTA
CCTTTACCGCCAACGCGTGGCTTAATCTATGATCGTTACGGTAAATTATTAGCCGAAAATCTTACTTTTT
TTGGTTTATACATTGTGCCGGAAAAAACTGAAAATTTAGACCGCACTTTAGATGAATTACGCTACATTGT
GGGATTGACGGATAACGATATTGAACATTTTAAAAAAGAACGTCTCCGCGGAACGCGTTATACACCGATT
TTATTAAAGCCGAATTTAACAGAAGAACAAATTTCACGCTTTGCGGTAAATGGCTACCAATACCCGAGTT
TAGAGGTACGTCCTTATTTCAAACGCCATTATTTATATGGCGAAACAATGGCGCATATTTTGGGCTATGT
AGGTAAAATGAATGATAAAGATGTAGAACGTTTGAAACGAGAGGATAAATTTGCGAATTATGCGGGGACG
AACGATATTGGAAAATTGGGTATTGAACGTTATTACGAGGATATACTGCAAGGTACCACGGGTTTTGAAG
AAGTAGAAATTAATAATCGCGGCAAAGTAATCCGTACTTTGCGTAGCCGACCTGCTGTGGCGGGAAAAAG
TATTCATTTAACTATTGATTTAGCATTACAGCGTTATATTACTGAACTTTTATCGGGACTAAAAGGTGCT
GTAGTTGTGCTTGATCCTAAAGATAGTAGTGTATTAGCGATGGTATCTACACCAAGTTATGACAATAATT
TATTTGTTGATGGTATTTCCTCCGAAGATTATAAACGTTTATTAAATGATCCTGCTCGTCCGCTTTATAG
TCGTGCGACACAAGGTGCGTATCCGCCCGCTTCAACAGTCAAACCTTTTATTGCAGTAGCCGCACAAACT
GAAAATGTGATTACACCAAACACAACGATTTTTGATCCGGGATATTGGGTATTACCTAACTCCACAAAAC
GTTTTCGTGATTGGAAAAAAACAGGCCACGGAGATACGGATTTGAATAAAGCGATTACTGAATCCTCTGA
TACTTATTTTTATCAAGTGGCTTATAATATGGGTATTGATCGTCTTTCTAATTGGATGAAGGATTTTGGT
TTTGGTATGCCAACGGGGATTGAAATTCAAGAAGAAACGGCTGCCAATATGCCAACTCGAGAATGGAAAC
AAAAACGCTATAAACGCCCTTGGGTACAAGGCGATACGATTTCGGTTGGGATTGGTCAAGGTTATTGGAC
GGCAACACCACTACAAGTAGCAAAAGCAACGACGATATTGGTCAATAATGGCAAAGTAAATACGCCGCAT
TTGATGAAAGCAATTGAGGGGGCAGTTCTAGAGCCTTATGAAGATCCGTTAATTTATCCTGATATTAGTA
CACCTAAAGTGACGGCTTGGGAGGCAGCGAAACGCGGTATGTACAATGTTGTTAATGCTGCAAATGGAAC
TGGGCGAAAAGCCTTTGCAGATGCCAATTATCGTGTTGCAGGAAAATCTGGTACTGCTCAAGTGTTTAGT
TTAAAAGAAAATGAAAAATACAATGCGGTGGGATTGAAAAAAGAATTGCATGATCACGCATGGTTTACCG
CATATGCGCCTTATGAAAACCCTAGATTGGTTGTGACAGTGATTTTAGAAAATGCAGGTGGTGGTTCAAG
TAATGCCGCACCGTTAGCGCGTAAAGTGATGGATTACTATTTAAATCAGCGTTTACCACAAGTTGAAAAA
TATAATGTACCTATTCAGCAAAAAAAAGATTTGTCACAAGAGAGCGAACAAATAAATGGAAGATAA
>ref|NC_007146|:35867-35400	SPOUT	methyltransferase	superfamily	protein
GTGAAAATCACGTTAATTGCTGTTGGAACAAAAATGCCTTCTTGGGTTACAACGGGTTTTGAGGAATATC
AACGCCGTTTCCCAAAAGATATGCCTTTTGAACTGATTGAAATCCCAGCAGGTAAGCGTGGAAAAAATGC
TGATATTAAACGTATTTTAGAGCAAGAAGGTAAGGCGATGTTAGCTGCCTGTGGAAAAGGCAAAGTTGTG
ACGTTAGATATTCCTGGTAAACCTTGGACGACACCGCAGCTAGCCGAGCAATTAGAAGCGTGGAAAAATG
ATGGTTGCGATGTTTGTTTGTTGATTGGTGGGCCTGAGGGGCTTTCGCCAGAATGTAAAGCCGCTGCAGA
GCAAAGTTGGTCGCTTTCGCCATTGACATTACCTCACCCACTTGTTCGTGTTGTAGTGGCTGAAAGTTTG
TATCGCGCGTGGTCGCTCACTACTAATCATCCTTATCATCGAGAATAA
>ref|NC_007146|:36229-35921	hypothetical	protein	NTHI0042
ATGGCGTTAGTTGAATTTTTGATGGAAACCTTAGATGGGTTAAAGGGAACAGATATTGTACATTTTGATG
TACGTGGAAAATCATCGATTACGGATAATATGATTATTTGCACGGGTACATCGAGCCGCCAAGTTTCTGC
AATGGCAGATAATTTAATTACAGAATGTAAAAAAGCAGGTTTTGAAACTTTTGGTGAAGAGGGTAAAAAT
ACTGCAGATTGGATTGTAGTGGATCTTGGTCAAGCTATCGTACATATCATGCAACGTGACGCCCGTGAAA
TGTATCAATTAGAGAAACTTTGGGCGTAA
>ref|NC_007146|:38009-36354	hypothetical	protein	NTHI0043
ATGAGTGATATTGCGATCACGATTAGCCTTCTTGCCCTCGTCGCCGTAATCGGCTTATGGATCGGGCATT
GGAAGATCCGCGGGGTTGGGCTTGGCATTGGTGGCGTGCTGTTTGGCGGCATTATTGTTGCCCATTTCAC
TAATCAATATGGCTTGAAACTGGATGCGCATACGCTGCATTTTGTGCAAGAATTTGGTTTAATTTTATTT
GTTTATACTATTGGTATTCAGGTGGGGCCGGGCTTTTTTTCTTCTTTACGAAAATCTGGTTTAAAGCTAA
ATGCCTTTGCCATTTTGATTATTGTGCTGGGGTCAATTGCCGTGGTTCTTGTACATAAAATTGCGGATGT
TCCACTGGATATTGCCTTAGGTATTTATTCTGGTGCTGTTACTAATACGCCAGCGTTGGGGGCAGGGCAG
CAAATTTTAGCAGAATTAGGGGTGCCTCAAACCACTGTGACTATGGGGGTGTCTTATGCAATGGCTTATC
CATTCGGGATTTGCGGTATTTTGCTTGCAATGTGGTTAATCCGCTTATTTTTTAAAGTCAAAGTGGACGA
TGAAGCGGCACGTTTTAATGCGGAGAGCAGTCAAGATAAAGAAAGTTTACATAATATTTCTTTAAAAGTG
ACGAACCAAAATTTAGATGGTCTGACGTTAATTCAAATTCCTGGATTTAGTGATGAAGAAGTCGTATGTT
CACGTTTAAAACGCGATGATATGGAAATTGTTCCAAAGGCAAGTACTGAAATTCGTATCAACGATATTTT
GCAATTAGTGGGCGATGATAATTCGCTTGCCAAAATGCGTTTAATTATCGGATACGAAGTTGATGCACCA
ACTGTTGCCTATAGTGGCGAAATTCGTTCTGAGCGTGTGGTGGTAACGAATGAAAAAGTATTAGGCAAAA
AGATCCGTGCCTTAGGCATTCATCAAAAATATGGGGTTGTGATTTCACGTTTAAATCGTGCAGGGATTGA
GTTAGTTCCAACGGGAAATACCACACTGCAATTTGGCGATGTGCTACATATGGTCGGACGCAGTGATGTA
CTAAATCAGGCTATTTCAGTCATTGGTAATGCACAACAAAAATTGCTTCAAGTGCAAATGTTACCTGTGT
TTATCGGCATTGGTTTAGGAGTACTCGTTGGTTCGATTCCATTCTATATTCCAGGTTTCCCTGTTGCGTT
AAAATTAGGGCTTGCTGGCGGGCCATTGGTGGTTGCGTTAATCTTAGCGAGAATTGGCACGATTGGTAAA
CTTTACTGGTTTATGCCGCCTAGTGCTAACTTGGCGTTACGCGAAATTGGGATTGTTCTTTTCTTGGCTG
TGGTCGGTTTAAAATCAGGCGGAAGTTTCTTTGATACTTTAGTGAATGGTTCGGGACTTGAATGGATGGG
ATACGGTATTTTTATCACCTTTATTCCATTAATGATTACCGGTATTTTGGCTCGTCTATATGGCAAACTG
AATTACCTTACAATCTGTGGTTTACTTGCAGGTTCAATGACGGATCCTCCCGCTTTAGCATTTGCTAATG
AAATTAAAGAAGATAACGGTGCTGCAGCACTTTCTTATGCCACTGTGTATCCGTTAGTGATGTTCTTGCG
AATAATGTCGCCACAGTTATTGGCAGTGTTATTATGGGCAGCATAG
>ref|NC_007146|:38215-39993	ABC	transporter	ATP-binding	protein
ATGGATTACAGCCAAGAAGCCATTACTTCTCTTATTTGGATTTTACAAACGCTAGCCATCACCTCAGTCG
TCTTTAGTTTTGGCATTTTTCTTTTGGTGCGTTTTACTCAATGGGGAAGACAATTTTGGATGTTTGCAGG
TGGTTATCTTTCGCCTAAACGTAGCATTAAACCTATCTTATTCTTTCTACTTATTGTTGCAATGACGCTA
CTTAGCGTACGTATCAGCCTTGTACATTCTGAGTGGTACAAAAATATGTACACATCATTGCAAGAATTTA
ATGAACATGTATTTTGGCAACAAATGGGCTTGTTCTGTGTCATTGCCGCAAGTTCTGTTTCAGCAGCATT
AGTAAGCTATTATTTAGAGCAACGTTTCGTCATCAACTGGATTGAATGGCTTAACGAACAGCTTGTTGAT
AAATGGATGGCACATCGTGCCTATTACAAAACACAATATTTATCAGAAAATCTTGATAACCCCGATCAAC
GTATTCAACAAGATGTGCAATCTTATGTAAAAACCACGCTTTCTTTAAGCACTGGTGTCATTGATGCGGT
AACCTCTATGATCTCTTATACGATTTTATTATGGGGATTAGCAGGTCCAATGATGGTACTTGGCGTGGAA
ATTCCGCATATGATGGTATTTTTAGTGTTTGGTTATGTCATCTTCACAACCCTCATCGCATTTTGGCTCG
GTCGTCCATTAATATCCTTGAATTTTATTAATGAACTCCTAAACGCAAACTATCGTTATTCTTTAATTCG
AATAAAAGAATATGCCGAAAGCATTGCTTTTTATGCGGGCGAAAAAGTCGAAAAAAATCAGCTTTATCAG
CAGTTCAATGCCGTCATTCATAATATGTGGATTATTGTATTTAGAACACTAAAATTTTCAGGATTTAACT
TAGTCGTAAGCCAAATTTCCGTGGTTTTTCCATTGTTAATTCAAGTTGGACGTTACTTTGAAAAACAAAT
AAAACTTGGCGATCTAATGCAAACCTTACAAGTATTTGGTCAGTTACACGCAAATCTTTCCTTCTTCCGC
AATACTTATGATAATTTTGCAAGCTATAAAGCAACGCTAGATCGTTTAACTGGGTTCTGTTATGCCATTG
AAAAAGCAAATAATAAATCACAAACACAGATCCACAATCATCCAACAGATGTGATTTTCAAAAATTTAAG
TATTCAAAATCCATTAGGTCATACACTAATTAAACATCTAAACATTACCTTACCGCAAGGAACAAGTTTG
CTTATTCAAGGAAAATCTGGAGCAGGAAAAACCACGCTTTTACGCACCATTGCGGGGCTTTGGAGCTATG
CCGAGGGGGAAATAAATTGCCCTACGCACAATCAGCTTTTCTTGTCACAAAAGCCGTATGTGCCACAAGG
AAATTTAATGTCAGCATTAGCTTATCCAAATAACGCTGACAATATTTCACATACGCAAGCGGTAGAAATA
TTAAATAAAGTGCAACTAGGACATTTGGCTGAACAATTAGAAAAAGAACAAGACTGGACGCGTATTCTTT
CTCTTGGCGAACAACAGCGTCTGGCGTTTGCACGATTAATTCTACACAAACCAGCAGTGGCATTTTTAGA
TGAAGCCACAGCTAGTATGGATGAAGGTTTAGAATTTTCGATGTATCAATTGTTACAACAAGAACTACCA
CAAACGACAATCATCAGTGTGGGACACCGTTCAACCCTTAAAACCTTACATCAACAACAATTAATTCTAC
AAGACAAAGGGCAATGGCAAGTGCTATAA
>ref|NC_007146|:40123-41178	rod	shape-determining	protein	MreB
ATGTTATTTAAAAAAATTCGTGGGTTGTTTTCAAACGATCTTTCTATTGATTTAGGCACAGCTAATACTT
TAATTTATGTCAAAAGACAAGGTATTGTACTTGATGAACCCTCTGTTGTTGCGATTCGTCAAGATCGCGT
AGGCACATTAAAAAGCATTGCAGCTGTGGGTAAAGAAGCTAAATTAATGTTAGGTCGTACTCCCAAAAGT
ATTGTAGCAATTCGTCCGATGAAAGATGGCGTTATTGCAGACTTTTTTGTGACAGAAAAAATGTTGCAAT
ACTTTATCAAACAAGTTCATAGCGGTAATTTTATGCGTCCAAGCCCGCGTGTATTAGTATGTGTGCCAGC
TGGTGCAACACAAGTAGAACGCCGCGCAATTAAAGAATCAGCAATCGGTGCTGGTGCGCGTGAAGTATAT
TTAATTGAAGAACCAATGGCAGCTGCAATTGGGGCTAAATTACCCGTTTCTACTGCAGTTGGTTCTATGG
TAATTGATATCGGTGGTGGTACGACAGAAGTGGCTGTAATTTCCTTAAATGGTATCGTATATTCTTCTTC
CGTGCGTATCGGTGGTGACCGTTTCGACGAGGCGATTATTTCTTATGTTCGCCGCACTTTTGGCTCGGTT
ATCGGAGAACCTACCGCCGAACGCATCAAACAAGAAATTGGTTCTGCTTATATTCAAGAAGGTGACGAAA
TTAAAGAAATGGAAGTACACGGACATAATTTAGCCGAAGGTGCGCCACGTTCATTTACTTTAACATCACG
TGATGTCCTAGAAGCCATTCAACAACCATTAAACGGTATTGTAGCAGCGGTTCGAACCGCACTTGAAGAA
TGCCAACCAGAACACGCAGCAGACATTTTCGAACGTGGTATGGTATTAACTGGTGGCGGTGCTTTATTAC
GTAATATTGATATTTTACTTTCTAAAGAATCTGGTGTCCCTGTTATCATCGCAGAAGATCCATTAACCTG
TGTTGCTCGTGGTGGTGGCGAAGCATTAGAAATGATCGATATGCACGGCGGCGATATTTTTAGTGATGAA
ATTTAA
>ref|NC_007146|:41258-42313	rod	shape-determining	protein	MreC
ATGAAACCCATTTTCGGCAAAGCCCCTCCCCTAGGTATTCGTCTGCTTATCGCTATCTTTGCATCTATTG
CCTTAATTTTAGCTGATGGACGTAATAGCTCAATAACGAAAGCACGTAGTGCAATGGAAACAGCAATAGG
CGGTTTATATTATCTTGCAAATAGCCCTAGAAGCATCTTAGATGGCATTTCAGAAAATCTTGTTGATACC
AATAAATTACAAATTGAAAACAAAGTACTACGCCAACAGCTTTTGGAAAAAAATGCAGATTTACTTTTAC
TTGATCAACTCAAAGTTGAAAATCAGCGATTACGTCTTTTATTAAATTCTCCGTTAAGAACCGATGAATA
CAAAAAAATTGCCGAAGTTCTTACTGCAGAAACAGATATTTATCGCCAACAAATTGTTATTAATCAAGGC
AAAAAAGACGGTGCTTATGTAGGTCAGCCTGTCATTGATGAAAAAGGCGTCATTGGACAAATTATTTCCG
TGGGCGAAAATACTAGCCGAGTACTGCTACTCACAGACGTAACACACTCAATTCCAGTGCAAGTTCTACG
AAATGATGTTCGTGTTATTGCGAGTGGGACTGGGCATACCGATGAACTAAGCCTCGATAACGTGCCTCGT
TCCGTTGATATAGAAAAAGGCGATCTTCTCGTAACCTCTGGGCTTGGTGGACGTTTTCTTGAAGGCTATC
CCGTAGCTGTTGTACAAAGCGTTTCGCGTGATAGCTCTAATTACTTTGCAATAGTTAAAGCTAAACCTTT
AGCTTTATTAGAACGTTTACGTTATGTACTTTTACTTTGGCCAAGTAACCTAGATATATCAAAAGTAAAA
TCAATGTCGCCAGAAGAAGTTCGCAATCTGGTGCAAAAACGTTTAGAAAGCCAAGCTAATGAAGCAAATT
ATAGAGTGAAAAAAACACCCTTAACAGAAAAAGACTTTCTAGAAAATGAAGAAAAAACCATTATTGAACC
AGATATTCCAACAGATTTTCTTCAAAATGAAGAAGATCTTCCCATAGAACAGCAAGAAGAAAGGATAGAA
GACTAA
>ref|NC_007146|:42313-42801	rod	shape-determining	protein	MreD
ATGCAAACACGATTTATTTTACAATGGTTCACTATTTTAAGCTTCTTTGTTATTGCCTTTGTATTAGAAC
TTGCACCTTGGCCAGTTGGTTTCCAAATGCTAAAGCCTGCGTGGCTTGTACTTGTATTACTTTATTGGGT
ATTAGCTATTCCCAATAAAGTAAGTATAGGCTGGTCATTTTTACTCGGATTAACTTGGGATTTAATATTA
GGCTCTACATTAGGCGTTCACGCTCTCGTACTTTCTACGAGCATGTACATCATTGCCAAAAACTATTTAA
TTCTGCGAAATTTATCACTTTGGTTCCAAAGTTTATTGGTTGTACTTTTCGTCTTCATTATAAGATTACT
TATTTTCTTAGTTGAATTTTCACTCCATACTGCCTTTTTTCATTGGCAAGCCATCTTAGGCGCATTCGCT
TCTGGTTTACTATGGCCGTGGGTATTTTTATTAATGCGCAAAATACGCAGAAAAGTTAAATTACATTAA
>ref|NC_007146|:43628-42852	hypothetical	protein	NTHI0048
ATGGATATGGCAAATTGGCAGAATTATCGTTCTACTGTGAATGGTATGCCTGCCGTGTTTACCGCAAATA
TTGAAGATGTTGAAAAATATCACGGTAAAGGTCTCGATAAAATAGTGCAGTTTACTATTGATTATCAGGC
TGATGATGAAACGGGTTTACCCTCAGAAGTTGAATACGATAAGTTAATTAACCGTGTATTTAAAATTTTG
ACACAACTAACCGCACTTCCAAATGTATTTTTTGCGGGGCATTTTATTTGTAATTCTCAAATAAAAATAC
ATTTTTATTGTAAGCACGAAAATCTTATTGTAGAAACTTTACAGCAAATTGATTTTGTTAAAGATATTAA
TGTGCAAAAGGATTTAATTTGGGATACTTATTTTGACTTTTTGCTCGCTTCTCCATTGGAGATTAAGTTA
AATGCAACGGAAGAATTGCTTGATTTATTAAAAAGTAAAGGTCGTAATTTAAGTGATACCTATTTAGTAG
AGCATAGTTTTCATTTTGATGAAGAGCAGAAAATGTTCCCTTTTATGGATGAGCTTAGTTTAGGGGATTA
TTCTTTCACGACATTACAATATTCTGCACAAGCGATTCAGTTTAATGAAGATGACGAACCTTATTTCTTG
GTAAAATTAGAGCAAGAAATTTCATTAGAAAATAGCGAAATTTTTGAACAAGTAGAACGTTTTGAAAAAT
TGGCTGAACAATTTTCGGGAGAGTATATCGGTTGGGAATGTGATTCTTTACTGGATAGCAATAAGCCATT
GAATTAG
>ref|NC_007146|:44441-43638	exonuclease	III
ATGAAATTTATTTCTTTCAATATAAATGGGTTACGTGCTCGCCCACATCAACTTGAAGCCATTATTGAAA
AATATCAGCCAGATGTGATTGGCTTACAGGAAATTAAAGTTGCTGACGAGGCTTTTCCCTATGAAATTAC
AGAAAACTTAGGTTATCACGTATTTCATCATGGTCAGAAAGGTCATTATGGAGTAGCATTATTGACTAAA
CAAGAACCTAAAGTGATTCGTCGTGGTTTTCCAACTGACAATGAAGATGCACAAAAACGCATTATTATGG
CTGATCTGGAAACTGAATTTGGTTTATTGACCGTCATTAATGGCTATTTCCCACAGGGGGAAAGCCGTGC
GCACGAGACTAAATTTCCAGCTAAAGAGAAATTTTATGCAGATCTTCAACAGTATTTAGAAAAAGAACAC
GACAGATCTAATCCGATTTTAATTATGGGCGATATGAATATTAGCCCAAGTGATTTAGATATTGGTATCG
GAGATGAAAATCGTAAACGTTGGTTACGCACAGGTAAATGTTCTTTCTTACCTGAAGAAAGAGCGTGGTA
TCAACGTTTGTATGATTATGGATTAGAAGATAGTTTTCGTAAGCTGAACCCAACAGCAAATGATAAATTC
TCGTGGTTTGATTACCGTTCTAAAGGTTTTGATGATAATCGAGGTTTACGAATTGATCATATTTTGATAA
GCCAAAAATTAGCTGAACGATGTGTCGATGTGGGCATTGCATTAGATATTCGAGCAATGGAAAAACCGTC
TGATCACGCACCGATTTGGGCTGAATTTAAATAG
>ref|NC_007146|:45163-44489	putative	pseudouridine	synthase
ATGGAAATCGAGGTTGTTTATCAACATAGCGATTTTATTATTATCAACAAGTCTGAGGGTATTAGCGTTC
ATAAAGATCAAGAAGAGCAAGGCTTAACAGAACTTGTTGCAAAACAACTGAATGTGCCTAAAGTATGGTT
GGTTCATCGCTTAGATAAAGTAACTTCAGGTTTGTTAATTCTGGCGTTAAATGCTGAAAGTGCGGCTGAA
TTTTCACGACTTTTTTCTGAACATAAAATACATAAAACGTATCTGGCATTAAGTAACCAAAAGCCTAAAA
AGAAACAAGGTTTGATTATCGGGGATATGAAGAAATCCCGAGAGGGTGCATGGAAACTTTGTCAAACCAA
AGAAAATCCAGCAATTACACGTTTTGCAAGTGTAAGCTGTGAACCTAATTTACGTTTATTTATTTTAAAA
CCACAAACGGGGAAAACGCATCAATTACGTGTTGCGATGAAAAGTTTAGGTAGCCCGATTTTAGGCGATG
GGCTTTATGGTAAAAACACAGAAAAAATTGACCGCACTTATTTGCACGCTACTCAATTGGAATTTGATTA
TCTAAATGATTTTATTTCGGTCACTTGTTTACCTTCTCAAGGTCAATTTTGGATTAAGCCTACAGTATTT
GAGCAAATTCAGGTTTATCTGACAAAGCCGTTTTTATCAAAATAG
>ref|NC_007146|:46227-45163	hypothetical	protein	NTHI0051
ATGGAAAAACAAATTTTTGAACATTCAGTTAATGTAGAGGAAGAACACTATCAGCCCAAGCAAGAATTCC
ATAATATGGAAGCAAAGCTAGATGAAGCGTTGGATGGAGAGTTACTTGATGCTCAACTTGAACAAGCATT
GAAACCAAAATCCAGTTTTAGAAAAACTTTATTAAAATTTACCGCACTTTTATTTGGCTTGGCGACGGTT
GCACAATCCATGCAGTGGATTTGGGATAGCTATCAACAACATCAATGGATTTATCTTGCTTTTGCTTTAG
TCAGTTTGATTATCATTTTATTGGGGATTAAAGAGATTATTGGCGAGTGGCGACGTTTAGTTCGTTTAAA
AAAACGTGAGCAATGGCAACAACAAAGTCAGCAGATTTGGTTAGAAAGTGCGGTAAAAAATGGCGATGTT
TTTTCCGTTCATAACGCAGAAAAAAGTAAAATTCTTTGCTTAGATATTGCAGAATCTTTAGGTTTGGAAA
ATGATTCTCCAGCGGTAATTCAATGGCAACACCAATTAAATGAAGCTTATTCGGCGCAAGAAATTGCTCA
TTTATTCAGTCGTCATGTTTTGTCTTCTTTTGATGCACAAGCTAAAAAATTGATTAGTAAAATGGCAGCT
GAATCAGCTGTGATTGTCGCGATTAGTCCACTTGCTGTAGTGGATATGTTTTTTATCGCGTGGCGCAATC
TTCGATTAATGAATAAGATTGCTGAAATTTATGGGATTGAATTAGGGTATTTTTCACGTATTAGATTGTT
AAGAATGGTATTGGTCAATATCGCTTTTGCTGGAGCAACCGAAGTGGCACAAGATATTGGAATGGATTGG
CTTTCTCAAGATGTGACAGCAAAATTATCTACACGTATCGCTCAAGGAATTGGTGTGGGATTACTCACTG
CTAGATTAGGCGTGAAAGCAATGGAACTTTGTCGTCCGTTAGCATTTCAATTAAACGAAAAACCAAAACT
CTCACATATTCAACAGGAATTACTTAGTTCGGTAAAAGATATTGTTCTCGGTAAAAATAAAATTTACAAA
AAGGAGCAAATCTGA
>ref|NC_007146|:46949-46287	FtsH-interacting	integral	membrane	protein
ATGCAATCACGTCTTATTGTGGATGCTCAAAAAGAATCGTTACTCAGCACACATAAAGTGTTGCGTAACA
CGTATTTTTTACTGGGATTAACAATGGCTTTTTCAGCGGTTGTTGCGTTTATTTCAATGAGCTTAAACTT
GCCTTATCCAAATATTATTGTGTTACTAGTGGGTTTTTATGGCTTACTTTTCTTAACCAATAAATTAGCT
GATCGCCCTGCTGGTATTTTGGCGGCCTTTGCTTTCACTGGATTTATGGGATACACCATCGGGCCAATTT
TAAATATGTATGTGGCACGTGGAATGGAAGATTTGATTATGCTTGCATTCGCAGGAACTGCTATCGTATT
TTTTGCGTGTTCCGCTTATGTATTGACTACGAAAAAAGATATGTCATTTTTATCAAGCGCAATGTTCGCA
TTATTTATTGTGTTATTGCTTGGTATGGTGGCGAGTTTCTTCTTCCAAATTCCTGCGTTATCGGTCGCAA
TTAGTGCATTATTTGTAGTGTTCTCAACAATGACCATTTTGTATGAAACCAGTAATATTATTCACGGTGG
AGAAACAAATTACATTCGCGCAACCGTGAACATCTATGTTTCAATCTACAATTTATTCTTGAGTTTATTA
AGATTACTTTCTATCTTTTCAAGTGATGAATAA
>ref|NC_007146|:47830-47276	hypothetical	protein	NTHI0053
ATGAAAAAACAAATTCTTGCCTTAGTTTGTGGCGTAATGTTTAGTAGTTCAACTTGGGCACACAATTTGC
AATTAGAGCAATCTTTACCAGCAGTGCAAGTAACGGAGTACGGTGAAATTGTGCTTTCAGGAAAAGATAC
TGCGTTTCAACCTTGGGGTTCTGCGGAATTAGCGGGTAAAGTGCGTGTTGTTCATCATTTAGCGGGTAGA
ACGGCTGCAAAAGAGAAAAATCAGTCGATGATTGATGCGATAAAAGCATCCCATTTTAATCCTGTAAAAT
ACCAAACAACCACTATTATTAATGCGGATGATGCGATTGTTGGTACAGGTATGTTTGTAAAAAATAGTGC
ACAAAAAGGCAAACAGGAAAATCCACATAGTCAAGTTGTGTTAGATGATAAAAGTGCGGTAAAAAATGCT
TGGGGATTAAATTCTAAAGATAGTGCAATTATCGTGTTAGACAAAACGGGAAAAGTAAAATTTGTGAAAG
AAGGAAAATTGTTTGATAGCGATATTCAGACTGTTATTTCACTAGTGAATGGATTGACCAAATAA
>ref|NC_007146|:47897-48259	PhnA-like	protein
GTGCGCCTATTATATGTAATCAAGAAGGAAAACCCAATGGATCAAATGCCTAATTGCCCAAAATGTCAAA
GTGAATACGTTTACCACGATTCAATTAATTTTGTTTGCCCTGATTGCGGTAATGAATGGGATAATAATGA
AATTCAAGAATCAGATGACGATCAACTAATCGTAAAAGACAGCAATGGGAATTTGCTTGCAGAAGGCGAC
AATGTACTTTTGATTAAAGATTTAAAATTAAAAGGTTCATCAGAAGTATTGAAAAAAGGTACAAAATTCA
AAAACATCCGCTTAGTAAATGGCGATCATAATGTCGATTGCGGCAAAATCATGTTGAAATCTGAGTTTTT
GAAAAAGGCTTAA
>ref|NC_007146|:48950-48312	keto-hydroxyglutarate-aldolase/keto-deoxy-phosphogluconate	aldolase
ATGTCATACACAACTCAACAAATTATTGAAAAACTTCGTGAACTCAAAATTGTGCCTGTAATTGCGTTGG
ATAATGCAGACGATATTTTGCCGCTAGCAGATACGTTGGCTAAAAATGGTTTACCTGTGGCAGAGATTAC
TTTTCGCTCTGAAGCAGCGGCAGATGCGATCCGTTTGTTGCGTGCAAATAGACCTGACTTTTTAATTGCT
GCCGGTACAGTTTTAACTGCGGAACAAGTAGTTTTAGCTAAAAGTAGTGGGGCGGATTTTGTGGTAACAC
CAGGATTTAATCCAAAAATTGTGAAATTATGTCAAGATTTAAATTTTCCAATAACACCAGGGGTGAATAA
TCCTATGGCAATTGAAATTGCATTAGAAATGGGAATTTCGGCGGTAAAATTTTTCCCTGCAGAGGCTTCA
GGCGGAGTGAAAATGATTAAAGCATTGCTCGGTCCTTATGCTCAATTACAGATAATGCCGACTGGTGGTA
TAGGGCTTCATAACATAAGGGATTATCTTGCTATTCCTAATATTGTTGCTTGTGGAGGCTCTTGGTTTGT
GGAGAAAAAATTGATTCAATCCAAAAATTGGGATGAAATTGGACGATTAGTCAGAGAAGTGATTGAGATT
ATTAAATAA
>ref|NC_007146|:50362-48959	glucuronate	isomerase
ATGAAGCAATTTATGGATGAAAATTTCCTTCTTTCAACGGATACAGCAAAAATTCTCTATCATGATTATG
CCAAAAATAAACCTATTTTTGATTATCACTGTCATTTAAATCCAAGAGAAGTGGCGGAAAATCGTCAATT
TAATGATTTAGCTGAAATTTGGCTAGAGGGTGATCACTACAAATGGCGAGCTTTGCGTACAGCTGGAGTA
CCAGAAGAATTGATTACAGGGAAGGCTACTAACTATCAAAAATATTTGGCTTGGGCGAAAACAGTCCCCC
TTTGTATTGGTAATCCAATTTATCACTGGACACATTTAGAATTACGCCGTCCTTTTGGTATAACCAATAT
GTTATTTAATCCGCAAAATGCGGAAAAAATTTGGCATCAATGTAATGAAATGTTGCAACAACCTGAATTT
TCTGCGCGAGGCATTATGCAGAAAATGAACGTGAAATTAGTGGGGACAACAGATGATCCCATTGATTCTT
TGCAATATCATCAAGCAATCAAGAATGATGAAAGTTTTGATATTGATGTTGTACCAAGTTGGCGACCTGA
TAAAGTATTCAAAATTGAGTTGCCACAATTTAATGACTACCTTGTACAGTTAAGTGAAATTGCAGATGTA
GATATTTATACGTTTGCAGATTTAAAAAAAGCGTTGTTAAAACGTCTCGAATATTTTGATGCTCAAGGTT
GTAAATCTGCTGATCATGGTATGGAAATTGTCCGTTTTTCAGCTATTCCAGATGAATCAGTATTGAATAG
TATTTTACAAAAACGTTTGCAAAATCAACCGCTCTTGGAAGAAGAAGTTGCTCAATTTAGTACTGCAATT
TTAGTCTGGTTGGCTTCGGAATATTGTAAACGTCACTGGGTAATGCAAATGCATATTGGTGCAATACGTA
ACAATAATAGTCGAATGTTTGCTTTACTCGGTGCAGATAGTGGCTTTGATTCCATTGGTGATCGAACTTA
TGCATATCCCCTCTCTCGTTTGTTAGATGCAATGGATAAGGAAAATCAACTGCCTAAAACTATTTTATAT
TGCTTAAATCCTCGAGATAATGAAATGATCGCTAGTATGATCGGAAACTTTCAAGGCGATGGTATTGCAG
GGAAAATACAGTTTGGTTCTGGATGGTGGTTTAACGATCAAAAAGACGGAATGGAACGTCAGTTACAACA
GCTTTCTCAATTAGGGTTACTCAGTCAATTTGTTGGAATGCTAACTGATTCACGTAGTTTTTTATCTTAC
ACTCGCCATGAGTATTTCCGCCGTATTTTGTGTGAAATGATTGGTGGATGGGTTGAAAAAGGTGAAGCTC
CAAATGACATTTCATTACTGGGTAAAATGATTGAAGATATTTGTTTCAACAATGCAAAAAATTATTTTAA
ATAG
>ref|NC_007146|:51229-50372	D-mannonate	oxidoreductase
ATGGAGTTTACTATGAATATTGCAGCAAACCATAACTTAGAAAATAAACTAATTATAATCACGGGGGCTG
GCGGAGTGCTATGTTCATTTCTAGCTAAGCAGTTAGCGTATACTAAAGCTAATATTGCCTTGTTAGATTT
GAATTTCGAGGCAGCAGACAAAGCAGCAAAAGAAATTAACCAATCAGGTGGAAAAGCAAAAGCTTATAAA
ACTAATGTGTTAGAACTTGAAAATATTAAAGAAGTGCGTGATCAAATAGCTATTGATTTTGGCACTTGTG
ATATTTTAATTAATGGTGCTGGTGGGAATAATCCAAAAGCGACAACAGATAATGAGTTCCATCAATTTGA
TTTAAATGAAACGACAAGAACATTCTTTGATTTAGATAAATCTGGTATAGAATTTGTATTTAATCTCAAT
TACTTAGGTTCATTATTACCAACCCAAGTTTTTTCAAAAGATATGCTTGGTAAACAAGGGGCAAATATTA
TTAATATTTCCAGTATGAATGCCTTTACACCACTTACAAAGATACCTGCTTACTCTGGTGCAAAAGCTGC
AATCAGTAATTTTACTCAATGGCTTGCTGTATATTTCTCAAAAGTTGGTATTCGTTGTAATGCTATCGCA
CCAGGATTTTTAGTTAGTAATCAAAACCGCACTTTATTATTTGATACTGAAGGAAAACCAACAGATAGAG
CAAATAAAATCCTCACTAACACACCAATGGGACGTTTTGGTGAGTCAGAAGAATTGCTCGGTGCATTACT
TTTCTTAATAGATGAAAATTATTCTGCTTTTGTCAATGGCGTAGTTTTACCTGTTGATGGCGGTTTTTCT
GCGTATAGTGGAGTATAG
>ref|NC_007146|:53463-52192	putative	TRAP-type	C4-dicarboxylate	transport	system,	large	permease	component
ATGTTACTATTATTTTTGTGTAGTTTATTCTTATTGTTATTTCTTGGTGTACCTGTAGCACTATCAATGC
TGTTGAGTGCGAGTATTATGCTATATCATCTTGATATGTTTGATACGCAATTAATTACAGAAAACTTTGT
GATGGGAACGAATAATTTTCCTTTGATGGCTATTCCTTTCTTTATGCTTACTGGAGAAATAATGAAGCAT
GGTGGAATTTCTGAGCGAATCATTAATTTTGCAACAAGTATGGTTGGTCATATTAAAGGTGGTTTAGGTT
ATGTTGCGATCATTTCTGGGTTGATATTTGCAGGGTTATCTGGTTCTGCGGTAGCGGATACGGCCGCGTT
AGGTGCAATACTAATTCCTATGATGATTTCTAAAAAATATGATGGTGCTCGTTCCACAGGATTAATTTGT
GCTGCAGGTATTATTTCAGTTGTTATTCCTCCAAGCATTCCTATGATCATTTACGGTATTACTGCTGGAG
CATCCATCACTAAATTATTTATGGGGGGAACTGTACCAGGCTTATTAATGGTCGTTGGATTATGGGTTAC
TTGGAAAATTTTGTATAGAAATAATGATACAAGTCTAGAAAGAAAACAAACTGGCAAAGAAAGATGGGTT
GCTTTTAAAAAAGCATTTTGGCCTTTATTATTACCTATCATTATTATTGTGGGATTAAGAGGAGGGATTT
TTACTCCAACAGAAGCGGGAGTTGTTGCTGCAATTTATGCTGGCATAGTAAGTATTGCTTATAAAGGCTT
AACATTTTCTAAATTAAAAGACGTCTTCATTGGCACCATCAAAACAACATCAATGGTAATGTTTGTTGCT
GCATCAGCAATGATATCTGCTTTTGCGATTACAGTTGCTCAAATTCCAACAGAATTAGTCCAAACGATTA
AAGGATTAACTGATAGTCCGACAATTTTAATGTTTATTATAATGCTATTTTTATTACTTGTTGGATGTGT
AATGGATTTAATTCCTGCGGTATTAATTTTTGTTCCAGTCTTATTACCAGTGTTAAGAGCATATAATATT
GATATTGCGTATTTTGGAATCATGATGGTGATTAATTTATCTATAGGATTAATAACACCGCCTGTGGGAA
CAGTTTTGTATGTAGGCTCAGGGATATCAAAATTAGGGATAGGAGCATTATCCAAAGGAATTGCTCCATT
CTTATTTGTGTACGCAATTATTATGATGTTGATCGTATTTTTTCCTGAAATTGTAATTGTTCCAATGAAT
TGGTTATCTTGA
>ref|NC_007146|:53970-53473	putative	TRAP-type	C4-dicarboxylate	transport	system,	small	permease	component
ATGGGGGATAAAGAAGGAGCTTGTTTTATGAAAATAGCAAAGTATTTAGACAAAGCATTAGAATATCTTT
CTATCTTAGCATTAGTTATTATGATTTCTCTCGTGTTTTTTAATTCTGTCTTGAGGTACTTCTTTGATTC
TGGAATTGCATTTTCTGAAGAGTTTTCTAGGATTTGTTTTGTATATATGATTTTCTTTGGGATTATCCTT
GTTGCCAAGGATAAAGCTCATCTTACTGTTGAAATTATTATTTCTGCGTTACCTGAGCAGTATAGAAAAA
TAGTCTTAATAGTTGCAAATATATGCGTTCTGATTGCAATGATTTTTATAGCTTATGGTGCATTACAACT
GATGTCTTTGACCTATACTCAACAAATGCCAGCTACAGGTATATCTTCATCTTTTTTATATTTAGCTGCT
GTTATATCTGCCGTATCTTACTTTTTTATTGTCATGTTTAGCATGATTAAAGATTATAAAGAATCCTCTG
ATAAATAG
>ref|NC_007146|:54995-54009	putative	TRAP-type	C4-dicarboxylate	transport	system,	periplasmic	component
ATGAAGTCAATTAAAAGCTTAGGTAAATTATTACTTGCTTCAAGTATATTGTTTAGTAGCAGTGCATTTG
GAAAAACAATTATTAAGTTAGGACATTATAATTCTGATATACATCCATCACATATTGCATTACAGGAATA
TTTTAAGAAAACAATTGAAAATGAAACAAATCATAGATATGAGATTAGACTTTATCCTAATAATCAACTT
GGCGGTGAAGATCAAATTGTAAATGGATTACGTAATGGCACTATAGAAGCAGGTATTACAGGTTTATTAT
TGCAAAATGTAGATCCTATTTTTGGAGTTTGGGAATGGCCTTATTTATTTAAGGATAATCAAGAGGCTAA
AAAAGTATTGGAATCTCCAATCGCAAATAAAATTGGTCAAAAAATGGAGAAGTATGGAATTAAATTACTT
GCCTATGGTATGAATGGATTTCGTGTTATTTCATCTAATAAAAAATTAGAGAAATTTGACGATTTTAAAG
GTTTACGTTTAAGAGTTCCGCTGAATTCACTTTTTGTTGATTGGGCTAAAGCAATGAATATAAATCCACA
AAGCATGCCGCTCAGTGAAGTTTTTACTGCATTAGAACAAAAGGTAATTGATGGTCAAGAAAATCCGTAT
ATGTTAATTAAAGACTCTGGGTTATATGAAGTACAAAAATATATTATCCAAAGTAACCATATTTTCTCTC
CAGGATTATTACAAATTAGCTTAAAAACTTGGAATAAAATTCCAAAAGAAGATCAAATTATTTTTGAAAA
AGCAGCTAAATTGTATCAAGAGAAAGAGTGGGAATTAGCAATTAAAACAGAATTAGAAGTTAAAGATTAT
CTAGCTAAACATGGAAATGAAATTATCGTACCAAGTGAAGCATTTAAAAATGACATGGTGAATGCATCTA
AGGTGCTTTATGATAGTTTTTATAAAAAATATGATTGGGCTAAGGATGTAGTCCAAAAAATTAACGAAGC
TAAATAA
>ref|NC_007146|:56050-55022	hypothetical	protein	NTHI0063
ATGAAGGAGCGAATCAAAGCAATATGCTTAGAAAAACCAAACAATGTAGTTGTTAAAGAAGTGCCTTATC
CCGAGAAAAGTGATAATGATGTACTTATTCAGGTAGAATCAATGGGGATTTGTGGTTCTGATATTGGTGC
ATATAGAGGAACTAATCCATTAGTAACTTATCCAAGAATACTTGGGCATGAAATTGTAGGGAGAGTAATT
GAAAGTGGAATTGGTATGCCGGATAGGGTGAGGGTTGGAGACCGAGTAATTGTTGATCCTTATGTTTTTT
GTGGTCAATGCTATCCTTGTTCAATTGGTAGAACCAATTGTTGTGAATCATTAAAGGTAATTGGTGTTCA
TATTGATGGAGGTATGCAAGAGGTAATTAGACATCCCGCTCATCTTTTAACTAAAGTCCCAGATAACCTA
CCGATTCATCAATTACCTTTAGCTGAACCTTTAACAATAGCTTTACATGCTTTACATAGAACAACTTTAA
AATCAGGGGAACACATAGTAATTATTGGAGCTGGTGCAATTGGATTAATGGCAGCATTAGCAGCGGTTCA
ATATGGAGCAATCCCAATTTTAGTTGATATATTAGAACAACGTCTTGAGTATGCAAAATCCTTGGGAATT
GAACATATTGTAAATCCGCATAAGGAGGATGACATTAAAAGAATTAAGGAAATTACAAGTGGTCGTATGG
CAGAAGTTGTTATGGAGGCATCTGGTGCTAATATTTCTATCAAAAATACTCTGCATTATACCTCCTTTGC
AGGAAGAATTGCTTTAACAGGATGGCCAAAAACAGAAACTCCATTACCAACAAATTTAATTACCTTTAAA
GAATTGAATATTTATGGTTCTAGAACAAGCAAGGGGGAATTTGAGGAGGCATTGGATATGCTTGCTACTA
ATAAAATTAATGCATCTCATATCATTACTAAGTGTATCAAATTTGAAGAAATTCCTAGTTTTATTTCTGA
TTTATCTGATCATCCAGAAAATTATTTAAAAATTAATGCAGTTTTCTAA
>ref|NC_007146|:56160-56960	uxu	operon	regulator
GTGAGCCGTATCACAAAAATAAAAAATTGGAATACCAATTTAAGGAAAAATATGGAAAATATAGTAAATA
GAACATATACCCGAATCGGTCAATTGCTAAAACAAGATATTTCTCAAGGAATTTATAGCATTGGAGACAA
ACTCCCTACAGAACGAGAAATTTCTGAAAAATTTGGTGTAAGTAGAACTATTGTTAGAGAAGCAATGGTT
ATGTTAGAAGTAGAAAAATTAGTAGAGGTAAAAAAAGGGTCAGGCGTTTATGTAGTAAGAACCCCCGAAT
CAATACATATGGAACATTCAGATTTACCAGATGTAGGTCCATTTGAACTTTTACAAGCTAGACAACTATT
AGAAAGTAGTATTGCTGAATTCGCAGCGTTACAAGCGACTAAAAAAGATATTTTAAATTTAAAACAAATA
CTGAATCGAGAGAAAGAATTACTTACTCAGAATCAAGATGACTATAGTGCAGACAAAGATTTTCATTTGG
CACTTGCAGAAATTACACAAAATGATGTGTTAGTCAAATTACAAGAACAATTGTGGCAATATCGCTTTAA
TAGTGCGATGTGGGCACAATTACATTCTCGTATTTTACAAAATGATTATCATCATTTATGGATAGAAGAT
CATCAAACAATTTTATCTGCTATTCAAAAGAAAAATGCTAATGAAGCTAGAAAAGCTATGTGGCAACACT
TAGAAAATGTAAAAGTAAAATTATTTGAATTATCTGATGTAGAAGATCCACATTTTGATGGATACCTATT
CAATACAAATCCAGTTGTTGTAGGTATCTAA
>ref|NC_007146|:56988-58172	mannonate	dehydratase
ATGGAACAAGCATGGCGTTGGTATGGACCAAAAGATCCTGTTTCTTTATCTGATATTCGTCAAGCAGGCG
CAACTGGTATAGTCACTGCACTTCACCATATTCCTAACGGTGAAGTGTGGAGTATCGAAGAAATTAAAAA
ACGCAAAACTGAAATAGAGAATGCTGGTTTAAGCTGGTCAGTAGTGGAAAGTGTACCAGTTCATGAAGAG
ATTAAAACTCAGACTGGAAATTATCAAAAATGGATTAATAACTATAAACAAACTCTTCGCAATCTTGCTC
AATGCGGAATTGACACTGTTTGTTACAATTTTATGCCTGTTTTAGACTGGACTCGTACTGATCTCGCTTA
TGAATTACCAGATGGTTCTAAAGCATTGCGCTTTGATCATATCGCTTTCGCAGCATTTGAACTTCATATT
TTAAAACGTCCTGATGCAGAAAAAGCCTATAATCAAGAAGAACAAGTTGCAGCAAGAACCTATTATGACA
AGATGTCAGAGCAAGATATAACGCAATTAACGCGTAATATTATTGCGGGCTTACCCGGTGCAGAAGAAGG
TTATACTCTTGATGAATTTCAAACTCAATTAGATCGCTATAAAGATATTTCACCCGAAAAATTCCGTACG
CATTTGGCTTATTTTTTAAATGAGATCGTACCTGTTGCCCAAGAAGTAGGAATCAAAATGGCGATTCATC
CAGATGATCCTCCACGCCCAATCTTAGGCTTACCGCGCATAGTTTCAACTATTGAAGATATGCAATGGTT
TGTAGAAACTCAACCATTACCAGCAAATGGTTTTACAATGTGTACGGGTTCTTATGGCGTACGCTCCGAT
AATGATCTCGTAAAAATGACAGAACAATTTGCAGATCGTATTTACTTCGCACATTTACGTTCTACTCAAC
GTGAAGATAATCCACTAACCTTCCATGAAGCAGCTCATCTAGAAGGAGACGTAGATATGTTTAATGTGGT
AAAAGCCTTATTAAATGAAGAATATCGTCGATTAAATCAAGGAGAAACGCGTTTAATCCCAATGCGCCCA
GATCATGGGCATCAAATGTTGGATGACTTACGTAAAAAAACCAACCCTGGCTACTCTGCCATTGGTCGGT
TAAAAGGTCTAGCTGAATTTCGCGGTTTAGAGATGGCACTAAAAAAAGTGTATTTCAATAAGTAA
>ref|NC_007146|:58938-58225	putative	membrane	protein	TerC
ATGTTTGAATGGATTACCGATCCTGAAGCCTGGGTATCACTTGCGACACTTACTGCTTTGGAGATCATTT
TAGGGGTCGATAATATTATTTTTATTAGTATCCTAGTTGGGCGTTTACCTGAAAGCCAACGCCAGTCTGG
TCGTATTATTGGACTTGGTTTAGCAATGCTGACAAGAATTTTACTTTTAATGTCACTTGCTTGGATTATG
AAACTTACTGCACCATTATTTACTCTGTTTAATCAAGCAATTTCTGGGCGTGATTTGATTTTATTAATCG
GAGGTTTATTCCTGATTATAAAAAGCTTTGGGGAAATTAAAGAGGCAATAAATCATCAAGAACACCATAA
TTCTGAAAGCAAAAACAAAGTGAGTTATTTTGGCGTATTAATTCAAATTGCAGTGCTAGATATTGTTTTT
TCTTTAGATTCTGTGATTACAGCAGTAGGTATGGCAAGCCACCTTCCTGTGATGATTTTGGCGATTATTA
TTGCCGTTGGCGTGATGATGTTTGCAGCAAAACCAATCGGCGCTTTCGTAGATACGCATCCAACCTTGAA
AATTCTAGCTTTAGCCTTCTTGGTTTTAGTTGGAATTAGTTTAATTGCAGAAAGTTTAGATATTCACATC
CCGAAAGGTTACATCTATTTTGCAATGGGATTCTCTGTTGTGGTCGAAATGATCAATATTCGAATGAGAA
GATTGATAAAATAA
>ref|NC_007146|:60865-59036	excinuclease	ABC	subunit	C
ATGTTTGATGCTAAAAAGTTCTTAGCGGATGTCTCTCACGAACCTGGTGTTTATCGTATGTATGACGATA
AAGATCAGGTTATTTATGTTGGGAAAGCAAAGGATCTAAAAAAACGTCTTTCAAGCTATTTTCGTAAAAA
TCTGAGTAGTAAAAAAACAGAGGCGTTGGTAGCATCAATTCATCATATTGACACCATGCTAACTTCATCT
GAAACGGAAGCTTTACTGCTAGAGCATAATTTTATCAAGCTTTATCAGCCTCGCTATAACGTATTATTGC
GTGATGATAAATCCTATCCATTTATTTTATTAACCAAAGAACGCCATCCAAGAATCACGTCCTATCGTGG
GTCTAAAAAATTTGCGGGTGAATATTTCGGCCCTTATCCTCACGCAGGCGCCGTGCGTGAAACCTTATCG
CTTTTACAAAAACTTTTCCCTGTTCGACAATGTGAAAATTCCGTTTATTCCAACCGCTCTCGTCCTTGTT
TACAATATCAAATTGGGCGTTGTTCTGCGCCTTGTGTACAGGGATATGTTTCCGATGAAGAATATAATCA
ACAAGTTGAATTAGCCCGTTTATTTTTACAAGGCAAAGATCAACAGGTGTTAGATTATTTAATCGGGAAA
ATGGAGCAGGCAAGCAGAAATTTAGATTTTGAACAGGCGGCTCGTTATCGCGATCAAATTCAGGCGGTGC
GTTCGGTTATTGAAAAACAATTTGTATCCAATGAACGTTTAGATGATATGGATATTATGTCCATCGCTTA
CCAACACGGTTTAGCCTGTGTACAAGTGATGTTTATTCGTCAAGGAAAAGTGCTAGGCAATCGCAGTTAT
TTCCCAAAAGTCCCTGCCAATACGGATTTATCGGAACTTACCGAAACTTTTGTGGGGCAATTTTATTTAC
AAGGTCATCAAGGGCGAAGTATCCCAAATAGTATTATTGTCGATCGTCAATTAGCTGAAAAATCAGAGCT
TGAGCAACTTCTTACGGAGCAAGCAGGCAGAAAAGTGACGATTCAAGAAAGTGTAAAAGGCGATAAGAGT
AAATACTTACAGCTCGCACAAGTTAATGCTAAAGCGGCTTTAAATGTACAACTTAAACAATCTTCACGAA
TGTCAGAGCGTTATCAAGCGTTGTGTGATCTGTTAAATCTCCCTGAAATTAAGCGTATGGAGTGTTTCGA
TATAAGCCACACGATGGGAAATCAAACGGTAGCATCTTGTGTTGTCTTTAATCAAGAAGGCCCACTGAAA
TCTGATTATCGTCGTTTTAATATTGAAGGCATTACTGGTGGGGATGATTATGCAGCAATGGAACAAGCGT
TGCAGAAACGTTATGAGCGTGATTTAGAAGAAGATAAAATTCCTGATATTATTTTTATTGATGGTGGAAA
AGGGCAATTAAATCGTGCGCTGAACGTGTTCCAACATCTTCAAGTAAAATGGGATAAAAATAGACCGCAC
TTAATTGGCGTGGCAAAAGGTGTGGATCGTCGAGCTGGGCAGGAAGTACTGATCATCAGCAAACAAGACC
GCGAAATTCATTTGCCTGATGATAGTTTGGCATTGCATTTGATTCAACACATCCGTGATGAAAGTCATAA
TCACGCAATAAGCGGACACCGTAAAAAACGTCAAAAAGCCTTTACACAAAGTGGTTTAGAAACTATTGAA
GGTGTGGGCGCTAAACGTCGTCAGGCTTTACTGAAATATCTTGGCGGTTTACAAGGTGTGAAAAAGGCGA
CCTTAGATGAAATAGCCTCTGTACCGGGAATTTCCCTTAAACTTGCTGAAACGATTTTTGAAACGCTCAA
AAACGATTAA
>ref|NC_007146|:61631-60867	3-deoxy-manno-octulosonate	cytidylyltransferase
ATGTCATTTACCGTTATTATCCCCGCTCGTTTTGCATCAAGTCGTTTACCTGGAAAACCGCTTGCCGATA
TTGCAGGTAAGCCAATGATTCAACATGTATTTGAGAAAGCGCTGCAGTCTGGGGCGAACCGAGTGATTAT
TGCCACCGATAATGAAAATGTGGCTGATGTTGCCAAAAATTTTGGCGCGGAAGTGTGCATGACTTCGGTT
AATCATAATTCTGGTACAGAACGTTTAGCGGAAGTTGTAGAAAAATTAGCGATTCCTGACAATGAAATCA
TTGTCAATATTCAAGGCGATGAGCCTTTGATTCCTCCCGTTATCGTGCGACAAGTGGCAGATAATTTAGC
AAAATTTAATGTCAATATGGCAAGTCTTGCGGTAAAAATTCATGATGCTGAGGAATTATTCAATCCAAAT
GCAGTGAAAGTTTTGACGGATAAAGACGGCTATGTGCTATATTTTTCCCGTTCGGTTATTCCTTACGATC
GTGATCAGTTTATGAATTTACAGGATGTTCAGAAAGTACAGCTTGCGGACGCTTACTTACGTCATATTGG
CATTTACGCATATCGTGCGGGGTTCATAAAACAATATGTGCAATGGGCTCCGACTCAACTTGAAAATCTA
GAAAAACTTGAGCAGCTTCGTGTGTTATATAACGGCGAACGCATTCACGTAGAGCTTGCGAAAGAAGTGC
CTGCAGTGGGGGTGGATACTGCTGAAGATTTGGAAAAAGTGCGGGCAATTTTAGCGGCGAATTAA
>ref|NC_007146|:62700-61702	tetraacyldisaccharide	4'-kinase
ATGCCCTTCTGGTATTCCAATTCCAAACTTATTTGGCTCTTATCGCCTTTTTCTTTATTGTTTTGGTTGA
TTAGCCAACTGCGTCACGCCTTATTTTGTTTGGGGATAAAATCTTCTTATCGCGCACCAAAACCAGTGAT
AATTGTGGGAAATTTGTCTGTTGGTGGAAATGGCAAAACGCCCGTGGTGGTGTGGCTTGTGGAAGAATTA
AAAAAACGAGGTTTGCGCGTAGGTGTGATTTCTCGTGGTTACGGCAGTAAATCTAAAACTTATCCGTTAT
TCGTCACTGAAAATACGCGTCCGATTGAAGGTGGCGATGAGCCAGTATTGATCGCTAAACGCACCAATGC
GCCAGTCGTGATTTCCCCGAATCGCCAGCAAGCGATTGAATTACTCTTAAGCCAAGCAGAGTGCGATATT
ATTGTTTCTGACGATGGTTTACAGCATTATAAATTACAGCGTGATTTGGAAATTGTCGTAATGGACGCTG
AGCGCGCATTGGGAAATGGTTTTGTATTGCCTGCAGGCCCATTGCGTGAATTACCAAGTCGATTAAAATC
CGTAGATTTTGTGATCACTAATGGTGGAAAAAATCAGTATTCAGATGCAGTTATGTATCTTGTACCCCAT
TTCGCAATTAATTTAAAAACCAATGAAAAACGCCAATTAAAGGAATTTCAATCTGGTGTTGCCATTGCAG
GGATTGGCAATCCACAGCGTTTTTTTACTATGTTAGAAAAGTTAGGGATTCAATTAGAACGAACTCAAGC
ATTTCAAGATCATCAACATTTTGAAGCCTCTCAATTAGAAAAACTTGCTGAAAATCAACCGCTCTTTATG
ACGGAAAAAGATGCCGTAAAATGCCAATCTTTTGCCAACGATAATTGGTGGTATGTCCCTGTAGATGCAG
AGATTATTGAGGCTGAAAAACAATGTGAAAATTTACCGCACTTTTGGGACAAAATAGACAAACTTGTGGC
GCAATATAGAAATGGCTGA
>ref|NC_007146|:64536-62773	lipid	transporter	ATP-binding/permease	protein
ATGCAAGAGCAAAAATTACAAGAAAATGATTTTTCAACCTTACAAACTTTTAAACGTTTGTGGCCAATGA
TTAAACCTTTTAAAGCAGGGCTTATTGCTTCAGGTATTGCGTTAGTTTTTAATGCATTGGCTGATTCAGG
CTTGATTTATTTGTTAAAACCGTTGTTGGACGATGGTTTTGGCAAGGCAAACCATTCATTTTTGAAAATA
ATGGCTTTTGTTGTTGTGGGAATGATTATTTTACGTGGCGTGACTAACTTTATTTCTAATTATTGCTTGG
CGTGGGTATCAGGCAAAGTTGTCATGACAATGCGTCGCCGTTTATTTAAACATTTAATGTTTATGCCAGT
GAGTTTCTTTGACAGAAATTCAACGGGGAAATTACTTTCTCGTATCACTTATGATTCTGAGATGATTGCA
AGTTCTTCTTCAGGATCTTTGATTACCATTGTGCGAGAAGGAGCATATATTATTTCGCTATTGGCAGTGA
TGTTTTATACAAGCTGGGAATTAACCCTTGTTTTATTTGTTATCGGACCAATTATTGCAGTGTTGATCAC
TATCGTTTCAAAAATTTTCCGTAAGTTGAGTAAAAATTTACAAGATTCAATGGGGGAATTGACGGCGACG
ACGGAGCAAATGCTGAAAGGACATAAAGTCGTGATTTCTTTTGGTGGTCAGTTTGTCGAGGAAGAGCGTT
TTAATAAAGTGAGTAACAACATGCGTCGTAAAGGTATGAAAATGGTTACTGCAGATTCCATTTCCGACCC
TGTTGTGCAGATTATTGCTTCTCTTGCTTTAGTTGCTGTATTGTTTTTAGCTACCACGCCATTAATTGCG
GAAGATAATCTAAGTGCGGGTTCTTTTACGGTAGTTTTTTCATCTATGTTGGCAATGATGCGCCCATTAA
AATCCTTAACGAATGTAAACTCTCAATTCCAACGTGGAATGGCAGCATGTCAAACGCTATTTGCCATTTT
AGATTTAGAACCAGAAAAAGATAACGGCACTTATAAAGCAGAACCTGCGAAAGGTGCGTTAGAATTTAAA
AATGTGAGTTTTGCATATCAGGGAAAAGAGGAACTTGCATTAAATAATATTTCTTTTAGCGTGCCTGCAG
GAAAAACCGTTGCTTTAGTGGGACGTTCTGGATCGGGCAAATCAACCATTGCTAATTTAGTGACACGTTT
TTACGATATTGAGCAAGGCGAGATTTTACTGGATGGCGTAAATATCCAAGATTATCGTTTATCTAATTTG
CGTGAGAACTGTGCTGTGGTTTCTCAACAAGTTCATTTATTTAACGATACCATTGCGAATAATATTGCTT
ATGCCGCGCAGGATAAGTATTCTCGCGAAGAAATTATTGCTGCAGCAAAAGCGGCTTATGCTTTAGAGTT
TATCGAAAAATTACCGCAAGGTTTTGATACGGTAATTGGCGAAAATGGTGCGAGCCTATCTGGTGGGCAA
CGCCAGCGTTTAGCGATTGCTCGCGCTTTATTGCGTAATTCGCCAGTATTAATTTTAGATGAAGCTACAT
CTGCACTAGATACGGAATCAGAACGCGCCATTCAATCTGCATTAGATGAATTGAAGAAAGATCGTACTGT
TATCGTAATCGCCCATCGTTTATCAACCATTGAAAATGCGGATGAAATTCTTGTGATTGATCACGGAGAA
ATTCGTGAGCGAGGCAACCATAAAGCATTGCTTGAACAAAATGGTGCTTATAAACAGCTATACAGTATGC
AGTTTAGTGGCTAA
>ref|NC_007146|:66943-64577	recombination	protein	2
ATGAAATTAAACTTAATAACTTTAGCTGTCTTGTTAATTGTCGCGGATTTAACGTTGTTATTTCTACCGC
AACCGTTGCTATTGCCTTGGCAAGTTGCTCTCGTTATTGCGCTTGTTTTGATTTTTCTTTTTATTTTCTT
GCGTAGAAATTTCTTAGTTAGCCTTGCTTTTTTTGTTGCCTCTCTTGGCTATTTTCATTATTCGGCTTTG
AGTTTATCACAACAAGCTCAAAATATTACCGCTCAAAATCAAGTGGTAACTTTTAAGATTCAAGAAATTT
TGCACCAACAGGATTATCAAACGCTTATCGCCACAGCAACATTGGAGAATAATTTGCAAGAACAACGAAT
TTTCTTAAATTGGAAAGCGAAAGAGGTGCCTCAATTATCGGAAATTTGGCAAGCTGAAATTTCTTTACGT
CCCCTTTCTGCGCGATTAAATTTTGGTGGGTTTGATCGGCAACAATGGTATTTTTCAAAAGGAATTACGG
CTGTTGGAACGGTAAAAAGTGCGGTGAAAATTGCGGATGTTTCATCATTGCGTGCAGAAAAATTGCAACA
AGTAAAAAAACAAACAGAAGGGTTGTCCTTACAAGGTTTATTGATTGCCTTAGCTTTTGGCGAACGGGCT
TGGTTAGATAAAACCACTTGGTCAATTTACCAACAAACCAATACTGCGCATCTTATTGCTATTTCTGGCT
TACATATTGGGTTGGCTATGGGAATTGGATTTTGCTTGGCGCGTGTTGTGCAAGTCTTTTGCCCCACCCG
TTTTATTCATCCTTATTTTCCTTTAGTTTTTGGTGTTTTATTTGCTTTAATTTATGCGTATTTGGCTGGT
TTTAGTGTGCCAACTTTTCGTGCCATTTCAGCACTTGTTTTCGTTTTATTTATTCAAATAATGAGGCGAC
ATTATTCGCCCATTCAGCTTTTTACGTTGGTTGTCGGATTCTTGCTTTTCTGCGATCCATTAATGCCGCT
TTCGGTCAGTTTTTGGCTTTCTTGTGGAGCGGTTGGGTGTTTGCTCCTCTGGTATCGTTATGTGCCTTTT
TCACTTTTTCAATGGAAAAATCGCCCTTTTTCTCCAAAAGTGCGGTGGATTTTTAGTTTATTTCATTTGC
AATTTGGGTTATTGCTCTTTTTTACGCCTTTGCAACTTTTTCTATTTAATGGCTTATCGTTAAGTGGATT
TTTAGCCAATCTTATGGCGGTTCCAATTTATAGTTTTTTGCTTGTGCCATTAATTTTATTTGCCGTTTTT
ACTAACGGCACAATGTTTTCTTGGCAACTAGCAAACAAGTTAGCCGAAGGAATTACTGGGTTAATTTCTG
TTTTTCAAGGGAATTGGTTTAATGTTTCATTTAATTTAGCATTGGTTTTAACCGCACTTTGTGCAGGAAT
TTTTATGTTAATTATTTGGAGTATTTATCGAGAACCAGAGGTTTCATCATCAACTTGGAAAATTAAACGA
CCAAGATTTTTTACATTGAATCTCAGTAAACCTTTGCTAAAAACTGATCGAATCAACGTTTTGCGATGTT
CTTTCGGCATTATTCTTATGTGTTTTATGATTTTGTTGTTTAAACAATTGAGCAAGCCAACTTGGCAGGT
AGATACTTTAGATGTGGGGCAGGGCTTGGCAACGCTGATTGTGAAAAATGGCAAAGGGATTCTTTATGAT
ACGGGTTCTTCTTGGCGAGGTGGAAGTATGGCTGAGTTGGAAATTTTGCCTTATTTACAAAGAGAAGGGA
TTGTTTTGGAAAAATTGATTTTAAGCCACGACGATAACGATCACGCAGGTGGTGCTTCGACAATTTTAAA
GGCGTATCCCAATGTGGAATTGATTACCCCTTCACGGAAAAACTATGGGGAAAATTACCGCACTTTTTGT
ACTGCTGGGCGTGATTGGCATTGGCAAGGGTTGCATTTTCAAATACTTTCTCCTCACAACGTTGCGACAC
GAGCTGATAATCCCCATTCTTGTGTGATTTTAGTCGATGATGGAAAGAATAGCGTTTTGCTAACTGGCGA
TGCTGAAGCAAAAAATGAGCAAATTTTTGCCCGCACTTTAGGCAAAATCGATGTGTTGCAAGTGGGGCAT
CATGGGAGTAAAACATCGACAAGTGAATACTTGCTTTCTCAGGTTAGACCAGATGTAGCGATTATTTCTA
GTGGGCGTTGGAATCCGTGGAAATTCCCTCATTATTCGGTTATGGAAAGGCTTCATCGCTATAAAAGTGC
GGTAGAAAATACCGCTGTTTCGGGGCAAGTGCGGGTAAATTTTTTTCAAGACCGATTAGAAATCCAGCAA
GCTCGCACAAAATTTTCCCCTTGGTATGCGCGTGTAATTGGATTATCAAAGGAATAA
>ref|NC_007146|:67202-67639	DnaK	suppressor	protein
ATGTCAAAAGCATCATTGAGCTTGCTAGATTTAGCAGGCGTTAAGCCTTATCAAATGAAAAAAGATGAAG
AATATATGAATGAAGAGCAAATTCTTCATTTCAGAAAAATTCTTAATGCTTGGCACGAGCAAATCGTGGA
AGAAGCTTCTCGCACCGTTGCACATATGCAGGATGAAGTAACCAATTTCCCCGATCCTGCAGACCGAGCA
ACTCAAGAAGAGGAATTTAGTCTAGAATTACGTAATCGAGATCGCGAACGTAAACTAATGAAAAAAATCG
AAGCAACCTTGAAGAAACTTGATACCGATGATTTTGGTTACTGCGATTGTTGTGGTGAAGAAATCGGCAT
TCGCCGTTTAGAAGCGCGCCCAACAGCAGATCTTTGCATTGATTGCAAAACTTTAGCTGAAATCCGCGAA
AAACAAGTCGCTGGTTAA
>ref|NC_007146|:67887-69245	poly	polymerase
ATGCCAAAAGCGCGAGCAAAAAAATCGGAACAAACACGTCGCTATGATAAAAATGTGATTAAAGCGGCTC
AATTTGATATTTCTCCGAGTGATTTTAGCCGTAATGCTCTCAATGTAGTGGAAAAACTGCAACGTCAAGG
TTTCGAGGCTTATATCGTCGGTGGATGTATCCGTGATTTATTGCTCGGTAAAAAACCAAAAGATTTTGAT
GTTGCAACAAATGCTCGCCCAGAGCAAATCCAAAACATTTTTCAACGCCAATGTCGTTTAGTGGGTCGCC
GTTTCCGCTTAGCACATATTATGTTTGGTCGAGATATTATTGAAGTCGCCACTTTCCGTGCTAATCACAG
TGATGCTCGCAATGAAAATCAAGCGAAACAGAGCAATGAAGGCATGTTACTGCGCGATAATGTTTACGGT
ACGATCGAACAAGATGCAGCACGCCGTGATTTTACGGTCAATGCACTGTATTACAATCCGCAAGATAATA
CGTTACGAGATTATTTCGAGGGCATTAAGGATCTCAAAGCAGGCAAGCTACGCTTAATTGGCGATCCTGT
TACACGTTATCAAGAAGATCCTGTGCGCATGCTACGCTCAATTCGTTTTATGGCAAAACTTGATATGTTC
CTTGAAAAACCAAGTGAACAGCCAATTCGTGAACTTGCACCTTTATTAAAAAATATTCCACCAGCTCGCT
TATTTGACGAAAGTTTAAAATTATTGCAGGCAGGACAAGGGGTAAAAACCTATCGGTTATTACGCCAATA
TAGTTTATTTGAACAACTTTTCCCTGCATTAAGCGCATATTTTACAGAGAAAGAAGATAGCTTTGCAGAA
CGTATGATCGTTACCGCCCTTAGTTCGACAGATGAACGTGTTGCGGATAAACTTCGTATTAATCCTGCAT
TCTTATTTGCAGCATTTTTCTGGTATCCATTGCGCGAAAAAGTGGAAATTTTAAAAAATGAAGGTGGTTT
AAATAATCATGATGCTTATGCTTTAGCAGGCAATGAAGTTTTAGACTTATTCTGCCGTGCTTTGGCTGCA
CCACGTCGTCATACTGCGGTCATTCGTGACATTTGGTTCTTACAATTGCAATTATTAAAACGTACTGGCT
CAGCACCAATGCGTACCATGGAACATCCAAAATTCCGTGCTGGCTTTGATTTACTGGCTATGCGTGCAGA
AATTGAAGGTGGCGAAACCATTGAATTAGCCAAATGGTGGCACGAATATCAATTTAGTAATGGTGAACAG
CGCGAACAGTTGATACACGAGCAACAACGCTTACATCCTAAACCAAAGAAAAAATACTACCGTCCACGCC
GTCGTAAAATAACACGTTCAGCAGAGTAA
>ref|NC_007146|:69254-69736	2-amino-4-hydroxy-6-hydroxymethyldihydropteridine	pyrophosphokinase
ATGATTACTGCATATATTGCTCTAGGTAGCAATTTAAACACACCAGTAGAACAATTACATGCTGCGCTTA
AAGCGATAAGTCAGTTACCAAACACGCATTTAGTAACGACGAGCTCTTTTTATAAAAGCAAACCGCTCGG
CCCACAAGATCAACCCGATTATGTGAATGCCGTTGCAAAAATTGAAACCGAACTTAGTCCGCTCAAGCTA
TTAGATGAATTACAACGTATTGAAAACGAGCAAGGTCGAGTGCGTTTACGTCGCTGGGGCGAACGCACGT
TAGATTTAGATATTTTGCTCTACGGCAATGAAATTATTCAAAACGAACGCTTAATAATTCCCCATTATGA
TATGCATAACCGTGAGTTTGTCATTGTGCCGTTGTTTGAAATCGCATCGGATTTAGTTTTACCAAATAGT
CAAATCATAACAGAGCTGGTCAAGCAATTTGCTGACCACAAAATGATAAAATTAAATCCCTAG
>ref|NC_007146|:69812-70288	hypothetical	protein	NTHI0078
ATGGAAAGCTTAACTCAATATATCCCTGATGAATTTTCTATGCTTCGCTTCGGCAAAAAATTCGCAGAAA
TTCTTTTAAAATTGCATACCGAAAAAGCAATTATGGTTTATCTTAACGGTGATCTTGGGGCAGGAAAAAC
AACGCTAACGCGCGGAATGTTGCAAGGCATCGGTCATCAAGGTAATGTAAAAAGCCCAACTTATACGCTG
GTTGAAGAATACAATATTGCAGGCAAAATGATTTATCATTTTGATTTATATCGTCTAGCAGATCCTGAAG
AGCTCGAATTTATGGGCATTAGAGATTATTTTAATACAGATAGCATCTGCTTAATTGAATGGTCAGAAAA
AGGTCAAGGCATATTGCCAGAAGCTGATATTTTAGTGAATATTGATTATTACGATGATGCACGAAATATT
GAATTAATCGCACAAACAAATTTGGGTAAAAATATTATAAGCGCATTTTCTAATTAA
>ref|NC_007146|:70296-71594	N-acetylmuramoyl-L-alanine	amidase	AmiB	precursor
ATGAAAACTAAAATTTTATTTTTTCTTTTTTTCTCGACATTTAGCTTTTCTATTTTTGCAGCACCTATTA
CGATTGCGATTGACCCAGGTCATGGGGGAAAAGATCCTGGTGCAATCAGCCGAAATTTAGGTATTTATGA
AAAAAATGTTACCCTTTCAATTGCAAAAGAATTAAAAGCCTTATTAGATAAAGATCCACATTTTCGTGGC
GTATTAACACGTAAAAGTGATTATTATATTTCCGTGCCTGAACGTTCAGAAATCGCACGTAAATTTAAAG
CGAATTATCTTATTTCCATTCATGCGGATTCATCTGAATCGCCTGATCGTCGCGGGGCTTCTGTTTGGGT
ATTGTCAAACCGTCGAGCCAATGATGAAATGGGTCAATGGCTAGAAGACGATGAAAAACGCTCGGAATTA
CTTGGTGGCGCGGGAAAGGTGCTTTCACACAATAATGACAAATATCTTGACCAGACTGTACTTGATCTGC
AATTCGGACATAGCCAACGTACTGGCTATGTGTTAGGCGAACATATTTTGCACCATTTTGCGAAAATAAC
AACCTTGAGTCGTAGTACACCACAACATGCAAGTCTGGGTGTTCTACGTTCGCCAGATATTCCTTCTGTG
TTGGTAGAAACTGGATTTCTTTCCAATTCAGAAGAAGAAAAAAAACTTAATTCCCAAACTTATCGTCGCC
GCATTGCTTATATGATTTATGAAGGCTTAGTTGCATTCCGTAGCGGTAAAACCAACACTTTAGTTAAAGA
CAATTTAGTGCAAAACATCAAACAAAACGATATAAAAAAATCAGGGAAAAATAACCGCACTTCAGAACAA
AATATAAATGAAGATAATATTAAAGACAGTGGCATTCGCCATATTGTAAAAAAAGGAGAAAGTTTAGGTA
GCTTATCAAATAAATATCACGTAAAAGTCTCTGATATTATTAAATTAAATCAATTAAAGAGAAAAACACT
TTGGCTAAATGAAAGTATTAAAATCCCTGATAATGTCGAGATAAAAAATAAATCATTAACAATTAAAGAA
AATGATTTTCATAAAAAACAAAATAGCTCAGTAAATAATACTAATAAAGATTTAAAAAAAGAGAAAAATA
CACAAACTAATAATCAAAAAAATATAATTCCGCTCTATCATAAAGTAACAAAAAACCAAACACTTTATGC
TATTTCGAGGGAATATAACATTCCAGTAAATATACTATTGAGCCTAAATCCACATTTAAAAAATGGCAAA
GTTATTACAGGACAAAAAATAAAATTAAGAGAAAAATAA
>ref|NC_007146|:71595-73484	DNA	mismatch	repair	protein
ATGCCTATTAAAATTCTTTCCCCACAACTTGCTAACCAAATTGCTGCTGGAGAAGTGGTAGAACGCCCTG
CATCAGTGGTAAAAGAATTAGTGGAAAATAGCCTTGATGCAGGTGCAAATAAAATCCAAATTGATATCGA
AAATGGTGGGGCAAATTTAATCCGCATTCGTGACAATGGCTGTGGTATTCCAAAAGAAGAATTAAGCCTC
GCTTTAGCACGACATGCTACGAGTAAAATAGCCGATCTTGACGATCTCGAAGCGATTTTAAGTTTAGGTT
TTCGTGGCGAGGCATTAGCTAGTATCAGTTCCGTATCACGCCTAACCCTTACTTCTCGTACCGAAGAACA
AACTGAAGCGTGGCAAGTTTATGCGCAAGGTCGTGATATGGAAACCACAATCAAACCAGCATCACATCCT
GTCGGCACAACAGTTGAAGTTGCCAATCTTTTTTTCAACACGCCAGCCCGCCGAAAATTTTTGCGCACAG
ATAAAACAGAATTTGCTCATATTGATGAAGTCATTCGTCGCATTGCTTTAACAAAATTCAATACGGCATT
TACATTAACGCATAATGGGAAAATTATCCGTCAATACCGTCCTGCCGAAGCAATCAATCAACAACTAAAA
CGTGTCGCCGCGATTTGTGGGGATGATTTTGTCAAAAATGCCTTACGAATTGATTGGAAACACGATGATT
TACATTTATCAGGTTGGGTGGCGACACCAAATTTTAGCCGAACTCAAAATGATTTAAGTTATTGCTATAT
TAATGGCCGAATGGTTCGAGATAAAGTGATCAGCCATGCGATTCGACAAGCCTATGCTCAATATTTACCA
ACCGATGCTTATCCTGCGTTTGTGTTGTTTATTGATTTAAACCCGCACGATGTAGATGTCAATGTTCATC
CAACCAAACATGAAGTACGCTTTCATCAACAACGCCTCATTCATGATTTTATTTACGAAGGCATAAGTTA
TGCACTAAACAATCAAGAACAGCTTAATTGGCACACAGACCAAAGTGCGGTAGAAAATCACGAAGAAAAT
ACAGTGCGTGAGCCCCAACCGAATTATAGCATTCGTCCTAATCGTGCAGCTGCGGGGCAAAATAGCTTTG
CGCCAAAATATTATGAAAAACCACAGCAAAATCAACCGCACTTTTCTAACACACCAGTGTTGCCAAATCA
TGTAAGTACTGGTTATCGAGATTACCGTTCTGATGCACCGAGTAAAACTGAGCAACGTTTATATGCTGAA
TTGTTACGCACGTTACCGCCTACAGCGCAAAAGGATATATCGGATACAGCACAACAAAATATTTCAGATA
CAGCTAAAATCATCTCAACTGAAATAATTGAGTGCTCATCACATCTGCGTACCCTTTCACTTATTGAAAA
TCGCGCGCTCTTATTACAACAGAACCAAGATTTCTTTTTGCTTTCATTGGAAAAATTACAACGCTTGCAA
TGGCAATTGGCTTTACAACAAATACAGATTGAACAACAACCATTGTTGATTCCAATCGTATTTCGTTTAA
CAGAGGCACAATTTCAAGCATGGCAACAATATTCAGATAACTTCAAAAAAATTGGCTTTGAATTTATCGA
AAATCAAGCACAATTACGCTTAACCTTAAATAAAGTGCCAAATGTGTTACGCACACAAAATCTACAAAAA
TGCCTGATGGCAATGCTGACTAGAGATGAAAATTCATCACCATTTTTAACCGCACTTTGCGCACAATTAG
AATGTAAAACCTTTGACGCTTTAGCGGACGCACTCAATTTATTAAGCGATACAGAACGTTTACTCACGCA
AACGAATCGCACGGCATTCACCCAATTACTCAAACCTGTTAATTGGCAGCCTTTATTAGACGAAATTTAG
>ref|NC_007146|:73492-74427	tRNA	delta(2)-isopentenylpyrophosphate	transferase
ATGAAACCAACCGCAATTTTTTTAATGGGCCCTACGGCCTCAGGCAAAACGGATTTAGCTATTCAACTAC
GAAGCTCGCTTCCAGTTGAAGTGATTAGTGTAGATTCAGCGCTCATTTATAAAGGAATGGATATTGGCAC
AGCGAAACCATCAAAAGAAGAACTTGCTCTTGCGCCTCACCGTTTGATTGATATTTTAGATCCATCAGAA
AGCTATTCCGCAATGAATTTCCGCGATGATGCGCTACGCGAAATGGCGGATATTACCGCACAAGGCAAAA
TCCCGTTACTAGTGGGTGGTACGATGTTGTATTACAAAGCCTTAATTGAAGGGCTTTCTCCCTTGCCTTC
TGCTGATGAAAATATTCGTGCCGAGCTTGAACAAAAAGCAGCTCAACAAGGTTGGGCAGCATTGCATACA
GAACTCGCCAAAATCGATCCCATTTCTGCCGCCCGAATTAATCCCAGTGATTCTCAACGAATCAATCGTG
CTTTAGAGGTTTTTTATATCACGGGAAAATCACTCACAGAGCTGACTGAAGAAAAAGGCGAAGCCTTGCC
TTATGATTTTGTGCAATTTGCAATTGCGCCGCAAGATCGCCATGTTTTGCATGAACGCATCGAACAACGC
TTTCATAAAATGATTGAACTAGGCTTTCAAGCAGAAGTGGAAAAACTTTATGCACGTGGCGATTTAAATA
TTAATCTGCCGTCAATTCGCTGTGTAGGCTACCGTCAGATGTGGGAATATTTGCAAGGCGATTACGATCA
CGAGGAAATGATTTTCCGTGGTATTTGTGCAACGCGCCAACTTGCAAAACGCCAGCTCACTTGGCTGCGC
GGCTGGAAAACACCAATACAATGGCTAGATAGTTTGCAACCTCAACAAGCGAAAGAAACCGTATTACGTC
ACTTAGATTCCTATCAAAAAGGTTAG
>ref|NC_007146|:74433-77378	glutamate-ammonia-ligase	adenylyltransferase
ATGACCGCACTTTCTGCCCTCATTGAACAAAAATTACAATCTCTTGGCACAATCCTGTGCCAATCTTTTC
CAGAGCTTTCCCCAGAAAAAATTCACGAAGCTATTCAACAAAATTCAAATCATCCAGAACTGCCTGTTTA
TCAATTAGGCTATGCCATAGCAATGTCTGACTTTGTGGAAAAAGTCTTGCAAAAATACCCGCACTTAGTG
AAACAATGGTGGGAAAAATCCCCCTGTTTTGCAGATTGCACTGCCTATATTGAACGTTTGAATAGAGAGT
TAGCCAATGTACATGACGAAACTGCACTCTATCAAACATTACGTCAATTCCGTAACATTGAAATGGCAAA
ATTAAGTTTTTGTCAAAGTTTGAATCTTGCGACTGTTGAGGAAATTTTTGTTCAGCTTTCACAACTTGCA
GAGAGTTTAATTATCGCTGCCCGCGATTGGCTTTATCATCAAGCCTGTGCGGAGATAGGCACACCAATGG
ATGAACAAGGCAATCCGCAGCAGCTTTATATCCTAGGAATGGGGAAACTAGGCGGCTTTGAACTAAATTT
TTCCTCGGATATTGATTTAATTTTCACTTATCCATCACAAGGGGAAACATCTATTGAAAATACGAATGCT
CGACGTTCTGTGGATAATGGAAAATTTTTTACACGTTTAGGGCAACGCCTTATTTCTGCCTTAGATGAAT
TTACCTCTGATGGTTTTGTGTATCGAACCGATATGCGCTTGCGCCCATTTGGTGACAGCGGCGCGCTTGT
TCTCAGCTTTGCAGCAATGGAACAATATTATCAAGATCAAGGTCGAGATTGGGAACGCTATGCAATGATT
AAAGGGCGAGTATTGGGCGTACAAACAAAGGATCCCAACGTATCTAAATTGCAAAAAATGTTACGCCCCT
TTGTGTATCGTCGCTATATTGACTTTAGTGTGATTCAATCTTTACGTGAAATGAAAGGCAAAATTGAGCG
AGAAGTACGCCGTCGTGGTTTGAAAGATAATATTAAACTAGGTGCTGGTGGTATTCGTGAAGTCGAATTT
ATCGTACAAGTTTTTCAACTCATTCGAGGCGGGCGAGAAATCAATCTGCAACAACATTCACTCTTAAAGA
TCTTGCCTGAAATTACCAAACTAGGATTAATTACCGAACAACAATTCCACGATTTACGTGAAAGTTATAT
TTTTTTACGCCGCGTAGAAAACATTCTACAAGCCATTAACGATCAACAAACGCAAACACTACCAACCGAT
GAAATAGATCAAATTCGTTTAGTCAAGGCATGTAAAACTTTCACCTGTTTAAATGAAAATAATCAAACCA
TTGAAAAACATTATCCAATAGAAAATTGGGACGATTTTTACCGCACTTTACAACAAAAACAAGAAAAAGT
GCGGGCAGTATTTACTCAATTAATCGGTGATGAACAAGATGAGCCTTCACAAACTGATAGCCAATGGCAA
GATTTTTTAGAAGCAGATTTTGAGGATATTGAACAAACATTATTAGAGAGTGGTGTATCAGAAAATAATA
TTGATGAAGTTTTAGAAAAGCTTGCTCAATTCAAAGACGGCCTAAATCACAGAGTGATTGGGTCGCGTGG
GCGTGATGTTTTGAGTCATTTGATGCCAACAGTACTTGCACTCATTTTTGAACAAGAAAATTACCGCACT
TTGCTCCCCCGAATACTGAACATTATTGAAAAAATTTCGAGTCGCACGACTTATTTAGAATTATTATTGG
AAAATCCTCGCGCACTTCAGCAAGTTATTGAACTTTGTGCACAGTCTCAACTTATTTCAGAACAATTGGC
TCGCTATCCTATTTTATTAGATGAATTGCTTAATACGGAAGCACTACGTCATCCATTGCCATTTACCCAA
TATCCTGCAGAGTTACACCAATATTTGCTTCGTTTACCCCCTGATGATGAAGAACAGATTATCGATGCTT
TACGTCAATTTAAACAAGCAACCCTATTAAAAGTGGCAGCGGCAGATATTTTAGGCGCATTACCAGTAAT
GAAAGTAAGCGATCATTTAACCTATCTTGCTGAATCCATTATTGAAGTGGTTGTGAATCTAGCTTGGAAA
CAAGTGTCTTCTAGATTTGGCGTGCCTGAACATTTACAAAATAATGAAAAAGGATTTTTAGTTATTGGTT
ATGGAAAACTTGGTGGTATTGAACTCGGTTATAAATCCGATTTAGACCTCGTATTTTTGTACGATGCCGT
AGAAAATCAAACAACAGGTGGCAAGAAAGTGATTGATAGCAATCAATTTTACCTACGCTTGGCACAAAAG
ATTGTGAGTATTTTCAGCATAAATACTTCCGCTGGCGTACTTTATGAGGCAGATATGCGCCTGCGCCCTT
CTGGCGATGCTGGCTTAATTGGCTGCTCTCTTTCTGCATTTTCCCATTATCAATTGAATGACGCTTGGAC
ATGGGAAAAACAAGCACTTGTGCGCGCTCGTCCAGTATTTGGCGAATCATCTCTTAAAGCTAAATTTGAG
CATATCCGCCAACAAGTGCTTTCTGCATCACGAGATATTGAACAATTAAAACAAGATGTTGTTGAGATGC
GGAAAAAAATGTTTGCCCATTTATCTCACTCAAAACACAGTGAATTTAACCTTAAAACAGATCGCGGTGG
CATTACAGATATAGAATTTATTGCTCAATATTTAATGCTTGCCAATGCCCCGAAAAAACCACAACTAACA
AAATGGTCAGACAATGTTCGTATTTTCGATGATATAGCAGAGGCTAAAATTATTAGCCAAACAGACTGCG
ACACATTAAAACAATGTTATGTTGATTTACGCAATGCTATTCACCATTTAAATTTGATAGGCAAATCCCC
CGTTGTGGATGAAACTGAATTTGTCAAAGAGCGGTCATTTATTCAAGCATTTTGGGATAGGTTATTTGTA
TCCTAA
>ref|NC_007146|:79139-77463	DNA	repair	protein	RecN
ATGCTTACTCAACTTACTATCAATAATTTTGCGATTGTTCGTCAGCTTGATATTGAATTGGCGAAAGGAA
TGTCTGTTATAACAGGGGAAACTGGTGCTGGAAAATCTATCGCCATTGATGCTTTAGGTTTATGTTTCGG
ACAAAGAGTAGAAACCTCAATGGTGCGTGAAGGGCAAGAGCGTGCGGAAATTTGTGCAACTTTCCAACTA
GAATCGCAAAATCCTGCTTATCACTGGTTGAGTGAGCAAGAATTACAGGATCCAGATAATCCAACTGAAT
GTATTTTACGTCGTATAATTAATGCAGACGGACGTTCTAAGGCTTTTATTAATAGTACACCAGTATCCGC
TTCTCAATTAAAAGAAATTGCTCAATATCTCGTTCATATTAATGGGCAACACGCTTCTCAATTATTGTTA
AAAAATGACTATCAGCTTCAGTTAGTTGATAATTTTGCCGCTCATCCTGAATTACTTGTGAAAATGCGTG
AAGATTATCAGACATGGAAAAATCTTCAAAATCAAGTTAAAACCTTTCAACAAAAAGTGGCGGAAAATGA
AGCACGTAAACAACTTTTACAGTATCAAGTGGATGAGTTAGATGAATTTAACCTTCGACCAAATGAATAT
TTGGAATTAGAAGATGAACAACGTCGTTTATCTAGCAGCGAACAGCTAACCCAACTTTCTCAATCGGCCC
TGCAAATTTTAAGTGAAAATGACACCGTAAATATCGATAGTTTGCTTTATCGTGCGACACAATATATTGA
TGAATTAGCTGAACTTGATCCGCAATATGCTGAAGTGCAAAATATGTTGAATGATGCGTTGATTCAAGTG
CAAGAAGCAACCAGTGAAGTGCAAAATTTATCAAGTAATATCGAGCAGGATCCTCAACTTTTACAGGAAA
TCGAACAGCGAATTAGTCAGGCTTTACAACTTGCTCGTAAACATCAAGTTAAACCTGAAGATCTTGTAGA
ACAGCACAAAAAATTAAAAGCGGAATTAACCGCACTTTTGGATTTTTCTGAAAGTGAAGAGATGTTGATT
GAGCAAGAAAAACGAGCATTTGAACAAATGCAAGCAACGGCTACAGCATTAACAGCAAGTCGTCAGCAAT
CTGCAACCCGCTTAGCGCAAAATGTCACACAGTCGATAAAACAACTTGCAATGGAAAACGCTGAATTTTA
TGTAGAGTTGAATACGGATTTAGATAAAGTGAGTGCAAATGGTGCGGATAATGTGATTTTCACTTTGCGT
AGTAATTTAGGACAACAACCGCAGCCATTAGCTAAAATTGCCTCTGGTGGTGAGCTTTCTCGTATTTCTT
TAGCGATTCAAGTTTTAACTTCTGATCAATCGGCTATTCCAACGTTAATTTTCGATGAAGTGGACGTGGG
CATTAGCGGAAAAACAGCAAGTGTTGTCGGAAAACTTTTACGTCAATTAAGTGAACGCTGCCAAGTATTA
TGCGTAACGCACTTGCCACAGGTTGCTTGTCATGGCCATCATCAGTTCAATGTAGAAAAATTTACTGTTG
ATAATAAAACTGAAACAAAAATGACCGCACTTTCACAAGCTGAACGTGTACCAGCCTTGGCAAGACTCTT
GGGCGGAAGTGAAATCACAGAATTAGCTCTAGCCAATGCACAGGAAATGTTAGATTTGGTTCATTAA
>ref|NC_007146|:80069-79251	inorganic	polyphosphate/ATP-NAD	kinase
ATGCACAAAAACTTATTTCATTGGTTAATGGAACGTGGTTATCAAGTGTTGGTGGAAAAAGAAGTCGCCA
TAACACTTGAGTTACCTTTTGAACATCTTGCTACGTTAGAAGAAATAGGCCACCGAGCCCAATTAGCCAT
TGTGATTGGTGGAGACGGCAATATGCTAGGGCGCGCTCGGGTATTAGCAAAATATGATATTCCATTGATT
GGTATTAATCGTGGTAATTTGGGATTTTTAACGGATATTGACCCGAAAAATGCCTATTCCCAGCTTGAAG
CTTGTTTAGAACGTGGCGAATTTTTTGTGGAAGAACGTTTTTTATTGGAAGCAAAAATCGAACGAGCAAG
TGAAATCGTATCAACCAGCAATGCGGTAAATGAAGCGGTTATTCATCCCGCCAAAATTGCACATATGATT
GACTTTCACGTATATATCAATGATAAGTTTGCATTTTCTCAACGTTCTGATGGATTAATTGTTTCTACTC
CAACAGGTTCTACGGCTTATTCTCTTTCCGCTGGTGGACCTATTTTGACACCAAACCTTAATGCCATTGC
ATTAGTGCCAATGTTTCCACATAAATTAACTTCTCGCCCTCTTGTTGTTGATGGGGATAGTAAAATATCG
ATTCGTTTTGCTGAACATAATACCTCTCAATTAGAAGTGGGCTGTGATAGTCAAATTACCTTACCTTTTA
CCCCAGATGATGTGGTGCATATTCAAAAAAGCGAGCATAAACTCCGATTGCTTCATCTGAAAAATTATAA
TTATTACAATGTGTTAAGTAGCAAATTAGGTTGGTTAAAATCATTTTGA
>ref|NC_007146|:80133-80837	hypothetical	protein	NTHI0085
ATGATTCATAAAATGACCGCACTTGAATTTAACATTTTCGTCATTATATCGTTTTTTGCTACACTATGCC
CAATTACGATTAATCAATTTTGTTTTACGGAGAAAAAAATGTCAGAACAAGAACAAAAAGTTGAAATCCC
AGAAGTAGAAAATCAAGAAGAAGTCGTTGTGGAAGAAGCACAACAAGCAGATCCTTCTCAAGAATTTGAT
CCTTTAGAAGAAGCAATTGCTCGCGTGCAAGAGCTTGAAGAGCAGCTAAAAACTCAAATAGAAGAAGCGG
CAAACAAAGAACAGGATATTTTACTTCGCTCTCGTGCTGAAATTGAAAATCTTCGTCGTCGTACTGAACA
AGACGTAGAAAAAGCACATAAATTCGCTTTGGAAAAATTTTCAAAAGACATTTTGAATACTATCGATAAC
CTAGAGCGTGCGCTTGCCACTCCAGCAAATAAAGAAGATGAAAGCGTAAAAGCCTTATTTGACGGTGTAG
AACTAACCTTAAAAGAATTAGTTTCAACCGTTGGGCGTTTTGGCGTGGAAGCTGTGGGAGTTGTCGGTGA
AGCCTTTAATCCTGATTTACATCAAGCCATTTCAATGCAACCAGCTGAAGGCTTTGAAACCAATCAAATT
AGCGTCGTATTGCAAAAAGGCTACACCTTAAGTGGTCGAGTCATTCGCCCAGCGATGGTAATGGTGGCGG
CTTAA
>ref|NC_007146|:81194-80850	hypothetical	protein	NTHI0086
ATGACTAGTTTTGCACAGCTTGATATAAAATCTGAAGAATTGGCGATTGTGAAAACTATTTTACAACAAT
TCGTACCTGATTATACCGTATGGGCTTTCGGTTCTCGTGTAAAGGGAAAAGCAAAAAAATATTCCGATCT
TGACCTTGCGATTATCTCTGAGGAGCCTTTAGATTTTTTAGCTCGTGACAGATTAAAGGAAGCTTTTTCT
GAATCAGATTTACCGTGGCGCGTAGATCTTCTAGATTGGGCTACAACGAGCGAAGATTTTAGGGAAATTA
TCCGTAAAGTTTATGTTGTTATTCAGGAAAAAGAAAAAACGGTCGAAAAACCGACCGCTCTTTAG
>ref|NC_007146|:81627-81187	hypothetical	protein	NTHI0087
ATGATGACTGATAAGCTAAATTTAAATGTATTAGACGCTGCATTTTATTCGTTAGAGCAAACCGTAGTAC
AAATTTCAGACAGAAATTGGTTTGATATGCAACCCTCTATTGTACAAGATACCTTAATTGCAGGTGCAAT
TCAGAAATTTGAATTTGTTTATGAGTTAAGTTTAAAAATGATGAAACGCCAACTTCAACAAGATGCAATT
AATACCGATGATATTGGGGCTTATGGATTTAAGGATATTTTGCGAGAAGCATTGAGATTTGGTTTGATTG
AAGATATGTCAAAATGGGTTGTTTATCGTGATATGCGTAATATTACATCACATACTTATGATCAGGAAAA
AGCCATGGCTGTTTATGCACAAATTGATGATTTTTTAATAGAAAGTTGTTTCCTATTGGAACAATTACGT
CAGAGAAATCAATATGACTAG
>ref|NC_007146|:81908-84031	anaerobic	ribonucleoside	triphosphate	reductase
ATGAGTAACTTTGGGGTCATCAAGCGCGATGGTTCTCGTGCGGAGTTTGAGATTCAACGTATCATTAATG
CCATTAAAAAAGCCGCAAGTGCGGTCAATATTTCCGATGAATTTTATTGCCACCAAATTGGGCAAGAAGT
AGGGAATGAAATTTTCACCCGTCATCAAGGCGAGATTGATATTAATCAGATTCAAAAAGTCGTTGAAGAT
AAATTGATGGCAAGTCGTTATCCTGAGATTGCTCGTGCGTATATCGAATATCGTCATGATCGTGATTTAG
CGCGAGAAAAACGTAGCCAGCTAACAAAAGAAATTGAAGGTTTGATTGAACAAAGCAACGTAGAATTACT
TAATGAAAACGCCAATAAAGACGCGAAAGTGATTCCAACGCAACGTGATTTGCTTGCTGGAATTGTGGCA
AAACATTATGCCAAGCACCATATTCTTCCACGCGATGTGGTAGAGGCTCACGAAAAAGGTGAAATTCATT
ATCACGATTTAGATTACGCGCCGTTCTTTCCAATGTTTAACTGTATGTTAGTTGATTTAGAAGGGATGCT
TTCTCGTGGTTTCAAAATGGGCAATGCGGAAATCGAACCCCCTAAATCTATCGGCACCGCAACGGCAGTG
ACAGCACAAATTATCGCCCAAGTTGCCAGCCATATTTACGGCGGCACAACCATTAATCGTATTGATGAAG
TGCTTTCCCCTTATGTGCAAATCAGTTACGAAAAACATCTCAAACATGCCCAAGAATGGAACGTGCCTGA
TGTTGAAGGTTATGCCAAAGCATTGATTGAAAAAGAATGTTTCGATGCCTTCCAATCCTTAGAATATGAA
GTTAATACACTACATACTTCAAATGGGCAAACACCATTTGTGACCTTTGGTTTTGGTTTAGGTACAAGCT
GGCAATCCCGCTTAATTCAGCAAGCTATTTTAAAAAATCGGATTCGTGGACTCGGAAAAAATCATAAAAC
GCCTGTATTTCCAAAACTTGTTTTCACCATCAAAAAAGGTTTGAACCAAAATAAAGGCGATCCGAATTAC
GATATCAAACAACTCGCATTAGAATGCGCATCAAAACGTATGTATCCAGATATTCTCAATTACGATCAAG
TTGTCAAAGTCACAGGCTCTTTTAAAGCCCCAATGGGATGTCGTAGCTTTTTAGGTGCATACGAAGAAAA
TAGTCATGAAATTCACGATGGGCGTAATAATCTTGGCGTAGTGAGTTTGAATTTACCGCGTATCGCGTTG
GAGTCCAAAAACGAAGAAGATTTCTACCGCACTTTAGATGAACGTTTGGCTATTGCGAAAAAAGCATTAA
TGACGCGTGTTGCCCGCCTTGAGAATACCAAAGCTCGCGTTGCTCCCATTCTTTATATGGAAGGTGCATG
CGGAGTGCGGTTAAAAGCGGATGAAAATGTGGCACAAATTTTCAAAAATGGACGAGCCTCTATTTCGCTC
GGCTATATCGGTATTCATGAAACCATTAATGCGCTATATAAAAAAGGGCATATTTTTGATGATGAACAAT
TACGCGAAAAAGGCATTGCGATTGTTCGCCACCTTAGCGAGGCAGTAAAACGCTGGCAAAAAGAAACTGG
CTATGCCTTCAGCCTTTACTCCACGCCAAGCGAAAACTTATGCGACCGCTTCTGCCGTCTAGATACCAAA
AAATTTGGCGTGATTGAAGGCATCACGGATAAGGGCTACTACACGAACAGTTACCACTTAGATGTAGAAA
AGAAAGTGAATCCTTACGACAAACTGGATTTTGAAATGTCATATCCCCCACTCGCCAGCGGCGGTTTTAT
TTGCTACGGCGAATATCCAAATATTCAACACAACTTAAAAGCATTGGAAGATGTGTGGGATTATAGCTAC
GATCGCGTACCTTACTACGGCACAAACACACCGATTGACGAATGTTATGAATGTGGTTTCACTGGCGAGT
TTGAATGTACCAGCAGAGGTTTTGTTTGCCCAAAATGTGGCAATCACGACAGCACAAAAGTGTCTGTCAC
TCGCCGCGTCTGTGGCTATCTAGGCAGCCCTGATGCCCGCCCATTTAATGCGGGAAAACAGGAAGAAGTG
AAGAGAAGAGTTAAACACCTTTGA
>ref|NC_007146|:84150-85010	Acyl-CoA	thioesterase	II
ATGTCAGATATTCTCAATAACCTCATTCATCTTCTTAAACTTGAAAAAATTGATGATTTAATCTTTCGTG
GTGAAAGCCAAGATTTAGGTTTTCGTCAAGTATTTGGCGGGCAAGTAGTGGCACAGGCGTTATCTGCAGC
AATGCAGGTGGCGCCAGAAGATCGCATTTTACATTCTTGTCATGCCTATTTTCTTGCCCCAGGAGACAGC
CAATATCCGATTATTTACGATGTGGAAACCTTGCGTGAAGGGCGTAATTTTTCTGCATTACGCGTAAAAG
CCATTCAACATAAAAATACCATTTGTCATGTAACCACTTCTTTCCAAGTGCTGGAAAAAGGTTTTGAACA
TCAAAATTCAATGCCAAATGTTGGCGCGCCTGAAGACTTTACAGATGAAAATGTGATGCTACAAAAAGTG
GCTCAAACCTTGCCAGAACCACTCAATGAAAAATTTGCGGCAGAGCGTCCATTTGAGGTACGTACCAAAT
ATTTGAATAACCCATTTAACGGGACAAAATTGCCAGCCGAGCAATATTCTTGGTTTAAAACCAATGGTGA
AACGCCGCTTGATATAAAAATTCAGCAATGTTTATTGGCTTATTTTTCCGATTTTCACTGTATTTTGACC
GCACTTCATCCGCACGAAAAAGGCTTTTTACAAAAAGGAATGAAAGTGGCAACCATTGATCATAGTATTT
GGTTCCATCGTCCGTTTGATTTAAATCACTGGCATTTGCACGCAATTGAAAGCAATAATGCTTTTGGAGG
GCGAGGCTTAGCTCGCGGGCAAATTTTCTCGCAAGATGGTCAATTAATCGCGACAACACAACAAGAAGGT
TTGATCCGTTTTAATGAATAA
>ref|NC_007146|:86550-85171	cysteinyl-tRNA	synthetase
ATGCTAAAAATTTTCAATACCTTAACGAGAGAAAAAGAAATCTTTAAACCTATCCACGAAAATAAAGTGG
GAATGTATGTTTGTGGCGTCACTGTTTATGATTTGTGCCATATCGGTCATGGACGCACTTTTGTGTGTTT
TGATGTGATTGCCCGTTATTTACGTTCTTTGGGTTACGATTTAACTTATGTGCGCAATATTACGGACGTA
GATGACAAAATCATCAAACGTGCATTAGAAAACAAAGAAACCTGCGATCAGCTAGTGGATCGTATGGTGC
AGGAAATGTATAAAGATTTTGATGCACTTAATGTATTACGCCCTGATTTTGAGCCTCGCGCAACCCATCA
TATTCCTGAAATTATTGAAATTGTGGAAAAATTGATTAAACGTGGACATGCTTATGTTGCAGATAATGGC
GATGTGATGTTTGATGTAGAAAGCTTCAAAGAATACGGCAAATTATCCCGTCAAGATCTTGAGCAATTAC
AAGCTGGTGCACGTATTGAAATCAATGAAATCAAGAAAAATCCAATGGATTTCGTGCTTTGGAAAATGTC
GAAAGAAAACGAACCAAGTTGGGCTTCCCCTTGGGGTGCAGGTCGTCCTGGCTGGCATATTGAATGTTCG
GCTATGAACTGCAAACAGCTTGGCGAACATTTTGATATTCACGGTGGTGGCTCTGATTTAATGTTCCCAC
ACCACGAAAATGAAATTGCACAATCTTGCTGTGCGCATGGTGGCCAATATGTGAATTATTGGATCCATTC
TGGCATGATTATGGTGGATAAAGAAAAAATGTCGAAATCTCTCGGCAATTTCTTCACAATTCGTGATGTA
TTAAACCATTACAATGCAGAAGCTGTACGTTATTTCTTATTAACGGCACATTATCGTAGCCAGCTAAATT
ACAGCGAAGAAAACTTGAATTTAGCGCAAGGTGCGTTGGAACGTTTATACACGGCTTTACGTGGAACGGA
TCAAAGTGCGGTTGTTTTTGGCGGAGAAAATTTTGTGGAAACCTTCCGTGAAGCAATGGACGATGATTTT
AATACGCCAAATGCACTTTCTGTTTTATTCGAAATGGCGCGTGAAATTAACAAGTTAAAAACAGAGGATG
CTGAGAAAGCCAATGGACTTGCCGCGCGTTTGCGTGAATTGGGGGCGATTTTAGGATTACTTCAACAAGA
TCCAGAAAAATTCTTACAAGCAGGTTCTGACGATGATGAAGTGGCAAAAATTGAAGCACTGATTAAACAA
CGCAATGAGGCCCGCGCTGCTAAAGATTGGGCTACTGCTGATGCTGCGCGTAATGAGCTTATCGCTATGG
GCATCGTATTAGAAGATGGGCCGAATGGAACAACTTGGCGTAAGCAATAA
>ref|NC_007146|:86653-87162	peptidyl-prolyl	cis-trans	isomerase	B
ATGGTTACATTACACACAAATTTTGGCGACATTAAAATTAAATTGGATTTTGATAAAGCTCCAGTTACAG
CAGAAAATTTCTTAAATTACTGCAAAGAAGGTTTTTATAATAACACAATTTTTCATCGTGTTATTGATGG
CTTTATGATTCAAGGTGGCGGTATGGAAAGCGGTATGCATGAAAAAGCAACCAAAGCACCAATCCAAAAT
GAAGCGAACAATCGTTTAAGCAACAAACGTGGAACCATTGCAATGGCACGCACGTCAGATCCACATTCAG
CGACCGCACAATTTTTCATTAACGTGGCAGACAATGATTTCTTAAATTATCGTTCAAAAGAAATGTTTGG
TCGAGAAGTCGTTCAAGAATGGGGCTATGCGGTATTTGGTGAAGTGGTTGAAGGGATGGATGTTGTTGAT
AAAATCAAAAAAGTGAAAACAGGCAACAAAGGCTTTCATCAAGATGTTCCTACTGAAGATGTAGTGATTA
CATTGGTTTCTATTGAGTAA
>ref|NC_007146|:87166-87597	hypothetical	protein	NTHI0093
ATGAGCATAAAACAACATCGCCCTAAAGTTGGAGAAATTCTAGAATGTGATTATGGTCAATTTTCGCATA
CCTGTCACGTTGATGGACATATTCCACCTGAAATGGTTAAAAAACGTTTAGTTGTTGTTTTGAATGCGAA
ACTGAACGGGCTTATTTTAGTTGCACCAATTTCATCTACAATTAATTTAGATGGTATAAAAAATGGCTAT
CATATTGAAATAGATTCAGAATTAATAAAAGCAACAAGCTTTTATGATAAAAGGACTCGCTGGATTAAAT
CTGAATTAATTCAATCAGTAAGTCGTCTCCGTCTGTATCATATTTATGATAAAGGAACTAAAATTACTCA
ATATTTGCCAAGGGATGTTGTAACAAAAGTTCAAAGAGCTATCATAAAAGCAATCAATGCAAGCTCATTA
CTTGACAAGTAG
>ref|NC_007146|:87739-88527	putative	deoxyribonuclease
ATGCACTTCTTCGACACTCACACGCATCTTGATTATCTCCAACAATTTACTGGGGAACCGTTGTCACAAC
TTATTGATAATGCTAAGCAAGCCGATGTGCAAAAAATACTGGTTGTGGCGGTGAAAGAAGCTGATTTTAA
AACAATCCAAAATATGACCGCACTTTTTCCTGATAATTTGTGCTATGGGCTTGGGCTCCATCCTCTTTAT
ATTCAAGAACACGCCGAAAATGATTTGATTCTGTTAGAACAAGCCTTAAAAAATCGTGATGCAAATTGCA
CGGCAGTGGCAGAAATTGGTTTAGAACGCGCAATTCCTGATTTGCTCACCGATGAACTTTGGGCAAAGCA
ATGTCATTTTTTTGAAAGCCAACTTTATTTGGCAAAGCAATTTAATTTACCCGTCAATATTCACAGTCGA
AAAACTCATGATCAAATTTTTACTTTTTTAAAACGTATTCCATTATCTAAACTTGGCGTGGTACACGGTT
TTTCAGGAAGTTACGATCAAGCAAAACGCTTTGTTGATTTAGGCTATAAAATCGGAGTTGGCGGCACTAT
CACTTATGAACGAGCCAATAAAACTCGTCAAGCAATCGCGAAGTTGCCGCTTGATGCCTTAGTGTTGGAA
ACAGACAGTCCAGATATGCCTGTATTTGGTTTTCAAGGCCAACCTAATCGACCAGAACGTATTGTGGAAA
GTTTTAAAGCCCTTTGCACCTTAAGAAATGAACCTGCTGAATTGATTAAAAAACTTACATGGAAAAATGC
TTGCCAGATTTTTTCTTGA
>ref|NC_007146|:88589-88846	hypothetical	protein	NTHI0096
ATGGTCACATCGGGCAATTATGCCTCTTATTATTTAGCGCTTTTGCCTTCCGAAAATGGCGAAACTATTG
ATAACTGGGTGCTTCCACTTGGTACTCAAGGCTTAACTTTTGAAGCTGATAGCTGGAATAGCTTAGGTAT
GCGTAGCAATGTTTCTTGCTTTATGCGCATGACCGATATGCCATTAGATCGTAGCTGGCGTGTAGCGTGG
AACTCTCCCCTAATTACATGTATGCCGTGGCAACTGGAGCAAAGATGA
>ref|NC_007146|:88857-89132	hypothetical	protein	NTHI0097
TTGCGCGGGCCTTATACATCATTAGTGGATTTATTTGAATCGGCATTACCTGATATTTTAATGCTCGAAT
TTTCTACGCCAAGAGCGGGAGAATTAAGTTCGTTATTAGAAAGTGAAATATTAAGACAAAAATGTATTTT
AGGCTTAGGCGTCATCAATCCTCGTTCTGATGAAGTGGAAACTGTAACACAAATTGTTCAGCGCGCAGAA
AAAGCCTTAAATTACCTTCCACCAGAGCAAATATCAAAATTTCAGACAAAAAAATTGCCCCATTAA
>ref|NC_007146|:89505-89182	thioredoxin
ATGAGCGAAGTATTACACATTAATGACGCAGATTTTGAAAGTGTTGTAGTTAATTCAGATATCCCCGTTT
TATTAGACTTTTGGGCACCTTGGTGTGGTCCTTGCAAAATGATTGCACCAGTGTTAGATGAACTTGCACC
TGAATTTGCAGGTAAAGTTAAAATTGTGAAAATGAATGTGGATGACAACCAAGCAACGCCAGCACAATTT
GGTGTTCGTAGTATCCCAACATTATTATTGATTAAAAATGGTCAAGTTGTTGCAACTCAAGTTGGTGCAT
TACCAAAAACTCAATTGGCTAACTTCATTAACCAACATATTTAA
>ref|NC_007146|:90620-89625	D-lactate	dehydrogenase
ATGAAAATTGCAATCTATAGCACTAAAAGTTATGACAGAAAATATATTGAGCTCATTAATGCGAAATATA
ATTTCGATTTAGAATTTTTTGATTTTATGCTGAACGAGAGCACTGTGCGTTTGGCAGAGCATTGCGAAGT
AGTATGCATTTTCGTGAATGATAATGGTAGCCGAAAAGTATTAGAAAAATTAGCCGCACTTGGTGTGAAA
ATTGTGGCTTTGCGCTGTGCCGGTTTCAATAATGTTGATTTAAAAGCAGCTCAAGAATTAGGCATCCAAG
TCGTCCGCGTTCCAGCTTATTCGCCTGAAGCGGTGGCGGAACATACCATCGGTTTGATGATGACTCTGAA
CCGTCGAATTCATCGTGCTTATCAGCGTACCCGAGAAGCGAATTTCTCTCTTGAGGGGTTAATTGGTTTC
AATATGTACGGACGCACAGTCGGCGTAATCGGAACAGGAAAAATCGGGATCGCAGTGATGCGAATTTTGA
AAGGTTTTGGCATGAATATTTTGGCGTACGATCCTTTTAAAAATCCACTGGTGGAAGAGCTTGGTGGACA
ATATGTTGAATTAGATGAGCTTTATGCTAAATCTCATGTCATTACGCTTCATTGCCCAGCAACGCCAGAA
AACTATCATTTATTAAATCGCGAGGCTTTTGCAAAAATGAAAGATGGTGTGATGATCGTTAATACGAGTC
GTGGCTCTTTGATTGATACTCAGGCTGCAATTGATGCGTTAAAACAGCGTAAAATCGGGGCGTTAGGTAT
GGATGTGTATGAGAATGAACGAGATTTGTTCTTTGAAGATAAGTCTAACGAAGTCATTCAAGATGATATT
TTCCGCCGTTTATCTTCTTGCCATAATGTATTGCTAACAGGCCACCAAGCATTTTTAACCGAAGAAGCAC
TAACCAATATTGCGGATGTGACTTTATCAAATGTTTATAAATTGAAATCGGGTAAAGTGTGTGAAAATAT
TGTTTTGCCGTCTTAG
>ref|NC_007146|:91778-90633	cystathionine	gamma-synthase
GTGCGGTCAATTTTTTCATTATTTTTAGAGGATGTTATGACACAACAATATGCTATTGATACTTTATTAG
CTCAAGCTGGCAATCGCAGTGATGAGCGTACGGGCGCGGTTTCTGCACCAATTTTTCTTTCTACGGCTTA
TGGTCATTGTGGTATCGGTGAAAGTACGGGATTTGATTACACACGTACCAAAAATCCAACTCGCACAGTA
TTAGAAGAAACGATAGCTAAATTAGAGAATGGAGATCGTGGTTTTGCGTTTTCTTCTGGTATGGCTGCAA
TTCAAGTTTTGATGACGCTTTTTACCGCCCCAGATGAATGGATTGTTTCTAGCGATGTGTATGGTGGTAC
TTATCGATTATTAGATTTTTCTTATAAAAATAACAATAGTGTAAAACCTGTTTATGTTAATACAGCATCT
GCTTCAGCAATTGAGGCTGCCATTAACCCAAATACGAAAGCGATTTTTATTGAAACCCCATCGAATCCTT
TAATGGAAGAATGTGATGTGGTTGAAATTGCAAAACTTGCGAAAAAACATAACTTAATGTTGATCGTGGA
TAATACGTTTTTAACGCCTGTGCTTTCTCGTCCATTAGATTTAGGTGCGGATGTGGTAATTCACAGCGGA
ACTAAATATATTGCTGGGCATAATGATGCACTTGTTGGTTTAATTGTTGCGAAAGGGCAAGAACTTTGTG
ATCGCATTGCTTATATTCAAAATGGTGCAGGGGCGGTGCTTTCTCCTTTTGATTCTTGGCTGACTATTCG
TGGTATGAAGACCCTTTCTTTGCGTATGAAACGCCATCAAGAAAATGCACAAGCCATTGCGGAATTTTTA
AAAGCTCAACCACAAGTGGAATCGGTGCTTTATCCAAATAAAGGTGGGATGTTGTCTTTCCGTTTGCAAG
ATGAAGCTTGGGTTAATACATTCTTAAAATCCATCAAATTGATTACTTTTGCAGAAAGTCTAGGCGGCAC
AGAAAGTTTTATTACTTATCCTGCCACTCAAACTCATATGGATATTCCAGAACCCGAGCGTGTAGCTCGT
GGGATTACTAATACCTTGTTGCGTTTTTCAGTCGGTATTGAAGATGTAGAAGATATTAAAGCGGACTTAT
TACAGGCTTTTGCAAACTTAAAATAA
>ref|NC_007146|:92334-93170	ATPase	involved	in	chromosome	partitioning
ATGGACTTCTCTTCTGTTTCTAAAAAACCTTATATTATTACTGTCGCTTGTACTAAAGGCGGTTCTGCAA
AAAGTACAAATGCTGCCAATATTGGGGCGTTCTGCGCTGACCACGGTTTAAGAACTCTTCTTATTGATAC
TGATACTCAACCAACCTTAAGCTCTTATTATGCTTTAACTGAAGAAGCTCCCGGTGGTATTTATGAGTTT
TTAACCCGTCGTGATATTGAACCTTCCCATATCATTTCAAAAACATCCATTCCTAATTTGGATTTAATTC
AATCAAATGACCCATCAAACAATGTAAGTCAAACTCTACGTAATGCCCCTGATGGTGCAATTCGATTTAG
TCACTTAATTAAAAACATTGATAATTATGATGTTATTGTGGTTGATACTCGAGGTACTAGAGACATTACT
GTCGATATGTCTGTCTTAGCAGCTGACATCCTATTCTGCCCTATTCTTCCACACATTCTTTCTGCGAAAG
AATTTATCCGTGGAACTATCGGAATGTATCAAGATTTAGAAACCTTTGAATCATTTGGCTTCAAATTACC
ACCTCTCAAAGCTATCGCAAATTGCGTTGATAATACTAATGACGTGAAATTTGTACTCAATCAATTGCAT
GTCCTATTTGAAACCAATTTTGATGAAAGCAAAACCTTCCTTGATTTTTCAATCCCTGCGCATGTGGCAT
ATAGAGAAGCTGCAACTTATTCATTGCCAGTTTATCGCCATAGCCAAGCTGAATATCCTGTTATCAAAGA
ACTGTGTTGCTTGTTACTCCCTCAATTTAAAACACTTTTTGATAAACCAATGAAAAAGGAAGGCTAA
>ref|NC_007146|:93172-94527	replicative	DNA	helicase
ATGACTGATAAACTTATTGCTTCTATTGAAGCGGAAAGTGCGGTCATTGGTGCTCTCATTATTGATAATG
ACAAATTTGATGAGATCGCAACTTTACTGCGCTCTGATGATTTTTATGTCTCAGCTCATAAAGTATTGTT
TGAAGGTGTTAGCCATCTATTAACACAAGGAAAACCCGCTGATATTTTAACTTTGGAGCAGTATTTCAAA
GATAAAAAACTGATTGATCAGATAGGGGGATTAGCATACTTAGCTGACATTATTCACAATACCCCTTCTG
CATCTAATATCACTGCGTATGCTGAGATTATTTCTCGTTATAGCAAACAACGTCGTTTTTTGACTCTGGG
CCAGTTTATTGTAACTGAAATGCAATCTTCAAAAGATGAGATTGAATTAACTTCTTTTGAGGAAAGTGTT
GATAAGCAATATACCAATATTGTCATCGAACAAGAGACGGATGGTGTTGCTGATCTTAATGCAAGTTTCG
AGCGAATCCTTTCTCGCATGGAAACGTCCTCTATTAATGCCGATCCAGTTAGTGGAACACCAACAGGCAT
TATTGAATTAGATAGAGCAACAACAGGCGGTCAACCAGGAGAACTTATCATTATTGCAGCTCGTCCAGCA
ATGGGTAAAACAACCTTTGCACAAACGATTGCCGCAAGTACGTTAGATAAATTTCCTGACAGCCCTATCC
AATTTTACAGTCAAGAAATGCCAGCTGATCAACTATTAGAACGTTTTATGGCAATGCGCTCTCGCGTCAG
CTTGCAATCTATTCGTCAAGCGACTGAGCTTGAAGAGGAAGAATGGACTCGCCTTGCTAATGCAATGGGG
ACAATTAAAAAAGACTGGAAAGATCGTTTGTTAATTGATGATGAAGCTTCTTTAACACCTCATCGTTTAC
GCGCCAAAGTACGTAAAAACACTCGTCTATACGGCAAACCTAAAGCGATTTTCATTGATTATATCCAACT
AATGAGAACTGGAAATAAAACTGAAAATCGCAATTTAGAACTTGCCGAAATATCCAATGATTTAAAGAAA
TTAGCCAAAGAAACTGGATGCCCAATTTATGCATTATCTCAACTAAACCGAGGTTTAGAAAATCGAGCTA
ATAAGCGTCCAATCAATGCCGACTTACGTGACTCCGGCTCTCTTGAACAAGATGCTGATGTCATCATTCA
TCTTTATAGAGATGAAATCTATAACCCTGACACAGAAGATAAAGGCATTGCGGAAATCATCATTGGTAAA
CAGCGTAATGGCCCGTTAGCCACAGTAAAAACACTGTTTCAAGGTCAATACAGCATTTTTGAGAATTTAA
CGACACAGGATAGATATTATGAATAA
>ref|NC_007146|:94520-96220	hypothetical	protein	NTHI0103
ATGAATAATCCATTTATTGCTAAAAATAAAAAACAACAAAGTCAATTAGACGCGATTGCGAAAGGATTAA
ATGTTCAACCTATTAATAATCAGTCTGCTGCTTATCAAACAACAACAGCAACACATTATCCTGCGCAATC
TAAATACATTACCGTTACGTTAGATAAATTACGCCCTTATGAACACAACCCTCGTAAGACACGTAATCCT
AACTTTGAAATGATTAAAGAGTCAATTCGTCGTCGTGGTCTTGATCATAAACCAAATATCACTCAACGAC
CTGGCGAACCTTTTTATATCATCGCTGACGGTGGGAATACTCGTATTCAAGCATTAAAAGAACTGTTTAC
AGAGACTCAAGATCAACGTTTTTGGTCTATTGAATGCTTATATAAACCCTGGAAAGGTGAAAGTGCTGAT
AGTGTAGAAGCGGAATTAGATTTGCTTATTGGTCATTTAATTGAAAATGATACACGTGCAGATTTAACCT
TTATTGAGAAAGCGTTGGGAATTCAGCAAGCGAAAGAATACTACGAGAAAAAGTTAGGAAAATCCCTTTC
TGCTCGCGAGCTTTCAAGTGAGTTAGAAAAAGATGGGTATATCATTCAATTTTCAATGATTGCGAAGATG
GGACGTTGCATTGAGTATCTTTATCCTTATATCCCGGATGTACTTTTTAACGGTTTAGGTAATGCGCCAA
TTGATAAATTGCTTGCGATTCGTAATAACGCCTTAGCCATTTGGCAAAATTATCAATTTGAATTGGAAGT
GTCCTTTGATGAAATTTGGGGACACAGCCTAGCTCGTTGTAATGATGACCAACCGTTTCATATCAAAGTA
TTCCAAGACCATCTCATTGATGAAATGTCATCCATGTTAGGTGATCGTGTAAGTTATGAAGTCCTTTACC
TTGAAATTGATCTCGATGAGCAAAAATTCAAGAAAATGGCGCAAAAACAACACGAAATACAACAAAGCGT
ACAAGAAAGCATCCAAGATGTTCAAGCGTTTAATACGCCACAGCCACAAGAAACCGCATTAGACACATTA
TCTCAACCTAGCGTAGTCAATACTCCAAAAATGACTACCCCTGAAAAAAAATCAATACCTGCGCCAGTAT
TAAAGCAAGCAAGTGTTGAAATTTCTCCTTCATTTGAGAATGAAGCAGATGATAAAACAGAGGATGAAGA
GTTTGATGAAACTAATGCTAGTTCAGATGGCCTTTCTTTTGATTTTGCTAAAAATTTAACTCAACAATTT
GGTATTACTCCAGGCATGAGCATTCAGGAGCAACGCCAACAACGTGCAGAAGAAAATGGATTAGGCTTTG
CTTGCGTAGGCCGTCAACCAGTTGATGATATTTGGAAAATTTATCCTGGTCGTCAGCATAAAGTAGAAGC
TTATTCACTAGCACTCGACATTGCGGAAAGTGTTGGATTAACTGACTACATTGAACATGTAGTAAAAGAG
CCTGTTGATTACACTTACCGCGTAAAACCATTAGATAAAGATGTGAGCGGTGTAGCACAGATGTGTTATG
ACTTCTTAAATTTATTACAAACAGATGTGCACCCACAGACATCTTTCACCTTATTACCGGAATATTTACT
CAATACTCAAGAAATTGATGATACCACGCTAGTTAAATTATTCCGTTTAATTCGCCTCGTTCGCTATATT
CGTTCAGAAGGAGATGCATAA
>ref|NC_007146|:96220-96771	hypothetical	protein	NTHI0104
ATGAGCATGTTCAGCAATTTAAACCAAGTGGTATTGAATGAGATTTTGGTTAATTTACAAGAAGGCAATA
TCAATGTTTGCCGGAACTATGGTTTCTCAAAACAAGAATTGCAAGAAATTGAAAAACTCAGCACAGAGGA
AGTTTATGAACTGGCTAACACCAAAGCTCCCTTTGCCAAAGTTGAAATTAATCACGATGCATTTTGGCGA
TTAGTGGCTCGAGTACGCATGTCGTCACAAGAACGTCGCCTTATTGATCGCGCATTAATGTTAGGTGCAT
CCATCCAAATGCTCAATTCCTACTTCGGCTTAACCACTTCAAAAGTATCTGCTCGTCGTAGCCTACTTGG
AAAACAAGAACCAATGGGACGTAAGCCAGCTGCAACCGAAGAGGAAGAAAAATTAATTTGGGACTTATGG
CAAGAGCATAAAGGTGATGTTCAAACAATTGAATCAACAGAAGGACTAGAGCTGTTAATTTTAATTGCGG
AAGAAACCGGTATTAATTTAACTGAAATTTGGAAACTTGTTAGCCGCTGGAATGCAGCTTAA
>ref|NC_007146|:96921-98144	hypothetical	protein	NTHI0106
ATGGAAACAAAATTACAAGAGCATGGGTTGCTCTTTTTTGGCAACCAGCATGAAACAGTTCCAACCCGTT
TGCTATTTGATCCTTATTTAACATCAAGAGCAAAATTGGCATGGCAACTTATAAAATACAAAGCAAGAGA
ATTTCAATCAGGCATGTTCCCATCATACGAAGTGCTTGCAAAATTACTTTCAGATAAACCTTATGATGAA
GCAGAACTCTCGCGTAAGCTAGTTAGCCAAACGTTGTTATTACTTAGATTAACTCGTTGGCTAACACTTT
GTGAAACTGTACGTAATGAGCAAGGTCAAGTATTGGGTAATTTTTACATCCTTCATGATGAACCTATGCC
AATCATTGATACGATTCAATTAAACCATGATTACATCGCACTCCTTGAAAAATCCATTCAGCATCGAGAT
AACTTTGTGCGAGGTGTAGCAAACCATATTGTAGAAAACCTGCTCTCAGATAATACTCAGTGGCATTATA
TTTCTCACATTGACTGGATGCGAGCTCGCCTTCAAGACTATCAAAAACGTCCAAAAATGGATATTTCAGA
GCAAGAAGAATCAACATTTATTCAAGAAAACTTACTAAGTTCCAATAAGGAACTCAGTGAAAAAACAGGG
GAACTCAGTAAAAATCACCTTAGTTCCAAAATGGAACTCAGTAAAATCAAGCAGAGTTCCAAAAAGGAAC
TCAGTACCCAAAATGATGATAAGTCATTGATTTCAGGCTTAGTTCCAAAAGGGAACTCAGGTTTTTCACA
GTACAGTACAGGTACTAGTATTTATATAAATACGTACTGTACTGGTAATGCGGATGAAATTGACTGGCCG
ACTAATATTCAGTTTTCATCATTGGAAAAAACAGCAATTATGCAAGCAATGCGTGGACTTGATTTAGGAA
TCTGTAAAGCGATTTTATTTGAGCTAGAACAGCGTGTGGCAAAAGGTGAAGTGAAAAAACCACAAGGCTA
TGTAGTGACATTAATCCAACGTGCACACCGTGGTGAATTTAAACCATATTTGTATGAACAATTTTTGGCT
ACACAAGCGCAATCATTATCATCAAAAAATCGGTTATCACAACATGATGAAACTAGCTTAGTTAATAATG
TGAAAGCCGATAGCACAATAAAACCAATGCGAGTGCAATCTGAAGAAGAGCGAAAAGCGAGAGCTGATCG
CATTCGACAATTTAAGGCTTCAATTTGCAATTGA
>ref|NC_007146|:98441-99196	hypothetical	protein	NTHI0107
ATGACAACAACATACAACCAACAGCTTGGGCCGTTACGCAGTGAGATTACATTTACGCTTCATACTCAGT
ATGCAACACGTCTTTGGAATGGTCGTGACTTAGTTAAAAATGAAGCCGGGGAAGTCGTTACATCATCAAT
TCTCAGTATTCCTAATGCTCTATCTCTATTGAGTCAAATTCAGCAAGCTGCCGAACAAGATGATCCTTAT
GCTGATGATTATCTTCTTCGTTTTGAACAAAAAGTATTAGGGTTTCGTAAAGAAATGCAAGATATGACCT
GGAGAATGGTTAATCTCTACAGTGAGAAAATTCCTGAAAACTTTCAAATTGAGCGTTGTGCCAATATTGC
TCCGATTCAATACCCTATTTTTGTGAATACTCAGCTGGGTTATCAATTATTGTATCTTTTGGCTGACTTT
GATTCGTTAGCTCGTACAGTGATGACCGCTTCACATATTGCATTACTTACAAAAGATGATGCGTATGATT
GGTTAGAATCCGGAGCTAAATTAATTCGTCGTGCATTTGGTGTGCTTGAGAATTACAGAAATTCCGGTAT
TACACGCCAAGATGCGCTTGAAAATAACGCTCGCTATCAAGCTGCTGTAAAACGTATGAAATATACCTTA
ACGCCTGACGTGCTTTCCGGTACAACACGTGCAACATTTGCTCCAACAATTAAAAAATCATCACTTGCTG
AATCAGATGATAATGGCTCTGTTGAAGTCCAAATTACAGCAAATAAAACTGAATAA
>ref|NC_007146|:99196-99684	hypothetical	protein	NTHI0108
ATGGAGATTGGGATTATGGATAACGTGCTCATTCCTTCTGATATGTATAAACAATTAGGACGCACAACCC
CACTTAATGACTCGCTGAAACAGTTATTCAGTGAGTTAGACTCAGTGCAACAGTATGAATTACTAGCTGA
ATCCCTTGCTACAGTCCGTGAAGCTTTAATGTTGCAGCAGAATGAAATGTTGCAGAACGTTCGTAAAAGT
GAACTTAGTGTATTACCTATTCACATGATCCGAGATAAAGCTTCATCATCCGGTGGGACGTTTTTACGCT
GGCGCAGTTTTCAAGCCTCTAAGACTGGTGATGCTGTGTTAAATCCGGTATTTAATAATCCTCAGTTATC
TTCAGACTTACGACAAAAACTTGTCTCAGCTGAGAAAGAACGCATTTTGATTAATCTGCAGGTCTCCGTA
CTAAATTTTATGATGAGACAGGTATCAAGTGCGGTAGATAAAATTAAAGAGATAGAAGATCATTTATAA
>ref|NC_007146|:99930-100352	single-strand	DNA-binding	protein
ATGGCTGGAATTAATAAAGTAATTATCGTGGGACATTTAGGTAATGATCCTGAAATGCGAAGCATGCCGA
ATGGTGAAGCAGTTGCAAATATCAGTGTAGCAACTAGCGAAGCTTGGACGGATAAAAACACCGGTGAACG
TCGTGAAGTGACTGAATGGCATCGAATCGTTTTTTATCGCAAATTAGCTGAAATTTGCGGCCAATATCTC
AAGAAAGGAGCGCAAGTTTATATTGAAGGACGCTTGCGTACTCGTAAATGGCAAGATCAAAACGGGCAAG
ATCGTTATACCACGGAAATCCAAGGTGATGTAATGCAAATGTTAGGTACTCGCCCTCAAAGTGCAGATGG
TGCAAATAATTCTCAGCCAATGCCACAACAAGATGCATCGGCAAATGCTTTTGATGATTCAATACCATTC
TGA
>ref|NC_007146|:100379-100897	putative	lipoprotein
ATGAAAAAAATAATTTTTGTTTTATCTGCCGTCGCTGCTTTAAGTGGTTGTGCTGAATTAAACTCATTGA
ATGATGCGGTTGGTAATGTTGCAGGTCAACTCAGCAGTGTTCTTGGCGGGGGGAATAGTTCCTCTAGTTC
TTCCGGTGTGGCTTACACTCAAAGTTCTCGTTCTCATCGCTATAACGTAGAGGATTCAATTACATCATCT
AAAAATATTGACTCTCTTTACGTAAAAATTAAACGTAATTTAAAATTCAAAACACGGGAGGAAGCATTAA
GTGGATTATCCGGGTATGAGCGTCAACGTTACGAATCGCTTTTAGATGAAGAAGGACATGCTCATGAAGC
GACTCCTGGGGTCTATTATCACATGGCAAATAGCTATGTTGGCGGTCGAAAAATTGACATAACGCTTGCA
AAAGAGGATGGCAAGGTTAGAATTTCCTGGATTGCATCCTCAAATGAATCTGATTTTGCTCAATTTGTTA
AATCAGAAGTGATAAAAGCAATTAAATAA
>ref|NC_007146|:101670-101113	hypothetical	protein	NTHI0111
ATGATAAAACTGACCCCTTCATCAATTGGAGTGATGGTTGATACGCTTAGATATTCAGGTCGAGATAGAT
ATATTATTTTTAGAATGAAAACGAGAGAGCAGAAAGTCGTGTATATGCGTTATCCACAGCATATTGAAAA
TATGGCTAATCAAGAGAACATGATTGTCATCGTAGATGCTCAAAAGTTTCTTTCTTTATGGCAGCGATCA
CCGTATGAGGTAGATAAAAATACATGTGCGGGCGATGAGTCAACATGGAGAAAAGATTATAAGTTTCATC
ATGCTGAAAACGGATTTGCTAAAAGTATGGATTCTCCAGTTCCACTTGCAGATGTAAATGTTCATATTAA
AGATGGAGAAATAAGCTGTAGTCTTAATGATGGTATGACAAGAACGCTTTGGTTGCTTGCAAATGGTGTA
AAGGAGTTTCCTATTTTGGTTAGAAACCATAAAGAGAAAGCTAAAATTCTGTCAAAGTATGCAAGCCCAT
TATCTTCACTTCATTTTGAGCCACTTAATTTATTTTTTGCAATTACAGGAGAAAAATACCCCTTGTAG
>ref|NC_007146|:101746-103806	DNA	topoisomerase	III
ATGAGAGAAAACATCATGAAATTATTTTTATGTGAAAAACCATCACAAGGCAATGATATTGCAAAAGTAT
TAGGTGCGACAAAGCGTGGTGAGGGTTGTTTATCAACACCTGACGGTCAGCTTACAGTTACCTGGGGAAT
TGGTCATCTAGTAGAGCAATTTAATCCTGAAGAATATGATCCTGCCTTTAAAAAGTGGGCATTTGAGACC
TTGCCAATTATCCCGGGTAAATGGGGGCTTTCACCTAAAAAAGAAACAAAAAAACAGTTCAATGTCGTCA
TGAAACTTATCAAACAAGCTAAACTTGTTGTCATTGCAACCGATATTGATAGAGAGGGCGAAACTATAGC
AAGAGAATTGCTGGATTTGGCAGGATTTCGAGGGCAAATAAAACGCCTTTGGTTGTCTGCACTAGATGAT
ACCAGTATTCGCAAAGCCTTGGGCGCACTTAAAAATAATGAGGAGACACTACCTCTTTACTATGCGGGAC
TTGCACGTAGTCGAGCTGATTGGCTTATTGGTATGAATTTCTCTCGTCTCTATACCTTATTAGCGCAACA
ACAAGGGTATCAAGGGAAACCTTTAAGTGTTGGTCGGGTACAAACTCCAACATTAAGCTTGGTTGTTAAT
CGTGACCGTGAGATAAAAAACTTCATTCCTAAGCAACATTTTGCTTTGCAAGTAATGCTTTCTGATGGAA
ATCAGCATTTTGCTACGCAATATGTTATTCCGGAGCAATATTGTGATCCTGATGGACTTTGTTTGTCTGC
CCAAGTTATACAAGCAGCAAATCAGCAAATTCGCCAATTTGGCCAAGCGAAAGTGGAATCAGTTGAAACT
AAACGTGAAAGACAAAATGCCCCACTTTGCTTTGCATTAAGTGACTTACAATCAGAAGCTAACCGCCTTT
ATGGACTGGGTGCGCAAAGAGTATTGGATATAGCTCAATCACTTTATGAGACTCACAAAGCGACAACCTA
TCCTAGAACAGATTGTGGTTATTTACCGGAGTCTCAGTTTGCAGAAGCGCCTCAAATTATCCAATGTTTG
TTGCAATCCGATAATCGATTACACCCCCTTGCAGGTATGTTAAACCTTAATCAAAAATCACGAGTTTGGA
ATGATAAAAAAATTACTGCTCACCATGGCATTATTCCGACTATGATTAAAGCTGATATTAGCAAAATGTC
TGATGAAGAATTAAAGCTCTATGATCTCATACGTCGTCGTTATTTAGCTCAATTCTTACCTGTTTCTGAA
ACAGATAAGACACAAATTATTTTGAAGTGCGGTCAACATATATTAAGTGCACGTGGGAATGTGCTTATTG
CTCCAGGTTGGAAAATTCTATTTGGCAAATCACTTGATGAAGATGATGACGCACCTCAAGCCTTGCCGAC
GTTAAAGCAAGGACAAATCTGTCAGATTTCTGATTCAGAAATAAAAACCTTACAAACATCACCACCTAAT
CACTTCACGGAAGGTACATTGCTCACCGCAATGAAAAATGCAGCTCGCTTTGTAACTGATGAGCGTTTAA
AACAACGCTTACGAGAAACTGAAGGGCTTGGAACAGAAGCTACTCGGGCGGGAACGATTCAAGGTTTGAT
TGATAAAGGTTTCTTGAAAAAGAAAGGTAAATCACTATTAGCGACAGATGAAGCAATGACGCTAATTGAT
AATTTACCTCAGATGTTAAAAGATCCGGGTTTAACCGCACTTTGGGAGCAAGCGCTCAATCAAATTGCTG
AAAGAACGCTTTCGCTAGAAGTGTTTATGCAAAAACAAGAAGTCTTTGTGCGGCATTTGATGGCTGATTG
CCTTAAAAAGGGAATGAGTTTGGGGAATATTGAAATTCGTAAATGCCCTAAGTGCGGTGCACCAATGATT
AAAAGAAATGGTAAAAATGGGGCTTTTTTTGGGTGTTCTGCTTATCCAAATTGCCAACATATTGAAAATA
TTGATAGCAAGAAGAATACTAAAAGTACAAAAAATTTAAAGAAAAAGTCGAGTAAAAGTGTGAGTGAGCA
AATTTCATCTTTACGAAGCTTATTGAACTAG
>ref|NC_007146|:104691-105119	hypothetical	protein	NTHI0113
ATGTCTACTCAAAACGCACAACCAAAATATTTCAATCTTCATACTTCTGGCATTGGTTATTTAAGCGATA
TTCGCGAAATCAAGCCGAAAAAAGGAGATGCATTTTGGGCTTGTCGAATTGCTGCTCTTACAGGTTCTTC
CGATTCTCCGGAATATCGTTTTTTTGATATGAACGTATCCGGTGAAGAAACTGTAAATTTAATCAAACGC
TGTCAAGAAGCTGTTGAAGCTAAGAAAAAAGTCTTGGTTTCCTTTGTAATGAGTGATTTGTGGTATGACA
CATTCACTTATTCAAAAGATAGCGAATATCACAAAAAAGGTGATACTGGCGTGTCGATTAAAGGACGACT
CTATCGTATTAACTTTATTAAAGTTGATGGTGAGTTGAAATATCAAGCAAAACGCCAAGATGAGCAAGGG
AATGACTAA
>ref|NC_007146|:105131-105223	hypothetical	protein	NTHI0114
ATGAAAGCCAACAACAAAATTTGTTGGCTTTTTCTTTACCCTGAAGGGGAAACTCCCCTTATGGGTGGTT
TCTCCTTTTTTATTTCTATTTGA
>ref|NC_007146|:105234-105875	hypothetical	protein	NTHI0115
ATGAATACTTACGCTAAATTTTGCCCTAATGTTTTTGTTGCTAAATGTCCGGATGCTCACCAAAAAGGTG
ACGTTATCATCTTAACCAGTAAATACGGTAAAGAGACTGAAGTGGAGATTCATAATCTCGTAAAAACCTC
TGAGGATGCGTATTTTTATTCCTTCACCCGGTGTGATGGAGTGAATAGTCAAGTTCGTGCAGAACAAAAA
GCTGAGCGTTATCAAAACGCAGCTAATAATGCATTAAAACGCAGTGAACAATATTGTGAAGCTGCTAATG
AAGGCCGTGAATTTCTTAGCTTGGGAGAACCAATTAAAATTGGTCATCATAGCGAAAAACGCCATAGAGC
CTTGATTGAACGTAATGCAAGACGCATGGATAAGTCTATTGAAGAAATGCGTAAAGCAGAAAGTTATGAC
GGTAAAATCGCTTATTGGGAACAGATGGCAGGGAAAATTGATTTATCCATGCCGGAAAGTCTTGAGTTCT
TCAAGTTTGAATTGGAAAAAGCCAAAGAAAAACACCAAGAGCTTAAAGATAAACCTGAATTGCGAACACA
TGCTTTTTCTCTCACTTATGCTAAAAAAGCAGTCAATGAGCTTGAGAAAAAAGTAAAATTAGCCGAATTA
CTTTGGGCGTAA
>ref|NC_007146|:105910-106317	hypothetical	protein	NTHI0116
ATGTTTTACTATGTAAATAGTGGATTAGAGCTAATTACTTTAACAACGCAAGAGTTTATAAGTGAGTTTC
TAGGAAAGGCAACTACCCCTAAAGGGATTGAGCCAAATCATTTCTATGATCCTCAAACCAAGCTAGTTTA
TGCATGGTACTCTGGCAAATGTGTAGCAACTTCTGAGTACCAATATACACCTCAAGAAGCAGAAGCTTTA
CTTGTTGAATTGGCATTGGAAAATGCTAGTAATAATGGGGATGGATCAATTATGTTCCAACCTTCGCCAA
CAAAAGAAGCACTAATTGCTGATATGAGTAATTATTTGGAATATTGTATAGATGATGAATCTGAGCACGA
TTTAGAATTTGCAGCAAAAATTAAACAGATTATCGACAGTTTAAAAACTTCTGATTAA
>ref|NC_007146|:106418-106888	putative	DNA	repair	radC-like	protein
ATGTTTAAATTAAACGAGCAACAACAAGCTATTTTAGAACAGGCACAGGTTATTTTAACTAAAGTGATGG
AAGAAAAGCCCTTTTACCAAGGTGCACAGGAATTTACTGAGCCATCAATAGCTAAACTCTATTTTCAAAC
CATTATAGGTAATGAGGAAAGAGAAAATTTCGTGGTACTTTTCTTGGATAGAATCCACAGATTGATTAAA
TCTGAGGTGATGTTTCAAGGATCTGTTTCAGAAACTTCTGTGTCAATTCGGGAGATTATTCGACAAGCAT
TAAAGCTAAATGCATCAGCAATTATCATTGGGCACAATCATCCAACTGGAAATGTTGAGCCTAGTGATGC
TGATAAATATATAACCAAGAGATTAAAGGAAGCTTGTGAATTAATGGATATTAAATTACTTGATCACTTT
ATCGTTTCTGGTTCAGCATCTTTTTGCTTTACTGATAATCATCTTATTTAG
>ref|NC_007146|:106981-107577	hypothetical	protein	NTHI0118
ATGTGTAAGGAAAATCGTATTTTAGAACTTGGAAAAATCTTCGTCTCTCGTCGTATCTTAGCGGAATTAA
CTACCGAAAAGATCAATGAGGTCATCTCGTGGCATCAAAATGGCTGCATTATCATGCTGGGGAATAAAGA
TTGGATTGAAAAACCGCCACATCCGCTTTCAGAAATTGTTATGAATTTCTATCAAGCAGATAATGGTAAA
GACACCATTCAACTCTCTACTTCAGTAGATGATGACGGGAATCGAACAACTAAGATTTCTTTTTCTGATG
AAAGTGAAGATGAGCAAAGAGGACACTTTGATTGGGATATATATCAATCAAAAAGAACACCACTTAAGTT
AGGGGATGTTTCGTGTACTATCTGCGCTAAACAGTTATTGGGAATGCCAACCATTCATCGCTTAATTGAA
AAACAATTAGGTTATGATTGGGGTGCTACCTGCGTTGAAGATTGGATTGAAAACGATCATGCCGTAGAGA
AGGATAAACGCATTGTGAGCCAGCATTTTATTGATGGCGAAAGTGTTTTTGTCATCACTGAAGCAGATCG
TAGTTCTACAACGATTATGCTCGGATATGAATATTAA
>ref|NC_007146|:107635-108399	hypothetical	protein	NTHI0119
ATGATAAATAAAACTCTTTTTAACAGTATAACGATGCCTTATTTAACTTCTTCACAAACTGAATGCCTAA
AATGGTTAGCTCTTATCACGATGATTATCGATCACATTGGTGTGGCTTTTTCAAATGCTTACCCAGCCCT
ATCCTGGTGTCGGGTGATAGGTCGATTTTCCTACGTGGCGTTTGGATTTATCATCGCGCTTAATTTATCT
CGAGATAAAGTAAACTTTAAAAGTTATTTCACTTGGATGATAGCAACCGCATTTTTATCTGAAATCAGTT
TTACGCTTTTCGAGCCTAATTATGACCGTTTAAATGTCCTATTTCAGTTTTTGTCTGTAATCGGGGTAAT
ATGGGTATATAAAAACCGTCAAGACTTAAATAGCTGGGTCATGTTTTTTGGATTGGGCTTTTTTATTATT
CTTTCCGCACTCTCTGATTATGGTTTACCTGGGCTTTTATATTGCATTGGTTGTTACCTATTCTTGCAAA
CAAAAGATACTCAATTTCGTCTTATTACGATGCTAACCTGTGTATTGCTCGCACTTTTCGTCAATCACAG
TTTTATTGATAATTTCGGGGAAACTATTGTTGAAACAATCAGTGTTGTTACTGTTGTGGTCGGTACAATG
ATATTTATTCTTCACCCTAAAGGCCTTCGTCAATGTAATATCTCAATCTCTCGAATGCCTAAGCTTTTCT
TTTATCTTTTTTACCCGGTGCACTTAACAATTATTATTGGCATTAAATATATTTTTCTCAGCTAA
>ref|NC_007146|:108498-109127	putative	lipoprotein
ATGAAAAAATTTCTATTAACCACTTTTGCATTGGTTGTGCTTTCAGGTTGTGCACATAAACAACAAACAG
CCGATGAGCAACAAGCACTAGAAAATCCAAATATTCAACAAGGTCAGCATCAAGTTTTACAACCGGAAGA
TCGAATTGTTCGTCCGGATATTTACACAGACTATCAGCCTGAACGTACAGAAGTGTTACGTGAAGGTCGA
TACACTTTAATTAATTTCTCTCCAGAAGAAGGTCAAAAATACCTTCTAGACCAAAGTGTCACTGTCAACA
TGTTAGGTAAAAAGAAACGAGCCTTAACGGCAACCGTTGAGCAGGGATTACGCACGACGTTAAAAGATAC
AGGCCTTTCACTTTGTCATGGTTTTGGTCAGAATGAACCAACACTTTCTACGCTTTATTCCCGTCCATTA
CCAAAAGTACATTATCAATTTGGCCCGATGGCTTTACGTGATGCCCTTCAAATGTTAGCAGGGCCGGCTT
ATGAAATTACTATCAATGACGTTTCTCGTACCGTTTGTTTTAAATTACGCCCAGCTGTACCGGAACGTGC
TACAGGGGAAAAGCCGAAAGTAGAAACCACAACAACGACAACAACTACAACAGAAATCATCGAGGAATAA
>ref|NC_007146|:109131-109871	hypothetical	protein	NTHI0121
ATGAATCATGTCAAAAAAATATCCTATGTGGCGATGATATTAGGGATGTTTTCTACTGCTGTATTTGCTG
AAGTCACTGCGGCTAATACACTTGCTACTCAATCCCTCAATCAACAAAACTTGGTGACAAATAAATTAAA
TCAACAAGAGTTATTAGCTAAGTCTCAAGAGTGGGGTTTAACTGAGCAAGAATGGCAACGCTACCAAGAG
CTTAATCAAGGTGCTCGTGGTATATGGTCGCCAGGTCTTGACCCTTTAACCTCGCTTGGTGTGGAGTCTC
GAAATGAGCAGGAAAGAGAGCGTTATGCTCGACTACTGGCAAAAAAAATGCACGACCGCATGGAGAGAGA
GCTGCAGTTCCAACGCACTTATGATCGCGTATTTGCTGAAATGTATCCAAATGAGCAACCATTTAAGGTT
GAACCTCATATTTCAGAGCGGTTTGGACGGGTGATTTATTTTACTCGCCTAGAAAATTGTGACAAATGTG
AAGCGAATGCTGATCGTGTACTGCAATATGTGAATGATAAAACGCCTATAGATATTTATTTTGTTGGCGT
GAATAATAATGAGCAAATCTATAATTGGGCGAAAAAACATAACATCGACCCAAATAAAGTGAATAGAAAA
TTAATTACCCTTAATCATGATAATGGAGCCTGGTTACAGTATGCAGATGGCAAAATGCCTGCTGCATTCC
AAATTCAACAGGATGGGCAATGGCAACAAATCGTCTATTAA
>ref|NC_007146|:109850-110608	hypothetical	protein	NTHI0122
ATGGCAACAAATCGTCTATTAAAAATCGTATTTAGCTTAATCGGTCTTGGCGTTGCGACTCACTCCGTTG
CATTTAATGGCTTTGGAACTGATATTGATGGCTATATTAAAGATGCATCTAATCGCTACCAGGTCGATGA
AGCGATGCTACGTGGGTTAGTAAAAATTGAAGATGGGTGGTATGGAAATGTTTCCCCAACCGGGGCAACC
GGTGTGGGGCAATTTACCCGGGGCACCTGGAATTGGCTTGCAACAACTGATGAGGGGCGAGCCTTAGGTA
TGACTCAAATCACTCGTTACAATCGTGATACACCTTTCGACCCTAGAAAAAACAATCAACTTAACACTCT
AGCAACCGCACTTTTAGCTAGATGGCATATTAATCAGTTTTTTGAGCGAGGCATAAAACCATCCCATGAA
AATTTATATCTTGCTCATAATATCGGTATAGATGGTTTACATCGAGCGCTACAAGGTAGAGCAACACGTG
AAGATATTCTAAATATGAAGCGTAACGGGATGAAAAAAGGAATGTCGGTACAAGGCTTTCTTGTTTATCA
AAGTGAGCGTTTTAATGTCAGTAAACAAATAGCTAACTTCCAGCGCCCTTCAGTATCACCACGTTATCAA
ATTGAGAATAAACCATTACCAGCCAATTTACATTGGGTTTCTCCAACAGAAACCGCTATGCGTTGGGTTG
AGCCAGCGTCAAATCAAACAAATCAACAAGCTATTCGTTGGCAAAATCCAACCAATTAA
>ref|NC_007146|:110624-111130	hypothetical	protein	NTHI0123
ATGCAGTATAAATCCTTTTTCCTCTCTTTGGTCTGCTTAGGAGCAGTAGTTCAGGCGCAAGCTGAATTAA
AAGTTATTGGTGATTTTGGCGGAGAAAGTGCAGTCCGTTTTTATGAAGCATTACAACCGGATGAATCAAT
GGTTCAAGCCTACCCTAATAGCGTTCCTTCAACATTGACCGAAGCGGATATTTTACCTGTTATCTCACAT
AGAATGACACCGGGCCAAATACAACCAGTCAGAATGAATCTTCCTGGAATGTTGCCTATTTTTCTTATTG
GAACAGATAACTTATCTAAAAATTGGCTACACGCTAATTATAATTACCTTAAAAAAATTGGTGCAATGGG
ACTTGTAGTAAGCGTTAAAACAACAAACGAATTAAGCGAGTTACGCCAATTAGCACCGGATTTAACCTTA
ATGCCAACGCCAGGGGATGACTTAGCTTCAAGATTAAATCTTGCTCACTACCCTGCTTTATTGACTTCAG
AAGGATTGTCGCAATGA
>ref|NC_007146|:111127-113376	hypothetical	protein	NTHI0125
ATGAGTCAAAAACATGTATTAGAAGGTTTACTTAGACCGCCTGTTGAATTTTTTCCAGCTGCCGTCCATG
GTACTTGTGCTTTGGTTTGTTGCGGTGCGCCTTGGTCGCTCGCATTAAATCCTCTTATTGGATATGGATT
AGGGGCCGCTTTCGCAGGTATGGGGGTTATGCGTTTTCGTCAAGGCATGGAAATTGTACGCTATCACCGA
AATTTACGCAGACTCCCTCACTATGCTTTGACCAGTCGTCAAATTCCAGTAAGTAAAAAAGCCTTGTTCT
TAGGACGAGGCTTTGAATGGGAACCAAAGCATACGCAACGTCTTTATGACTGTTTCTCTGCAAATGGGCA
AATTTATTGGAAAAATGGGAAGTGGTTTAAAGCCGCTCGTGATTATGAAAAAGTGCATGATAATTGGTTA
TCTAGACTCACTTCAATGGACTCTCCATTAAATCCAGTCAGACCGCTACCGCCAGTTGGCGGCATTCCAG
TGATGCATGGTGTGGAGCCGAATGAACGCGATATTATGCTTCCGTTAGGCGACCGTGGCGGTCATACCTT
AGTATTTGGTACAACTGGCGTAGGGAAAACGCGTTTTGCTGAAGTGCTTGTTACACAAGATATACATCGA
GGTAAAACACCTGAAGAGCGTGAAGTGGTTGTCTTTTTTGATCCGAAAGGCGACCCGGATATGTTAAAAC
GAATGTATGCAGAAGCAAAACGTGCGGGGCGTGAAAATGAATTTTATGTATTCCATTTAGGGCATCCGGA
AATTTCTGCTCGATATAACCCAGTTGGTCGCTTCGGTCGAATTTCTGAAGTGGCAGGACGTATTTCTGGG
CAATTAAGTGGTGCGGGAAATAGTGCAGCATTTAAAGAGTTTGCGTGGCGTTTTGTGAATATTGTCTCCC
GTGCATTGGTTGAAATGGGAAAACGCCCGGACTATGTGCAAATCTCGCGTTTTGTGCAAAATATTGATGC
ACTTTTCTTAGATTACGCCAAACTTCATTTTGATGCCGTAGATAAGAAAATATGGCCAACGTTGGCTTCG
GTTGCGGCTAACTTAGATGTAAAAAATTTACCGTTCTCGATGAAAGATAGACCGCTGATTGCTGTTATTA
ACCAATATATTTTAGAGAATAAGATTTTTGACCCGGTACTTGAAGGGTTATCAAGTGCGGTACGTTACGA
TAAAACCTATTTTGATAAAATTGTGGCATCGCTTTTACCGTTACTTGAAAAACTCACTACAGGTAAAACT
GCAGAGCTTCTCTCGCCTGATTACACTGATATTCATGATGAGCGCCCTATCTTTGATTGGGAATCTATTA
TTCGTAAAAGAGGGATTGTTTACGTTGGATTAGATGCATTATCCGATGCGACCGTAGCTGCAGCTGTGGG
TAATAGTATGTTTGCTGATTTGGTATCAATGGCTGGTCATATTTATAAATTTGGCGTAGATGAGGGGTTG
CCAGATGCATTTAAAACTAAAAGCAAACCGCCTAAAATCAACCTTCATTGCGATGAGTTCAATGAATTGA
TGGGGGATGAATTTATCCCGCTGATCAATAAAGGTCGTGGTGCGGGAATGCAGGTAACAGCCTATACTCA
AACACTTTCAGATATTGAAGCTCGTATTGGAAGTAAGGCAAAAACGGGACAAACAACAGGTAACTTCAAT
ACACTTTTAATGTTCCGGGTAAAAGAGCCGGCCACTGCAGAGTTTTTAACGCGTCAGCTCAACGATGTCA
CAATTTATCAAAGCATGGTGACATCAAGTACGACAGATAACAGCAATCCGGATGATGGCAAGGCGTTTAC
TTCTAATACTGGTGAACGTATTTCTGAAAAAATGGTGCCAATGCTATCGCCAGCACATATTACAAATTTA
CCAAAAGGACAGGCATTTGCTCTTCTTGAAGGGAGTACGCTTTATAAATTAAGAATGCCTTTACCTGCGG
TTGATAAAGATGATGTGATGCCGGAATCACTTCAAGAATTGACGGCTTATATGCGCAAAAACTACCATAT
TTCTCCAAATTGGTGGCAATCTGCATTTTCTGATTATGCGCCAAGTCAAGATATAGCAACCGCTTTTCAG
TCAATGTCATTAAATCGAGCGCCTTCACACGCAGGAGAAGAAATGCTTTTCGGGGATGTTGAAGCTCCAG
TTGCTGAAGATATGGAAGATGAAGATATTGATCAGAATGATGATACAGATGAGGATGATTTTGATGACAC
AGATAATTAA
>ref|NC_007146|:113695-114381	hypothetical	protein	NTHI0126
ATGGCAGAACAACAAGTCAAAAAAAAGAAAAAGGGTCTTTTTTACTACATTAATGCGGTATTAGCCGCCT
TATTGGGTTCCCTGATTTTGAGCATTATTCTTGAATGGTTAGGTATTGCATTTTTATGGCCTGAAGAAGG
TCATTTACACAGTCAAAAAATGATGCTAACTGAGCTTGGATGGCTTTCTGATAGTCTAACGAGAGGTCTT
TTCTATCATTCTCCAAAAGAGCTGGCTGAAGGTCTTATTTTGTCATTACATGAATGGCTTTTTGTGAAAA
CAGGTGTAAAAGATTGGTTAGCCAACCCTCGTGAGCATAGTGGCGTAGGTTTGTGGGTGTATCATTATGG
GCGAGCGTATATTGAGTCAGTGATTTATGTTTTTATCACCTTTGTTATTCGACTTGTAGTGATTGTTTTT
ACTTCCCCACTCTTTTTGTTAGCCGCATTTGCGGGCTTTACTGAAGGGTTAATGATGCGTGACCGTCGTA
AATTTGGTGCGGGCAGAGAGTCTAGTTTTCTTTATCATCATGCACGTCGATTAATTGGCCCGATTATGTT
GTCGGCATGGGTATTGTATCTTTCTATCCCAATTTCTATTTACCCGAATATAATTTTGGTGCCAGCTGCA
TTTCTATTTGGACTATCCATCTGTGTAACGGCAGCGAGCTTTAAAAAATACCTTTAA
>ref|NC_007146|:114512-114862	hypothetical	protein	NTHI0127
TTGGAATCTGTTTCAAGTAAGGAGTTCTCCGTGACTAAAAATATTTTCAGTTTATCTCTAGCAATAGGGT
TATTGTTTGGCGCTATAAGTGCTCAAGCAACAGAGCAAGAGCATTTAGCGCAAGCAATTAAACAGTTGGA
TGCAGCAAAACTCTCATTACAGCGAGCAGCTGCAAGTGCAAAGGTTTCTGCGAAAAGTCGTGAATATTTT
GATTACGCTTCAGCACATCAAGATATTGCTACGGTACAGGCAGGGATTAAGCAATATATTAACCCTTCCC
GGGCAATCCCTAGAAATCCTAAAGCTATTCGTAACTTAAAAGAAGATTATCTCAATCTTCGGAGTCAATA
G
>ref|NC_007146|:115131-115532	hypothetical	protein	NTHI0128
ATGAAGTTGATTAAATCCTTCTTTCAGAATGTTTCAAGTCGTTTTCTTGCGGTAGTAACTTTACTTTGGT
TATCCGTTGAAAATGCGTTTGCTACAGGCGGTGGTAATGGTATCAATGCCTCTAAAATCCCTGATTTTAA
AATCCCAGGCGTAGATAGCAATACCAAAGACCCGATGGAAATCATCTATCTTGTTGCTAAATCATTGGCA
ACCTTGTGTGCAATTTTATTTGCAGCATGGTCAATCATGACAGTGGTTAAGGCATTAATTAAAACCTATA
ACGCAGCGACTGACGAAAATGACAAAAAAGGATGGGGCCCATTTATTATCGCTCTTATTCTTGGTTTCAT
TTTAATTTTCTTCAGCCTCTGGTTGGTGAAATTGGCTATCGGTCTGTTTTAA
>ref|NC_007146|:115552-115923	hypothetical	protein	NTHI0129
ATGTCAAGCGATAAAGAACAAACAATCCCCTTTCTTCCTACTCGATTAAATCGTGAATCGAGTGTGTATG
GCGGGTTATCTGTAAGTGAATTTATGTTGGCTGCAGCAATGGGATTTATCTTGGGTGCAGTGCTTGGCCT
CCTTTGTTGTTTTGCCTTAGGCTTTGATTTTTGGTTGTTAATTCCGTCTCTCGCCATGTTGTTTTGCATT
CTTTCTGTGGTGATTGGCAAAGTGATTATTGCGCGCCTTAAACGAGGTAAGCCGGAAGCCTACTTGAATC
GAATGATTGAGGTTAAATTAGATGGAATATTAGGGGGGAATCGCTTTATCTCCCGTCAAGGCACTTGGTC
TATTCGCCGAGTTAAAAAATAA
>ref|NC_007146|:115935-116579	hypothetical	protein	NTHI0130
ATGAGTAACTTAAAAGGGATTGTTCATCAAAAAAATCGCGAAATCATGACCGGGCGAATTGCTATCGGTG
CATTGCTTGTGATTTGTTTGGTGCTATGTGCCATTATTTTTACCGCACCAAGTCGATTAATGATTTATAA
CCCACCGGATTTACGTGCGGGAAGTCAACGCCCTTGGTGGGAAGTGCCAAAATCAACCGTTTATGCCTTT
GCTTATCAAACCTTCCAGCAGTTAAACCGCTGGATGGAGAATGGCGAGGAAGAATACAAATTAAATATTG
AAAGAAATAAAGCCTTTATTACGCCAAGTTGCCAAGAATTTTTGAAGAAAGACTACTATGACCGTTTATC
TAACGGTGAATTACGTGAACGTGCACGTGGTGTTTATGAAATTGTGGGACGTGGATTTAAAGACAGTAGC
GTTATTGTGCATAGTCCAGATAGCTGGACGGTTAATCTTGATTTAAGTGTAGATGAGTATTTCAAAGATG
AACCAGTAAAACGTGTTTTAACCCGCTTCCCGGTCAATATCGTGCGCATGGAAACAGATTTACAGAACAA
TCCTTGGGGATTGGGATTTAACTGCTACAGCTCAATTCCATTACGTTTAGAAGCAAAAGAATTTAGAGAA
GGGGATAACCAATAA
>ref|NC_007146|:116579-117448	hypothetical	protein	NTHI0131
ATGAAAAAACTCACTTTGTTACTAAGCGCGGCTTTTATCTTTTCACCAATGACGGCATCTGCCGATGTGT
TAATGAAATGGGCGCGCAAACCGTTACCTATTGACTTACAAATCGAAAAAGAACGTATTCTATTCGTAGA
TAAAAATGTAAAAGTAGGTTATCCACCTGAATTAGATAGCAAGCTTCGCATTCAATCAACTGGCGGTGCG
GTTTATTTAAAAGCAACTGCAGATTTCCCAAAAACACGCTTGCAGCTTATGGATGTTGCAACTGGAGAAA
TAATCTTACTTGATGTGCAAGCGAAGCATTCTGTTGCCAATGCAAGTGAGCCAATTCGCTTTGTTTATGA
AAATAAAGTTGAAAAACAAACAACTGCTTATGGCCAAGATGCAAATGCATATAACGAACCAATGCCAAAT
GCGCGTCCGGCACTCCCCGCTCCAGCTGCATTAACACGTTATGCCGCACAAATGTTTTATGCGCCTTTAC
GTTCAGTTGAGCCTTTGGAAGGTGTGCGCCAAGTTTCACATCGCCTTCCTACACCGCTTAAAACGCTCTT
ACCTGCATTGCCTGTGCGAGCTACTCCATTACTCAGCTGGCAACTTGATGAGTATGTTGTCACTGCGGTT
CGCTTGCAAAACCAGGGGCAATCTCGCATTGATTTAGATCCTCGAGAGCTTCAAGGTCGATTCTATGCAG
CAACATTTCAGCATAATTGGCTTGGGGGGCATGATACACCTGAAGATACCACAACGTTATATCTTGTGAC
AGAAGGTTCACCTAATCATTCTGTTATCCCTCAGTCAAATTCATATAAACCGAAAAAATTGAAAAAAGTC
ACCACAACAGTGACAACTCAAACAAAATAA
>ref|NC_007146|:117459-118859	hypothetical	protein	NTHI0132
ATGCAAATGAAAGCAAATAAAGCGTTCTATGTTATTGGTGGGATTACCGCTCTTGTCGTGACGCTGATGG
CTGGATTTCTTTTCTCCGGTAGTAGTTCAACAAATACAGCAGAAACCAAGAAAGAAGATACTTTAGATAT
CTCTTTTAAAGATTTATCACCGGAAGAATTACGAGCAATGGGGATTGAGGGTGACACATCTAAAGATACG
GTAAGAACACTTATAGGTAAAGTGAAAGAGCATAATAAGCGATTTGATGAAGTGATTTTACAAAATGAAC
GCTTGGTAAAAGAGAATGAGCAGTTAAAAAATCAAGCAAACAATACGGATTATCAAATTCAACAGGCGGT
ACAAGCAGAAACAGGGGCGTTAATTAATGAGATTAATGCGTTAAAAGATCAGGTTGTACAAGCTGGTAAT
CAAGTTGTAGGGAATGGAAATGCCCAGGCAAATCCCAATGCTCCTCTACCAATAAACGGAGCAACAACTG
GCCCTCAGGTTGAAACTCGAGGGGGAATTAATTGGGTGAACCCTAGTGATATGCCAACTACAGACAGACA
AGGGAATGCTCTACAAGGTATTGGTGTAAATGGTGCAGGAATCGGTTTTCCCAAAACCTTCGATAACAAT
GTGAATGACATCCGAAAATCTAATGATGGGTTGCAATCTAGTACAGGTAATAATGCAATATTTAATACCG
CTACACCATTTTTCACAATTGCAGCTAACTCTACTTTAACTAATTCTGTTGCTATGACTGCGCTTGTTGG
GCGTGTGCCGATTGACAATAAGGTAACCGAGCCTTATCCGTTTAAATTGCTTATTGGTCGAGATAACTTA
ATTGCAAATGGCATTGAACTGCCGGATATTGAAGGCGCAATTGTCTCTGGAACAGCAAGCGGTGACTGGA
CGCTATCTTGTGTTCGTGGTGATGTGAAAAGCTTAACTTTTGTGTTTAGCGATGGCCGCATTGTTTCAAC
AGACAATTCTGACGATAAAATTGGCTGGTTATCTGATCCACATGGTGTGCCTTGCATTCCTGGAGAACGC
AGAACAAATGCTCCGGAATATCTAACGACCAACTTCTTCTTAACGGGGGCTTCAGCAGCTGCACAAGGCT
TATCATCTTCTCAATCAACAACAGTGGTTGATGGCGGTGCAGTAATTGGTGCGGTAACGGGTAATAACGG
TAAGTATATTCTTGGTCAAGCGTTAGGTGGCGGTTTGAGAGAAACAGCAGACTGGTTCCGTCAGCGTTAT
GGCCAAATGTTTGATGCGGTATATGTTCCACCGGGTAAAGAAGTGGCTGTACACATCGAAAAACAAATTG
ATATTGATTATGACCGCATGTCTCGAAAAGTGAAATACGGACAAGCCTCAAGACAATCTAACTTGGATTA
A
>ref|NC_007146|:118869-119276	putative	lipoprotein
ATGAAAGTTTTAATGATGATGGGCGTGATTTTAGCCGCAAGCAGTGTTTTGACTGGCTGCTCAACTTCTC
AAGGTGATTTATTGCCAACAGGCGATGCAACAATGAAAGATATTTGGAATCGAGGCGGTAATGATAGCAA
TATTACATCTTATCGGACACCGAATGGCCGTCTTATTGATGCACCAAATTACGTTTCATCTCGTGAACAA
CAAACTTATACCCGTACAGCAGAAAACGAGGTGAAAAATCTTTTCCCTCGTTTACCAAACCCTGATTTAG
TGATGTATGTTTATCCGCACTTAACTGATTCCTCAGAGCAAATGCCTGTACCAGGTTATTCTTCAGTAAT
TCCATTTTATGGACGTGTGCAATATGCCCAACCGGGTGAGCGTACAAGAATGTACTAG
>ref|NC_007146|:119292-122162	hypothetical	protein	NTHI0134
ATGGCATTATTCCAAGACGTGTTAGAGGCTTTCTTCCCTGCTAAAAAAGGTGATAAGCCTCAACCTAAAA
AGGAACCTATCCTAACATCCATTGCACCGGAAGAAGCACAGCAGGATGATACCAATAACGTAGAAGAGAC
GATTGAAATCACTCCTGTTATGCGTAATAGAAAAATGACCAGAGAGCAACATGTTAAAATGCTTTATGGG
CGCGATCCCTCTTTTATCTCCAATCTTCCTTATGCGGAATATTTGGAAGAAGAAGGCGTAATGCTTTTTG
ATGATGCTAAAAGTGCAGGTGCGGTATTTGATATTAAGCCTATAGGAACTGAGGGAAGAAGCAGCGACTA
TCTTAATCGCGTTCGCACATTGGTTAAAGATGCCTTACAGGATAGTTTCGATGAACTTGATACCAACCCT
TACGTTGTACAATTCTATTGCCAGGATGACAAGGATTTAAGCGGTTATGTTGAGAATCTGAGACAGTACA
TTAAAACCACTTCACCTGAAGCGAGCGGTAGTGAGTTTACAGAACAGTGGCTTGGTGAAATGGAGCGTCA
CTTAAAAGCAGTAGGTAAACCAGGTGGGCTTTTTGTTGATGACCGGGTAACAAATACGGCATGGGCTGGA
AAAGTGCGTAAAACACGCATGGTTATTTATCGTTATGCTGGAAATAATGAGACAGATACAATCGAGAAAT
TAAATACAGCTTGTGATCGTGTTCAAAGTGCTTTTATCACAGCTGGATTAACCATGGAACGCCAAAATGA
AACACAAATTCATCGTTGGTTATTAGAATGGTTTAATCCAAATCCATCACGCTATTTTAACGGACTCGAT
GATAAAGCTTGCTATGATCTTTTATCACTCTCTAAGGATGAATCTGCTCTACCATTACAAGACCAAGATT
TTAGTGAAAATCTCTTTTTTACGCCACCGGAAAGTAAAAATGGCTATTGGTATTTTAATGAGCAACCTCA
CGAAGTCATTGTAGTTGATAATATTCGTAAGCAGCCGGATGTTGGCCACATGACAGGCGAAGTCACTCGA
GGTCGTAATATTAATGCACTATTTGATTTATTGCCGGAATCAACCATTATGGCTATCACTGTAGTCATTC
ATCCTCAAGATAAATTACAGGCGCATTTAGACAAATTAAGTAGTCGAGCTGTCGGTAATAACTATGAGTC
TATCTATTTAAAACAAGATGCCCTCACAGTAACGGAATATTTAAAAGACGGACACAAGCTTTATCAAGCT
GGCATGGTTTTCTATGTAAGAGGGAAAGACGATCAAGAGCTACGCATTCGCTCAAGAGAATTAAGAACGG
TTTTACTCAGTAATAATTTAGTGCCGGTAAAAGAAGGCAACGAAGTTGCGCCTCTTAATAGCTATTTACG
CTGGCTACCGATGAATTTTAATCCTCAATTAGATGCAAAATCTCGTTTTTATACCAAATATTATTGGGTG
CAACACATTGCGAATATGTTACCTGTATTTGGCCGTGAGACCGGAACGGGACACCCAGGAATCACCTATT
TTAACCGCGGTGGAAGCCCATTAGATTTTGACCCACTAAACCCTAAAGACCGGACTAAAAATGCGCATAA
GCTCATTTTAGGCCCTACAGGTTCAGGTAAATCGGCAACATTAACCGCACAAATGGCACAACTGATGGCG
GTGCACCGTCCTCGCTTGTTTATTGTAGAAGCAGGTAACTCTTTTGGATTGTTTTCAGATTATGCGGAGC
GTTACGGTTTAACGGTTAACCGGGTATCTCTTGAGCCAAGTAGTAACATCGCTTTACCGCTCTTCTCTGA
[truncated: 25,821 more rows]
[truncated: 5 more columns]

[truncated: 1 more sheets: Sheet3]
