# Supplementary material for: HrrF Is the Fur-Regulated Small RNA in Nontypeable Haemophilus influenzae
Source: PLoS One. 2014 Aug 26;9(8):e105644. doi: 10.1371/journal.pone.0105644 (PMC4144887; doi:10.1371/journal.pone.0105644)
Supplement: Table S4 — Gene expression analysis of 86-028NP rpsL, Δ fur, ΔfurΔhrrFL, and ΔfurΔhrrF3′ strains. (XLSX) [file pone.0105644.s009.xlsx]

## Sheet: H.influz.gene_differential_expr
Table S4. Gene expression analysis of 86-028NPrpsL, ∆fur, ∆fur∆hrrFL, and ∆fur∆hrrF3' strains				∆fur vs. 86rpsL				∆fur∆hrrFL vs. ∆fur				∆fur∆hrrFL3' vs. ∆fur
gene	Reference Genome	Start	Stop	logConc	FoldChange	P.value	FDR	logConc	FoldChange	P.value	FDR	logConc	FoldChange	P.value	FDR	86rpsl_RNASeq_1_ATCACG_L002	86rpsl_RNASeq_2_GTTTCG_L002	86rpsl_RNASeq_3_ACTTGA_L003	DELTAfur_RNASeq_1_GATCAG_L002	DELTAfur_RNASeq_2_ACTGAT_L003	DELTAfur_RNASeq_3_GGCTAC_L003	DELTAfur_RNASeq_Repeat_ATTCCT_L002	DELTAfurv168_RNASeq_1_TAGCTT_L002	DELTAfurv168_RNASeq_2_ATTCCT_L003	DELTAfurv168_RNASeq_3_GTGGCC_L003	DELTAfurv168b_RNASeq_1_GTGGCC_L002	DELTAfurv168b_RNASeq_2_TTAGGC_L003	DELTAfurv168b_RNASeq_3_CGTACG_L003
modA	NC_007146	1854104	1853340	-11.833	-14.0799	1.09988e-192	5.52967e-190	-12.4235	6.43345	1.4328e-113	9.57589e-111	-14.0352	-1.45375	0.000973097	0.0368675	16025	18275	23909	2275	928	850	481	7064	7957	7843	783	982	736
nrfD	NC_007146	1169362	1168397	-11.0666	-12.573	1.62338e-179	6.52922e-177	-12.5445	1.67941	1.01744e-10	5.82848e-09	-12.869	1.07089	0.533082	1	30969	26090	36071	1935	2145	2708	1256	3344	3976	3414	1919	3569	1617
nrfC	NC_007146	1170036	1169359	-10.8339	-10.4501	9.77682e-158	2.80874e-155	-12.2418	1.5383	7.15541e-08	3.11883e-06	-12.7657	-1.3441	0.00790648	0.189003	31777	28796	39318	2672	2637	3440	1606	4238	4325	4026	2049	2772	1500
nrfB	NC_007146	1170716	1170033	-10.731	-9.75796	7.6021e-150	1.52878e-147	-12.1161	1.48231	8.37494e-07	3.16825e-05	-12.7689	-1.6689	4.96735e-06	0.000343946	32215	30300	41237	2936	2858	3740	1887	4790	4449	4171	2056	2189	1386
NTHI0114	NC_007146	105131	105223	-18.837	-7.73164	6.84693e-38	2.15143e-36	NA	NA	NA	NA	NA	NA	NA	NA	120	101	111	14	15	8	10	13	12	18	9	13	7
fdxG	NC_007146	5664	8750	-10.2348	-7.68474	1.56048e-123	2.24152e-121	-11.334	1.73472	3.93859e-12	2.72306e-10	-11.8569	-1.19196	0.112237	1	39828	38634	51316	4777	5597	5085	2868	7624	9314	8377	4279	4710	3508
nrfA	NC_007146	1172376	1170760	-9.1733	-7.06174	7.90753e-115	9.93877e-113	-10.3935	1.34795	0.000162331	0.00369855	-11.0589	-1.86856	2.3473e-08	2.24447e-06	70558	79398	111654	10725	10960	11549	6410	15315	13956	12847	7556	5387	4342
fur	NC_007146	267214	266774	-12.8267	-6.86262	9.88513e-109	9.9395e-107	-14.2429	-1.00168	0.979793	1	-14.2066	1.04811	0.675088	1	6655	5833	7807	690	1079	932	521	602	977	1024	838	967	920
Val_tRNA	#N/A	#N/A	#N/A	-15.5364	-6.27515	6.84207e-82	5.09608e-80	-16.8607	1.03675	0.722364	1	-16.9441	-1.08008	0.579127	1	878	951	1134	130	166	150	73	114	154	160	121	142	122
NTHI0113	NC_007146	104691	105119	-16.2136	-6.04221	5.93659e-71	3.51132e-69	-17.7305	-1.30855	0.0299225	0.320827	-17.6973	-1.24407	0.131264	1	692	559	536	92	101	95	43	62	72	66	61	94	59
NTHI0148	NC_007146	134168	134587	-18.0554	-5.39976	1.24702e-37	3.85809e-36	-19.4456	-1.22729	0.326174	1	-19.4131	-1.17482	0.424412	1	177	152	145	33	27	23	14	20	23	20	17	33	17
modB	NC_007146	1853166	1852477	-13.3148	-5.30024	1.19299e-82	9.22734e-81	-13.7174	3.1427	4.5201e-44	1.81256e-41	-14.5846	-1.06056	0.609777	1	3773	3817	5188	930	698	626	365	1869	2377	2314	642	810	553
Val_tRNA	#N/A	#N/A	#N/A	-13.8045	-4.9646	2.49613e-75	1.61926e-73	-14.941	1.06435	0.475664	1	-15.0019	-1.02464	0.837943	1	2736	2735	3265	533	600	493	297	445	631	564	530	538	451
NTHI1567	NC_007146	1461903	1462562	-18.6974	-4.50408	4.08225e-23	9.22405e-22	-19.4355	1.67872	0.00367201	0.0640207	-19.1205	2.58945	2.07307e-07	1.66509e-05	79	76	129	14	26	15	13	45	18	27	83	18	40
ftnA	NC_007146	1616546	1615998	-11.9374	-4.47526	1.31632e-69	7.56322e-68	-13.0453	-1.00181	0.985629	1	-13.0136	1.04096	0.714571	1	9024	9154	12309	1807	2216	2097	1216	1850	1754	2241	2124	2110	1974
NTHI1568	NC_007146	1462562	1462738	-20.4101	-4.37034	2.79333e-09	3.51086e-08	NA	NA	NA	NA	NA	NA	NA	NA	22	24	39	10	2	4	5	9	6	11	25	5	9
ftnB	NC_007146	1615982	1615485	-12.1084	-4.30052	3.86318e-66	2.15802e-64	-13.2615	-1.1096	0.208089	0.937514	-13.2405	-1.07738	0.50603	1	8034	7866	10627	1741	1852	2186	962	1507	1453	1823	1586	2002	1456
frdC	NC_007146	948525	948115	-12.793	-4.23825	5.09403e-64	2.69581e-62	-13.8026	1.0831	0.335631	1	-13.8311	1.03788	0.741159	1	4927	4883	6578	1052	1347	1068	699	1112	1302	1195	1033	1661	879
fdxH	NC_007146	8752	9690	-13.0744	-4.1028	4.77421e-61	2.46178e-59	-13.7827	1.59218	1.4533e-08	6.92199e-07	-14.0455	1.10535	0.368204	1	4727	3704	4705	884	1115	1006	524	1221	1709	1546	977	1161	999
modC	NC_007146	1852490	1851435	-12.595	-4.03484	2.04602e-60	1.02863e-58	-12.9726	2.47674	2.76894e-29	7.93104e-27	-13.6284	-1.00275	0.987931	1	5399	5499	7465	1567	1446	1308	665	2648	3645	3503	1271	1512	1203
frdD	NC_007146	948102	947758	-13.8446	-3.92028	5.91353e-56	2.70275e-54	-14.7958	1.08661	0.329179	1	-14.8227	1.0479	0.681561	1	2295	2208	3116	509	640	670	304	511	724	594	538	849	420
frdB	NC_007146	949306	948536	-11.7206	-3.85802	1.62853e-57	7.79756e-56	-12.6311	1.13109	0.125621	0.767658	-12.7095	1.01268	0.90664	1	9397	9910	13676	2430	2998	2400	1431	2680	2770	2821	2436	3171	2030
NTHI1569	NC_007146	1462751	1463305	-18.5229	-3.8362	2.33767e-20	4.79699e-19	-19.3108	1.33484	0.109486	0.711091	-18.8623	2.4708	1.83693e-07	1.5369e-05	88	73	135	22	30	15	16	36	26	26	77	34	54
NTHI1898	NC_007146	1736468	1736944	-17.509	-3.75097	1.62444e-29	4.35566e-28	-18.0064	1.95018	9.59401e-08	4.0075e-06	-18.7279	-1.38327	0.0601635	0.7598	154	201	230	46	35	71	19	72	101	92	33	39	27
NTHI1979	NC_007146	1827315	1827788	-14.865	-3.64845	2.52422e-47	9.76195e-46	-15.8199	1.00628	0.945054	1	-16.0816	-1.43048	0.00323443	0.0941266	989	1111	1532	283	328	301	165	282	303	272	223	251	139
napH	NC_007146	442208	443071	-10.6509	-3.61594	6.30969e-53	2.69974e-51	-11.473	1.19816	0.0230972	0.267426	-11.1992	1.74818	2.70021e-07	2.08539e-05	24333	17950	23941	4865	7409	5049	2964	5319	8177	5730	8829	11775	7952
ccmF	NC_007146	1194926	1196872	-11.2521	-3.60321	2.03093e-52	8.50874e-51	-12.072	1.1978	0.0240535	0.275584	-11.9395	1.43644	0.000890497	0.0343869	13481	12232	18459	3456	4015	3544	2144	4185	4084	4235	5161	6435	3928
NTHI1565	NC_007146	1461269	1461715	-17.0338	-3.47146	2.9017e-29	7.67805e-28	-17.8851	1.10694	0.468969	1	-17.7155	1.38455	0.0259912	0.438574	255	213	317	66	70	60	47	69	70	77	109	74	91
NTHI0115	NC_007146	105234	105875	-16.2881	-3.42655	1.15674e-34	3.32315e-33	-17.3692	-1.25982	0.0393919	0.398892	-17.2909	-1.1347	0.351053	1	458	408	420	111	121	114	67	71	103	89	79	131	87
NTHI1769	NC_007146	1615362	1614452	-14.8562	-3.40031	1.05104e-42	3.58246e-41	-15.6194	1.22324	0.0250203	0.28183	-15.8075	-1.05991	0.637879	1	1032	1085	1390	271	326	365	165	327	395	370	276	316	263
sRNA_164	NC_007146	1196877	1197008	-14.8877	-3.30391	1.21241e-40	3.87008e-39	-15.7335	1.05996	0.530427	1	-15.4802	1.50356	0.00045501	0.0182732	1046	958	1391	283	358	302	172	255	371	319	359	704	314
ccmE	NC_007146	1194408	1194929	-12.3204	-3.24186	4.98678e-44	1.82335e-42	-13.0088	1.29331	0.00148285	0.0277861	-13.0724	1.18042	0.13187	1	5627	5557	8922	1781	1994	1686	1119	2490	1938	2301	2662	1766	1892
napC	NC_007146	443535	444137	-11.2012	-3.18783	1.62181e-43	5.82404e-42	-11.9292	1.20338	0.0202718	0.244188	-11.6236	1.83518	2.34395e-08	2.24447e-06	16711	11101	14461	3477	6134	3382	1972	3287	7165	3759	6904	8313	6496
napG	NC_007146	441369	442208	-9.64293	-3.1636	2.82485e-43	9.79442e-42	-10.4092	1.13295	0.115148	0.735263	-10.2151	1.48076	0.000294266	0.012572	44131	34354	46369	11008	14715	11730	6193	11378	15507	12038	15106	23842	13331
NTHI1570	NC_007146	1463305	1463481	-20.185	-3.13665	1.06021e-06	1.06074e-05	NA	NA	NA	NA	-20.6437	1.71203	0.0627373	0.761073	18	16	51	9	10	3	7	13	10	5	18	4	18
NTHI1566	NC_007146	1461715	1461891	-19.1609	-3.11204	3.63284e-11	4.96983e-10	NA	NA	NA	NA	-19.7365	1.43943	0.106158	1	56	37	78	15	16	14	14	21	13	14	26	18	25
napB	NC_007146	443068	443520	-11.5483	-3.06569	1.07801e-40	3.49656e-39	-12.3322	1.07139	0.387864	1	-12.0285	1.63284	6.68877e-06	0.00043845	12267	8477	12051	2619	4199	3557	1581	2465	4840	2802	4728	6258	4520
frdA	NC_007146	951098	949299	-10.656	-3.06358	7.07595e-41	2.33274e-39	-11.4069	1.12057	0.152433	0.83051	-11.5083	-1.02883	0.799707	1	15121	19529	27175	5512	7143	5726	3366	6464	6412	6284	6461	5720	4877
fdxI	NC_007146	9683	10399	-13.4156	-2.9507	1.0061e-36	3.01979e-35	-13.9532	1.4509	6.46871e-06	0.00020919	-14.1676	1.07704	0.50621	1	3153	2443	3213	766	1097	931	494	1064	1425	1300	931	1097	826
ccmD	NC_007146	1194208	1194411	-13.4644	-2.92054	7.39869e-36	2.15634e-34	-14.1141	1.2298	0.0130895	0.174963	-14.3058	-1.06529	0.576242	1	2392	2319	3951	861	847	859	552	1195	832	1009	1071	633	692
napA	NC_007146	438817	441315	-7.64693	-2.83765	4.72517e-36	1.3974e-34	-8.39645	1.03997	0.618772	1	-8.48355	-1.08647	0.451233	1	156281	134684	182140	45780	53469	51061	29764	48608	52189	48360	45336	58751	32610
NTHI0129	NC_007146	115552	115923	-17.8063	-2.7401	3.26889e-16	5.66702e-15	-18.6468	-1.12895	0.420902	1	-18.6024	-1.06202	0.718236	1	148	113	144	52	48	39	23	25	48	42	32	48	43
Val_tRNA	#N/A	#N/A	#N/A	-11.8312	-2.72636	5.61303e-33	1.58983e-31	-12.591	-1.01479	0.861091	1	-12.6314	-1.07279	0.5288	1	8038	7795	9616	2580	2946	3328	1441	2101	3190	2779	2586	2823	2277
NTHI1483	NC_007146	1410911	1410741	-16.2619	-2.67927	1.60339e-23	3.6641e-22	-16.6153	1.69969	8.798e-08	3.75319e-06	-16.6307	1.66986	3.60748e-05	0.00195779	254	415	514	126	174	117	65	193	210	243	228	139	265
NTHI1571	NC_007146	1463494	1464045	-18.2156	-2.66339	5.19695e-13	7.57324e-12	-18.6917	1.42797	0.0201439	0.244188	-18.5021	1.84089	0.000177626	0.00829472	76	84	146	40	43	17	23	50	32	58	85	29	68
dsbE	NC_007146	1197015	1197560	-12.798	-2.66316	5.39047e-31	1.48496e-29	-13.4941	1.05118	0.545181	1	-13.1822	1.61681	1.23283e-05	0.000728093	4323	3546	5053	1289	1660	1472	843	1167	1822	1465	1917	3190	1872
NTHI1980	NC_007146	1827788	1827985	-15.8663	-2.64489	6.29313e-25	1.50661e-23	-16.7886	-1.31186	0.0128453	0.17402	-16.9584	-1.63291	0.000208756	0.00911267	402	475	671	123	165	296	64	120	137	126	104	131	77
NTHI0353	NC_007146	337867	337421	-10.1859	-2.57183	7.88668e-30	2.14326e-28	-10.5387	1.63421	5.36335e-10	2.98709e-08	-10.9063	-1.01943	0.864682	1	23018	23931	30688	9814	8286	9811	4864	12241	15550	15026	8865	9060	8073
NTHI1499	NC_007146	1421990	1421679	-13.9505	-2.55888	1.23684e-27	3.18883e-26	-14.2366	1.78268	3.59123e-12	2.57158e-10	-14.5649	1.13063	0.274384	1	1449	1981	2265	613	863	624	349	863	1285	1332	658	814	739
nqrC	NC_007146	244202	244936	-9.86133	-2.52114	1.05668e-28	2.75972e-27	-10.5225	1.04458	0.581359	1	-10.4955	1.0832	0.460977	1	30940	27265	38146	10726	12272	12084	6410	10301	12554	11646	11922	14179	10412
NTHI0128	NC_007146	115131	115532	-16.7373	-2.48648	3.45042e-18	6.30799e-17	-17.3768	1.0625	0.629457	1	-17.3422	1.10879	0.467138	1	267	236	309	105	111	81	58	80	108	115	96	142	84
NTHI1484	NC_007146	1411434	1410901	-14.866	-2.44927	1.1127e-23	2.572e-22	-15.18	1.64206	1.41054e-08	6.8979e-07	-15.2812	1.42108	0.00230848	0.0747651	748	933	1302	348	464	285	213	511	557	648	530	412	552
NTHI0127	NC_007146	114512	114862	-17.4872	-2.4471	5.83821e-15	9.46826e-14	-18.1556	1.00298	0.916186	1	-18.0099	1.2396	0.132905	1	173	136	168	61	67	65	23	50	61	60	61	83	69
nqrA	NC_007146	241628	242971	-8.8198	-2.44373	5.39884e-27	1.37431e-25	-9.46232	1.03903	0.627112	1	-9.53637	-1.06726	0.555189	1	57566	57343	81160	22204	25400	26075	13222	21985	25342	24256	23222	23178	19366
nqrB	NC_007146	242974	244209	-8.90052	-2.43102	1.06507e-26	2.67732e-25	-9.52253	1.06333	0.437112	1	-9.55037	1.02184	0.839131	1	58936	53054	71918	21653	24736	23326	12610	20879	25114	23594	22713	25603	19859
Val_tRNA	#N/A	#N/A	#N/A	-12.2452	-2.42474	5.25393e-26	1.28849e-24	-12.9209	-1.01554	0.853235	1	-12.962	-1.07504	0.517228	1	5613	5625	6763	2040	2326	2583	1200	1662	2568	2190	2058	2263	1788
NTHI1501	NC_007146	1422561	1422376	-16.2442	-2.40143	6.37163e-19	1.22032e-17	-16.5633	1.59857	2.2947e-06	8.07169e-05	-16.8291	1.10711	0.434766	1	262	434	424	119	174	144	76	161	221	274	135	190	133
NTHI1487	NC_007146	1413785	1412622	-13.6369	-2.39128	2.6765e-24	6.25866e-23	-13.9363	1.63581	2.52381e-09	1.26506e-07	-14.0955	1.30776	0.0161309	0.32718	1723	2317	2827	770	1056	773	506	1154	1342	1573	1126	994	1150
NTHI1498	NC_007146	1421560	1421309	-15.6374	-2.37297	3.95494e-20	8.03373e-19	-16.025	1.43763	0.000123387	0.00287663	-16.2729	1.01559	0.915248	1	432	596	675	175	240	232	131	230	349	323	177	238	226
nqrD	NC_007146	244936	245562	-10.0581	-2.36915	3.314e-25	8.02946e-24	-10.6574	1.06937	0.397637	1	-10.587	1.17739	0.132734	1	26765	23070	31481	9770	11228	10445	5843	9383	11818	10620	11492	14076	10179
NTHI1485	NC_007146	1411922	1411506	-15.644	-2.34975	1.0411e-19	2.0526e-18	-15.988	1.5122	1.02582e-05	0.000326472	-16.163	1.17977	0.17724	1	440	500	769	227	231	189	129	281	284	376	259	218	264
rdgC	NC_007146	1415287	1414391	-14.1078	-2.30537	5.88576e-22	1.27272e-20	-14.4062	1.57928	5.32677e-08	2.37337e-06	-14.6023	1.1993	0.107705	1	1238	1647	1973	607	781	530	366	790	1016	1088	697	730	782
ccmC	NC_007146	1193425	1194165	-13.207	-2.28663	2.59548e-22	5.73573e-21	-13.6779	1.23369	0.0107927	0.159112	-13.8287	-1.00323	0.979557	1	2096	2552	4604	1071	1154	1184	781	1610	1104	1400	1769	594	1043
NTHI1492	NC_007146	1418799	1417879	-13.3331	-2.27778	3.91452e-22	8.55663e-21	-13.6653	1.48868	1.18491e-06	4.39952e-05	-13.8437	1.16045	0.179997	1	2014	2862	3392	1031	1312	1008	600	1241	1674	1792	1130	1301	1255
NTHI1493	NC_007146	1419105	1418812	-14.4386	-2.26472	9.92227e-21	2.05708e-19	-14.7622	1.49809	2.13073e-06	7.62877e-05	-15.0149	1.05342	0.649085	1	986	1283	1561	490	629	446	278	589	826	790	478	560	523
NTHI1497	NC_007146	1421319	1420288	-13.3573	-2.25239	1.46665e-21	3.10466e-20	-13.6717	1.50934	5.04652e-07	2.02365e-05	-13.9408	1.03859	0.732871	1	1968	2743	3392	880	1245	1178	603	1200	1711	1820	952	1233	1084
nqrE	NC_007146	245566	246162	-10.0761	-2.2471	2.01536e-22	4.5032e-21	-10.6154	1.10201	0.220984	0.946444	-10.5301	1.238	0.0493246	0.655919	25919	21894	30445	9787	11904	9854	6134	9659	12529	11111	12423	14325	11293
NTHI1486	NC_007146	1412603	1411926	-15.363	-2.23169	1.91608e-18	3.53508e-17	-15.6902	1.46968	2.22308e-05	0.000602335	-15.9005	1.09596	0.443492	1	536	639	832	262	289	273	150	331	410	401	311	251	295
NTHI1494	NC_007146	1419446	1419102	-14.3565	-2.22201	6.82768e-20	1.35945e-18	-14.6522	1.5282	6.19892e-07	2.39016e-05	-14.8756	1.11729	0.332309	1	1053	1358	1596	500	625	506	321	629	897	881	542	609	616
NTHI1897	NC_007146	1736232	1735426	-12.9661	-2.20332	8.73425e-21	1.82964e-19	-13.0639	1.99324	1.24375e-17	1.55857e-15	-13.6337	-1.10543	0.373993	1	3324	3072	4051	1778	1402	1388	660	2282	3041	2911	1250	1420	1113
NTHI1489	NC_007146	1416758	1415412	-13.4466	-2.18672	4.46597e-20	8.98107e-19	-13.7281	1.5332	1.8761e-07	7.67669e-06	-13.8665	1.26319	0.0351792	0.53515	1987	2380	3142	904	1298	949	577	1309	1427	1810	1283	1026	1440
NTHI1482	NC_007146	1410636	1410367	-15.8631	-2.17094	5.56455e-16	9.56437e-15	-16.124	1.56734	2.56987e-06	8.88377e-05	-16.1838	1.43388	0.00297929	0.0879768	339	456	610	149	265	159	123	213	296	373	279	205	317
NTHI1495	NC_007146	1420197	1419460	-13.7089	-2.1637	2.19157e-19	4.23773e-18	-14.0153	1.46601	3.82628e-06	0.000127862	-14.2243	1.09569	0.413981	1	1585	2140	2468	808	983	851	477	923	1380	1373	798	1016	941
gloB	NC_007146	1735374	1734673	-12.3457	-2.13561	1.50878e-19	2.94578e-18	-12.4266	1.9782	1.49718e-17	1.76579e-15	-12.988	-1.10057	0.391446	1	4934	4670	6228	2524	2248	2372	1039	3612	4579	4547	2011	2157	1757
ccmH	NC_007146	1197560	1198939	-11.2548	-2.08095	1.39806e-18	2.60324e-17	-11.6664	1.21832	0.0130847	0.174963	-11.3815	1.80725	5.08923e-08	4.64508e-06	12208	9037	11768	4097	6952	4637	2237	3856	8625	4709	7880	9965	7656
nqrF	NC_007146	246175	247410	-9.11244	-2.04432	6.54428e-18	1.18564e-16	-9.54615	1.16071	0.0595905	0.525789	-9.43707	1.34762	0.00591796	0.158444	49988	40386	54797	20515	26161	19667	11601	20009	27629	24305	28763	30914	24915
artQ	NC_007146	1279549	1278884	-12.4177	-2.0146	7.82018e-17	1.37951e-15	-12.8275	1.1829	0.0375843	0.386444	-12.957	-1.01346	0.908098	1	4262	4499	5893	2613	1714	2246	1227	2392	2501	2489	2385	1766	2096
NTHI1556	NC_007146	1457225	1456962	-14.8945	-2.01041	4.55486e-15	7.50806e-14	-15.0018	1.79443	1.14491e-11	6.9562e-10	-15.207	1.34967	0.00886004	0.206872	659	914	1053	328	527	365	213	550	740	753	545	424	564
htoA	NC_007146	1746733	1748124	-10.735	-2.0084	5.20059e-17	9.25522e-16	-11.0158	1.40989	1.49753e-05	0.000431904	-11.1984	1.09316	0.412372	1	13175	14538	19361	7375	6155	7433	4098	8165	9817	10595	8448	6071	7692
NTHI1491	NC_007146	1417898	1417254	-13.9585	-2.003	7.8167e-16	1.32096e-14	-14.2437	1.39744	6.03062e-05	0.00153056	-14.4191	1.09429	0.421979	1	1308	1642	2083	708	879	731	413	831	1077	1139	743	821	835
artM	NC_007146	1278884	1278201	-12.8716	-1.99751	2.48043e-16	4.33751e-15	-13.2868	1.16425	0.0613079	0.533603	-13.3913	1.00672	0.948174	1	3154	3281	4199	1931	1279	1752	821	1602	1946	1814	1823	1345	1508
fdhE	NC_007146	10469	11377	-14.9408	-1.96241	4.11442e-14	6.51503e-13	-15.3287	1.18724	0.051977	0.478045	-15.3979	1.07997	0.506754	1	900	697	897	329	462	412	202	328	555	448	341	515	365
artI	NC_007146	1280272	1279553	-11.5077	-1.95996	7.30842e-16	1.24553e-14	-11.9191	1.1484	0.0831566	0.612974	-12.0519	-1.0482	0.67268	1	7738	8406	11040	5150	3315	4305	2195	4378	4514	4772	4241	3634	3673
NTHI0273	NC_007146	257942	258856	-13.0202	-1.91396	1.76632e-14	2.84165e-13	-13.3945	1.1799	0.0427086	0.421826	-13.2076	1.52395	0.000127229	0.00608277	2523	2611	4420	1285	1883	1258	886	1631	1372	1972	2480	1678	2343
ssb3	NC_007146	1417254	1416820	-13.908	-1.88552	1.7517e-13	2.64862e-12	-14.1315	1.43294	1.50789e-05	0.000431904	-14.2811	1.16247	0.178666	1	1282	1724	2037	714	1004	751	448	835	1244	1276	860	955	910
modE	NC_007146	1854242	1855009	-13.0552	-1.88	8.47982e-14	1.32193e-12	-13.1335	1.74764	5.00491e-12	3.34495e-10	-13.6542	-1.17895	0.142533	1	2774	2730	3580	1700	1406	1431	738	2065	2558	2717	1187	1391	1038
NTHI1552	NC_007146	1452949	1455297	-13.4954	-1.86224	3.25667e-13	4.78041e-12	-13.6059	1.65517	7.29025e-10	3.84657e-08	-13.7638	1.32632	0.0108475	0.23936	1704	2226	2756	900	1318	1019	641	1543	1760	1819	1492	1153	1488
NTHI0149	NC_007146	134672	134905	-17.0821	-1.83585	2.06311e-08	2.48438e-07	-17.6499	-1.15484	0.248709	0.984512	-17.6557	-1.16047	0.29417	1	192	166	188	73	95	113	47	62	84	80	68	109	52
glpQ	NC_007146	763771	764865	-9.00252	-1.81553	6.21458e-13	8.99103e-12	-9.25161	1.33164	0.000287947	0.00614185	-9.41727	1.05718	0.606459	1	46027	43692	58460	21509	30292	24823	13029	26654	33436	34333	22427	31594	22290
NTHI1856	NC_007146	1708414	1707812	-18.1105	-1.81349	4.58323e-06	4.26707e-05	-18.3811	1.29102	0.0688012	0.543908	-18.3922	1.27687	0.117968	1	86	73	110	38	55	47	22	38	58	71	54	64	48
glpT	NC_007146	762225	763667	-7.74506	-1.80144	1.18503e-12	1.70221e-11	-8.19641	-1.00199	0.98305	1	-8.12981	1.09246	0.41378	1	107755	105918	139141	53309	70603	54915	33842	48938	57376	63274	63092	66869	58168
apbE	NC_007146	247554	248594	-10.5341	-1.79501	1.91145e-12	2.72619e-11	-10.8467	1.20541	0.0185478	0.22815	-10.7245	1.42581	0.00108152	0.0381	17630	13508	19800	8071	10336	8122	4568	8536	11051	10102	12859	10757	11746
NTHI0130	NC_007146	115935	116579	-18.5391	-1.78848	6.74232e-05	0.000562606	-18.9526	1.04598	0.908293	1	-18.9571	1.03352	0.90423	1	60	60	78	34	29	36	21	23	34	44	26	43	32
NTHI1510	NC_007146	1427663	1427073	-16.2407	-1.72033	4.14263e-08	4.87183e-07	-16.4171	1.39625	0.000694363	0.013922	-16.515	1.21362	0.121963	1	216	336	408	157	208	139	99	184	234	257	212	196	184
groES	NC_007146	632884	633174	-11.1896	-1.71431	9.82387e-11	1.31705e-09	-11.528	1.1108	0.187804	0.890818	-11.4648	1.20859	0.0818777	0.899412	11852	8284	11236	6452	5387	4626	3283	5476	5338	6862	6865	5700	6877
leuA	NC_007146	1100087	1101634	-14.2895	-1.71147	6.92789e-10	8.98837e-09	-14.7297	-1.03831	0.661884	1	-14.5795	1.18392	0.135083	1	1156	1086	1440	472	867	632	378	476	648	686	639	911	700
cyoA	NC_007146	1180252	1178687	-8.8709	-1.69841	1.64222e-10	2.18708e-09	-9.25024	1.03984	0.620329	1	-9.25666	1.02886	0.79037	1	47211	46774	63321	26987	30123	26874	15992	23807	30311	29325	29389	27561	26420
sRNA_199	NC_007146	1463923	1464122	-19.1564	-1.6862	0.00192829	0.0131898	-19.5668	-1.01068	1.013	1	-19.4456	1.16892	0.455256	1	34	35	57	28	29	12	12	17	16	31	36	16	24
NTHI1997	NC_007146	1850038	1851411	-12.5625	-1.68475	5.4726e-10	7.14636e-09	-12.7586	1.33041	0.000389842	0.00822771	-12.9897	-1.03576	0.755997	1	3585	3726	4791	2139	2193	2399	1124	2203	3176	2962	1982	2229	1885
dnaK	NC_007146	1774663	1772756	-8.92938	-1.68195	3.52423e-10	4.66265e-09	-9.1892	1.21538	0.0136119	0.180078	-9.22413	1.15514	0.183431	1	57573	38821	52232	31875	25935	23544	14905	29385	28203	35810	32248	27218	30524
NTHI1551	NC_007146	1452325	1452939	-14.7544	-1.68125	4.89346e-09	6.03727e-08	-14.8678	1.48873	3.65347e-06	0.000124156	-15.0193	1.20269	0.10701	1	709	885	1051	442	570	421	275	566	712	760	566	530	561
glpF	NC_007146	765095	765889	-12.1234	-1.6812	5.42784e-10	7.13424e-09	-12.4779	1.06543	0.428166	1	-12.4773	1.06528	0.561687	1	5047	4772	6605	2698	3654	2871	1513	2578	3134	3305	2750	3827	2614
pilL	NC_007146	108498	109127	-18.7896	-1.68011	0.000883536	0.00650839	-19.0074	1.28888	0.167154	0.859343	-19.109	1.1107	0.646637	1	43	57	61	29	30	25	20	24	37	47	30	34	30
NTHI1554	NC_007146	1455908	1456408	-14.8795	-1.66829	9.54734e-09	1.15661e-07	-15.0609	1.34392	0.000649974	0.0131636	-15.0937	1.28192	0.0299224	0.486461	609	812	1004	359	583	394	247	510	558	616	590	477	554
glpA	NC_007146	761932	760241	-13.4369	-1.66342	2.25914e-09	2.85732e-08	-13.7885	1.05845	0.488121	1	-13.7193	1.16407	0.169806	1	1926	1947	2714	1065	1473	1163	628	1017	1241	1371	1292	1522	1228
NTHI1855	NC_007146	1707815	1707312	-18.2774	-1.6622	0.000143425	0.00115371	-18.5285	1.2155	0.166551	0.85932	-18.4864	1.29695	0.100319	1	84	55	90	41	51	41	18	36	49	61	51	64	42
artP	NC_007146	1281021	1280290	-12.6271	-1.66205	1.596e-09	2.0443e-08	-12.9565	1.0911	0.28112	1	-13.1999	-1.28548	0.0246751	0.423978	2890	3751	4932	2466	1575	2307	1118	2033	2244	2226	1786	1231	1657
NTHI1511	NC_007146	1428295	1427660	-15.6018	-1.66005	5.1359e-08	5.90189e-07	-15.7382	1.42363	0.000105781	0.00249519	-15.8475	1.21999	0.0939558	0.97753	413	513	523	254	340	215	150	330	350	404	310	311	320
groEL	NC_007146	633197	634834	-8.71062	-1.65683	1.10883e-09	1.42939e-08	-9.00826	1.1358	0.107337	0.711091	-8.91665	1.28581	0.0203821	0.386372	64719	44948	62476	35457	31696	25816	18902	33220	28915	39928	43401	30822	42665
clpB	NC_007146	972370	974940	-11.2261	-1.64989	1.84483e-09	2.34807e-08	-11.5816	1.04408	0.587182	1	-11.486	1.18945	0.110976	1	11573	7974	10376	6162	5826	4893	3011	5167	4988	6341	6368	6555	6206
hslV	NC_007146	581627	582154	-12.2723	-1.63251	5.15051e-09	6.31565e-08	-12.5749	1.11179	0.188285	0.890818	-12.4871	1.25237	0.0396469	0.576891	5432	3799	5238	3028	2713	2379	1514	2560	2573	3454	3450	2703	3570
fumC	NC_007146	1602087	1600693	-10.1273	-1.63144	3.73386e-09	4.66384e-08	-10.5348	-1.04064	0.620872	1	-10.7493	-1.40158	0.00228023	0.0747651	14948	20715	29656	11218	11667	13585	6474	10734	11256	10546	8597	9876	6442
pepT	NC_007146	1674672	1673434	-13.4558	-1.60725	2.65867e-08	3.16366e-07	-13.8134	1.01464	0.854358	1	-14.1461	-1.56454	8.27928e-05	0.00426277	1130	2219	3144	1068	1223	1336	671	1222	1128	1076	810	827	595
sRNA_149	NC_007146	1099874	1099991	-18.2268	-1.59403	0.000337111	0.00260742	-18.6005	-1.01704	1.00942	1	-18.4459	1.22902	0.184726	1	90	60	81	40	53	49	18	29	52	44	50	75	33
htpG	NC_007146	168600	166705	-11.4599	-1.58384	3.54196e-08	4.18993e-07	-11.7495	1.09835	0.239707	0.979326	-11.6338	1.28652	0.0206849	0.38818	9406	6349	9339	5549	4479	4422	2692	4956	4004	6035	6587	4704	6492
NTHI1546	NC_007146	1448584	1448898	-15.7049	-1.58203	1.27245e-06	1.26054e-05	-15.8397	1.36067	0.000935313	0.0183853	-15.8165	1.39427	0.00522104	0.141674	360	406	571	214	326	201	164	296	315	378	384	284	355
NTHI1547	NC_007146	1448895	1449851	-14.0174	-1.58144	1.11893e-07	1.22959e-06	-14.0884	1.48426	1.90828e-06	6.95654e-05	-14.1403	1.37792	0.0040079	0.114969	1113	1393	1790	731	1108	663	455	965	1230	1299	1170	897	1177
NTHI1555	NC_007146	1456474	1456923	-14.1831	-1.58064	1.2866e-07	1.40617e-06	-14.2827	1.42592	2.08221e-05	0.000571894	-14.4096	1.19521	0.111418	1	991	1229	1613	630	946	686	387	836	998	1157	812	875	840
NTHI1553	NC_007146	1455309	1455911	-15.0833	-1.58055	4.16632e-07	4.38069e-06	-15.2461	1.30697	0.00236716	0.0427582	-15.2945	1.21774	0.089155	0.942539	520	658	878	321	479	367	234	466	482	507	479	438	461
rseA	NC_007146	671781	671206	-10.4534	-1.57599	4.397e-08	5.14091e-07	-10.6501	1.24327	0.00603813	0.101735	-10.8417	-1.05001	0.659717	1	14167	16181	20174	9598	9362	10365	5377	9450	13231	12015	9261	9163	8349
omp26	NC_007146	1030724	1030131	-9.31172	-1.5733	4.63166e-08	5.35302e-07	-9.49743	1.25985	0.00348433	0.0612814	-9.65218	1.01437	0.892109	1	33206	34149	43945	23663	21599	19239	11947	22410	27965	26912	21929	21444	19636
NTHI1544	NC_007146	1448006	1448587	-14.8806	-1.5718	3.91555e-07	4.14431e-06	-15.0026	1.37475	0.000220914	0.00486739	-15.0346	1.31323	0.0167787	0.332525	633	722	1005	415	594	380	244	563	564	640	598	467	638
glpK	NC_007146	765910	767421	-11.1087	-1.57131	5.6841e-08	6.45803e-07	-11.446	1.01979	0.803104	1	-11.4092	1.07117	0.526327	1	10302	9212	12474	5751	8001	5483	3196	4963	6505	6625	5458	8267	5612
hslU	NC_007146	582165	583499	-10.5612	-1.57127	5.42444e-08	6.19803e-07	-10.8526	1.08691	0.293743	1	-10.8134	1.14518	0.212045	1	17963	12310	16016	10483	8665	8261	4850	8383	8807	10809	10028	9357	10405
NTHI1651	NC_007146	1535514	1535651	-17.37	-1.57112	9.39467e-05	0.00077113	-17.5533	1.26312	0.0480577	0.452374	-17.3894	1.5797	0.000730009	0.0287423	102	119	202	65	107	68	49	87	85	119	163	67	134
rseB	NC_007146	671126	670179	-11.7222	-1.56911	6.91831e-08	7.72929e-07	-11.9309	1.21754	0.0137489	0.180078	-12.0991	-1.03798	0.738776	1	6129	6527	8246	4148	3873	4277	2175	3754	5427	4978	3897	3936	3443
NTHI1011	NC_007146	958853	959119	-12.3648	-1.56337	1.04417e-07	1.15375e-06	-12.4937	1.35474	0.000156943	0.00361691	-12.6866	1.03471	0.754483	1	3950	4028	5424	2755	2383	2567	1491	2865	3705	3488	2821	2398	2520
oppC	NC_007146	1223150	1222215	-11.8611	-1.54917	1.62981e-07	1.77165e-06	-12.2666	-1.09353	0.269299	0.99718	-12.1214	1.11648	0.312431	1	5538	5867	7462	2772	5380	3285	1994	2291	3967	3546	3322	5479	3291
cyoB	NC_007146	1178672	1177536	-9.35551	-1.54255	1.72754e-07	1.8578e-06	-9.68682	1.00968	0.900611	1	-9.71432	-1.02982	0.79213	1	30460	32810	44054	19926	22317	22099	11265	17838	21610	21159	21150	19258	18556
NTHI1480	NC_007146	1408494	1409753	-12.6936	-1.53881	3.16421e-07	3.36679e-06	-12.8403	1.30076	0.00112021	0.0215963	-12.916	1.16876	0.155458	1	2850	3253	4537	1834	2462	1972	1187	2189	2662	2907	2401	2267	2352
NTHI1512	NC_007146	1429062	1428280	-15.2369	-1.52991	2.86014e-06	2.72595e-05	-15.3993	1.26558	0.00804414	0.122303	-15.4975	1.10377	0.397031	1	501	600	702	324	411	360	194	348	467	488	358	402	383
NTHI1549	NC_007146	1450522	1450887	-15.2805	-1.52965	3.19367e-06	3.00115e-05	-15.3401	1.45892	1.91355e-05	0.000532872	-15.4151	1.31206	0.0191035	0.372425	447	564	753	295	462	298	196	400	531	524	455	406	453
dnaJ	NC_007146	1772669	1771524	-11.6947	-1.52626	4.18245e-07	4.38069e-06	-11.8816	1.22026	0.0126851	0.17402	-11.9001	1.18648	0.116909	1	8053	5367	7433	4812	3900	3743	2361	4684	4089	5672	5264	3864	5088
NTHI1502	NC_007146	1423870	1422722	-12.5247	-1.51982	6.29769e-07	6.49469e-06	-12.8398	1.0174	0.825513	1	-12.9462	-1.13942	0.241541	1	3181	3870	4763	2348	2550	2460	1175	2079	2438	2305	1916	2349	1746
rpoE	NC_007146	672375	671806	-10.6612	-1.51103	6.9286e-07	7.10888e-06	-10.8352	1.23006	0.00909336	0.136061	-11.014	-1.04289	0.705309	1	11958	13647	17269	8502	8249	8963	4871	8368	11297	10664	8283	7862	7655
sRNA_191	NC_007146	1409669	1409889	-14.6021	-1.50906	3.11575e-06	2.94167e-05	-14.7833	1.21639	0.0224632	0.261853	-14.8617	1.08873	0.455827	1	778	849	1174	508	653	532	315	527	727	703	576	591	594
mrp	NC_007146	1731459	1730347	-11.9764	-1.50797	9.1058e-07	9.20189e-06	-11.9184	1.69309	3.85438e-11	2.27295e-09	-12.2458	1.07426	0.51083	1	5396	5199	6536	3340	3926	3409	1807	4512	6142	6176	3333	4173	3287
napD	NC_007146	438514	438795	-11.7681	-1.50757	9.24902e-07	9.29989e-06	-12.0503	1.05624	0.494908	1	-12.3509	-1.43889	0.00107984	0.0381	4199	6565	9428	3598	3840	4167	2469	4020	3930	3961	3553	2261	2197
NTHI1550	NC_007146	1450880	1452316	-13.3482	-1.49748	2.10812e-06	2.02844e-05	-13.4502	1.34687	0.000262716	0.00572549	-13.5844	1.11636	0.319923	1	1748	2133	2767	1166	1561	1319	759	1448	1897	1830	1409	1519	1403
leuC	NC_007146	1103050	1104459	-14.079	-1.49698	3.07377e-06	2.91573e-05	-14.3391	1.08105	0.355045	1	-14.2951	1.14796	0.217784	1	1295	1148	1538	617	1105	759	443	621	903	1001	796	1084	819
NTHI1505	NC_007146	1425758	1425171	-16.6467	-1.49677	8.21425e-05	0.000682597	-16.8213	1.21712	0.0555519	0.497239	-16.8858	1.11544	0.391272	1	178	220	276	136	155	133	68	119	176	183	129	157	153
NTHI1513	NC_007146	1429297	1429064	-17.1342	-1.49609	0.000341334	0.00262998	-17.2683	1.28911	0.0275265	0.30201	-17.393	1.07211	0.656514	1	113	172	195	85	111	82	67	101	115	143	95	117	92
NTHI0261	NC_007146	248597	248857	-12.4624	-1.49198	1.93056e-06	1.88464e-05	-12.6738	1.15299	0.0769353	0.593289	-12.6008	1.2736	0.0270761	0.44933	4241	3087	4915	2415	2852	2309	1345	2460	2799	2896	3371	2821	2923
orfG	NC_007146	522813	522217	-13.0852	-1.49133	2.26543e-06	2.16942e-05	-13.0697	1.57869	1.51782e-08	6.92199e-07	-13.3672	1.0461	0.679026	1	2580	2332	2983	1483	1864	1767	770	1922	2651	2755	1482	1868	1540
htpX	NC_007146	802111	802962	-11.7971	-1.48823	1.97547e-06	1.91917e-05	-11.9402	1.26429	0.00332125	0.0589301	-12.0417	1.09618	0.399644	1	6528	5416	7334	3865	4436	3626	2187	4008	5001	5269	4088	4544	3895
dsbA	NC_007146	959130	959747	-10.6744	-1.48797	1.76797e-06	1.73434e-05	-10.8088	1.27978	0.00187017	0.0347194	-10.9515	1.04926	0.656444	1	12829	12425	16916	8969	7732	9275	4663	9402	10994	10905	9528	8330	8132
NTHI1910	NC_007146	1754205	1753864	-14.4343	-1.47543	9.06025e-06	8.20728e-05	-14.6865	1.07771	0.377442	1	-14.7022	1.05303	0.647476	1	944	846	1329	602	711	625	347	614	638	697	740	588	604
NTHI1046	NC_007146	993681	992311	-13.1975	-1.47127	5.52655e-06	5.07484e-05	-13.4477	1.07766	0.36197	1	-13.3604	1.21354	0.0794353	0.893927	2312	2107	2863	1339	1631	1490	884	1402	1420	1788	1986	1477	1774
NTHI1541	NC_007146	1444485	1444637	-15.77	-1.46871	6.37518e-05	0.000534187	-15.7969	1.46758	3.75731e-05	0.000978365	-15.6815	1.70135	6.7689e-06	0.00043845	326	361	549	229	310	174	176	326	300	430	504	255	472
sRNA_162	NC_007146	1177393	1177590	-12.2086	-1.46666	4.97962e-06	4.61476e-05	-12.4918	1.0261	0.747595	1	-12.5283	-1.02667	0.815706	1	3895	4387	6275	2909	3145	2966	1656	2615	3043	3074	2978	2708	2705
oppB	NC_007146	1224080	1223160	-11.5826	-1.46134	5.47812e-06	5.05344e-05	-11.9545	-1.10653	0.209969	0.937514	-11.8299	1.07253	0.519496	1	6543	6765	8961	3482	6645	4225	2450	2884	4830	4371	3893	6683	3940
NTHI1548	NC_007146	1449854	1450525	-14.0911	-1.4557	1.47913e-05	0.000131617	-14.1546	1.38118	0.000105096	0.00249519	-14.2352	1.2329	0.0611833	0.761073	1000	1287	1628	697	956	801	460	871	1174	1179	957	933	998
NTHI0532	NC_007146	498014	499441	-13.0675	-1.45485	9.72432e-06	8.76933e-05	-13.2152	1.22853	0.0113838	0.164205	-13.3727	-1.01384	0.906405	1	2145	2518	3294	1491	1708	1776	931	1568	2127	2139	1608	1515	1576
NTHI1876	NC_007146	1720164	1720042	-19.2527	-1.45301	0.0317566	0.155006	-19.6959	-1.22825	0.364028	1	-19.5041	1.06692	0.769488	1	31	33	45	19	36	16	11	16	15	22	25	23	22
leuB	NC_007146	1101797	1102873	-14.9001	-1.45062	2.9865e-05	0.000256694	-15.2625	-1.09972	0.285392	1	-15.1462	1.06921	0.560058	1	722	661	829	356	569	506	249	304	447	468	392	603	450
NTHI1875	NC_007146	1720009	1719902	-19.4139	-1.44804	0.0484965	0.216725	-19.7247	-1.02477	0.883284	1	-19.7602	-1.07981	0.753117	1	31	30	36	19	27	14	13	14	24	19	12	30	13
metF	NC_007146	1557486	1556608	-10.0396	-1.44045	1.10835e-05	9.95044e-05	-10.2239	1.15613	0.0670188	0.541826	-10.3234	1.0067	0.947227	1	19759	19549	24887	14059	13076	14781	6900	12446	16597	15858	12718	14942	11920
NTHI1542	NC_007146	1444634	1447051	-12.5448	-1.43104	2.09404e-05	0.000184698	-12.5966	1.37935	6.30611e-05	0.00158047	-12.5171	1.53501	8.81776e-05	0.00442652	2970	3432	5010	2210	2937	1951	1424	3073	2780	3492	4196	2409	3890
rpoH	NC_007146	365968	366813	-10.8312	-1.42427	2.14598e-05	0.000188453	-11.0172	1.14006	0.099034	0.683084	-11.0639	1.06674	0.551148	1	10936	11344	14678	7865	8655	7364	4314	7220	9027	9458	7860	8727	7731
NTHI0043	NC_007146	38009	36354	-14.0986	-1.42194	5.24241e-05	0.000444831	-14.3109	1.09789	0.26961	0.99718	-14.2159	1.24754	0.0484886	0.655684	961	1197	1718	701	902	787	507	833	785	926	1118	854	967
argG	NC_007146	1888261	1889595	-11.0236	-1.41569	2.9869e-05	0.000256694	-11.2154	1.12443	0.140101	0.804881	-11.2996	-1.00055	1	1	9836	9937	12378	7474	6773	7074	3540	6326	7970	7933	6778	7091	6128
NTHI0116	NC_007146	105910	106317	-15.4781	-1.41311	0.000183744	0.00146631	-15.8933	-1.21378	0.0378161	0.386843	-15.8489	-1.14287	0.266159	1	476	467	512	300	289	363	175	210	269	265	244	317	241
NTHI1515	NC_007146	1429795	1429343	-14.6625	-1.4113	9.6168e-05	0.000782971	-14.7088	1.37118	0.000211042	0.00471924	-14.862	1.10809	0.366482	1	716	832	1038	465	676	558	303	527	820	857	527	654	600
nifS2	NC_007146	469236	468016	-11.0261	-1.4078	4.01257e-05	0.000341918	-11.3013	-1.00395	0.964358	1	-11.2807	1.02384	0.825755	1	9768	9760	12525	6700	7420	7088	3673	5545	7117	7069	6831	7301	6372
sRNA_104	NC_007146	764883	764999	-13.9561	-1.38833	0.000147024	0.00117795	-14.2379	-1.02741	0.748289	1	-14.2382	-1.02955	0.798579	1	1271	1218	1705	747	1033	962	527	696	924	933	755	1109	728
glpB	NC_007146	760251	758953	-13.6036	-1.3859	0.000135305	0.00109277	-13.881	-1.02323	0.787639	1	-13.8086	1.07969	0.489443	1	1640	1574	2125	1009	1399	1179	627	879	1207	1194	1076	1565	1039
napF	NC_007146	437991	438521	-10.4887	-1.38574	8.79332e-05	0.00072771	-10.7123	1.05287	0.515681	1	-10.9876	-1.39324	0.00273299	0.0819082	8841	15895	22331	9169	10622	10138	5981	10014	10602	9473	9098	6336	5561
NTHI0051	NC_007146	46227	45163	-13.2259	-1.37051	0.00020601	0.00163749	-13.4867	-1.0108	0.90158	1	-13.4674	1.01563	0.885737	1	2534	1765	2567	1540	1477	1653	806	1224	1507	1590	1436	1525	1511
NTHI1879	NC_007146	1720901	1720551	-19.7239	-1.36178	0.0995863	0.36814	NA	NA	NA	NA	NA	NA	NA	NA	21	25	30	14	16	24	7	12	17	23	15	19	13
leuD	NC_007146	1104484	1105086	-14.8795	-1.35888	0.000595481	0.00446833	-15.0997	1.03751	0.680637	1	-15.1265	-1.00117	0.997064	1	709	620	851	381	590	508	273	375	554	526	392	619	409
fabA	NC_007146	1534020	1534553	-11.9983	-1.35687	0.000268327	0.00210784	-12.1106	1.20318	0.0207712	0.247894	-12.1042	1.21207	0.0779665	0.884501	5297	4583	6140	3600	3906	3476	1920	3360	4308	4743	4229	4488	3891
lon	NC_007146	552636	555047	-9.78169	-1.3564	0.000241826	0.0019071	-10.0383	-1.01565	0.84848	1	-9.98378	1.06033	0.587809	1	27557	20389	25947	17494	17090	16283	8955	13327	15840	17891	16367	18872	16076
NTHI1504	NC_007146	1425169	1424804	-16.8195	-1.34499	0.00391642	0.0254884	-17.012	1.06634	0.500979	1	-17.0362	1.04263	0.728136	1	149	189	228	111	131	171	52	103	143	145	117	140	126
mop	NC_007146	1636878	1637087	-14.5541	-1.34481	0.000742168	0.00554833	-14.5722	1.35899	0.000278359	0.00600117	-14.8263	-1.04645	0.699002	1	902	798	1005	615	641	640	315	669	915	804	536	642	522
lpxD	NC_007146	1030118	1029093	-10.2728	-1.34415	0.000375078	0.00286799	-10.3731	1.21196	0.0152904	0.19652	-10.5013	1.01327	0.900137	1	15882	15825	21228	11771	11530	12256	6832	12055	14291	14951	13560	9552	11591
ccmB	NC_007146	1192699	1193364	-11.7988	-1.34067	0.00046388	0.003507	-12.0432	-1.01032	0.902045	1	-12.349	-1.54669	9.30291e-05	0.00455616	3352	6415	8910	3977	4078	4159	2466	4033	3768	3751	3465	2281	2007
cbiM	NC_007146	1345470	1346090	-14.1556	-1.33936	0.000755382	0.00560543	-14.4145	-1.03178	0.718262	1	-14.3789	1.01771	0.873601	1	1107	1021	1460	713	968	813	431	603	826	828	793	849	745
dusC	NC_007146	367280	366853	-14.6	-1.33858	0.000934119	0.00685589	-14.8278	1.01145	0.886394	1	-14.8232	1.01745	0.87681	1	825	746	1063	601	628	605	310	540	586	586	597	588	565
ompP5	NC_007146	1268385	1269464	-6.01329	-1.33036	0.000572708	0.00431354	-6.04612	1.31707	0.000479473	0.00991075	-6.28168	-1.05358	0.636376	1	303953	312679	388056	221603	249111	236208	120787	240211	316772	310474	204552	238513	189890
rluA2	NC_007146	45163	44489	-13.7204	-1.33024	0.000876688	0.00648169	-13.9933	-1.0589	0.496939	1	-13.9586	-1.00992	0.935445	1	1797	1273	1713	1127	1061	1171	583	849	1025	1096	997	1193	968
NTHI1372	NC_007146	1301051	1300107	-12.1822	-1.32685	0.000745631	0.00555357	-12.2237	1.29796	0.00111272	0.0215963	-12.4419	-1.04324	0.705273	1	4183	4204	5613	2989	3479	3393	1672	3343	4215	4326	2781	3482	2644
NTHI1527	NC_007146	1434673	1435989	-13.6266	-1.32536	0.00100285	0.00733358	-13.6633	1.30468	0.00116533	0.0222523	-13.6745	1.28196	0.0247039	0.423978	1394	1603	2165	1118	1471	1011	635	1298	1452	1626	1508	1372	1463
NTHI0186	NC_007146	168812	169651	-13.9958	-1.32431	0.00120358	0.00858301	-14.1438	1.11776	0.18543	0.890818	-14.1206	1.15041	0.210749	1	1251	1138	1590	825	992	866	548	835	1044	1031	1065	924	1028
NTHI1503	NC_007146	1424741	1423881	-13.4445	-1.32038	0.00115149	0.00832964	-13.6518	1.02663	0.748833	1	-13.871	-1.32189	0.0132468	0.279995	1147	2028	2724	1288	1283	1432	756	1239	1352	1300	974	1080	878
NTHI1509	NC_007146	1427068	1426559	-15.2093	-1.31768	0.00235875	0.0158644	-15.3169	1.17592	0.0667788	0.541826	-15.3769	1.08235	0.494314	1	470	559	680	312	475	420	213	350	483	498	384	445	403
aroG	NC_007146	1477401	1478489	-11.6223	-1.31525	0.00104287	0.00759858	-11.8532	-1.01087	0.895606	1	-11.7861	1.08422	0.457468	1	6314	6087	8123	4109	5633	4637	2628	3504	4990	4995	4751	5594	4551
NTHI1908	NC_007146	1753859	1751889	-12.66	-1.31507	0.00116076	0.00836661	-12.8618	1.03	0.714117	1	-12.9083	-1.03649	0.750536	1	2970	3002	4043	2229	2372	2416	1250	1894	2505	2408	2207	2146	2071
NTHI1418	NC_007146	1344286	1344969	-11.6243	-1.31238	0.00113725	0.00825638	-11.8927	-1.06712	0.42239	1	-11.8579	-1.01776	0.877103	1	6344	6219	7851	4232	5678	4751	2469	3633	4457	4594	3780	6047	3775
oppD	NC_007146	1222205	1221234	-11.1147	-1.31013	0.00118492	0.00847996	-11.3984	-1.09186	0.275033	0.99718	-11.2985	1.05134	0.643224	1	8562	8913	11673	4908	9615	6868	3353	4116	7292	6526	5717	9022	5965
NTHI0132	NC_007146	117459	118859	-16.7498	-1.30732	0.00783199	0.0471561	-17.0159	-1.06948	0.623459	1	-16.9122	1.09138	0.461773	1	184	167	235	115	201	126	56	123	109	129	128	166	134
nifU	NC_007146	467956	467576	-12.5289	-1.30679	0.00151196	0.0107062	-12.7172	1.04275	0.606974	1	-12.651	1.13977	0.23302	1	3141	3366	4426	2317	2722	2351	1558	2170	2508	2877	2961	2641	2728
djlA	NC_007146	368146	367280	-12.8165	-1.30549	0.00165034	0.0115639	-12.9705	1.09242	0.27784	1	-12.9432	1.13041	0.265499	1	2894	2485	3569	1955	2180	1859	1309	2013	2056	2377	2557	2025	2184
tehB	NC_007146	1733769	1734629	-12.5065	-1.3042	0.00158418	0.0111391	-12.5196	1.32711	0.000416441	0.00869754	-12.7415	-1.02513	0.827617	1	3422	3249	4409	2616	2647	2776	1280	2772	3591	3419	2321	2800	2174
NTHI1858	NC_007146	1711493	1710957	-19.2757	-1.30104	0.154951	0.491492	-19.4563	1.0499	0.837546	1	-19.4568	1.05066	0.894912	1	20	33	49	23	27	23	12	22	28	21	18	31	23
NTHI1419	NC_007146	1344982	1345470	-12.733	-1.30096	0.00177785	0.0123711	-12.9691	-1.02916	0.733233	1	-12.9541	-1.00723	0.954985	1	2930	2766	3762	1925	2663	2424	1050	1732	2108	2292	1840	2630	1898
queA	NC_007146	337297	336206	-11.8984	-1.30035	0.00170699	0.0119193	-12.0307	1.12159	0.151385	0.827046	-12.1465	-1.0475	0.677358	1	5006	5118	6742	3893	3868	4258	2090	3434	4776	4450	3619	3804	3432
glgB	NC_007146	1662324	1660132	-13.2651	-1.29771	0.00218057	0.0147647	-13.4873	-1.01226	0.887074	1	-13.3891	1.13034	0.267026	1	1949	1963	2625	1502	1708	1453	821	1199	1596	1527	1518	2211	1320
secA	NC_007146	1021018	1023723	-10.7742	-1.29709	0.00179551	0.0124313	-10.8814	1.15784	0.0651386	0.541826	-10.8647	1.18212	0.123733	1	11189	10447	15224	8383	9036	7762	5157	8507	9106	10703	11453	7196	10371
NTHI1516	NC_007146	1430045	1429839	-15.831	-1.29568	0.00565365	0.0355297	-15.9068	1.20819	0.0387477	0.394362	-16.038	1.01289	0.909764	1	314	371	411	180	311	322	126	227	330	341	237	265	251
NTHI0002	NC_007146	1191	3014	-13.2773	-1.29526	0.002368	0.0158735	-13.4633	1.03701	0.658566	1	-13.4471	1.05883	0.605179	1	2101	1885	2461	1406	1646	1523	846	1227	1646	1636	1411	2007	1269
sRNA_8	NC_007146	98223	98369	-20.1064	-1.29479	0.249	0.646115	-20.0047	1.54453	0.045543	0.437245	-20.054	1.44802	0.125749	1	19	13	25	12	20	10	6	16	22	21	10	29	17
sRNA_54	NC_007146	546838	547052	-18.6442	-1.29442	0.0842955	0.329462	-18.8168	1.0561	0.739164	1	-18.9457	-1.13149	0.512188	1	41	50	66	38	43	32	19	32	55	24	29	36	29
oppF	NC_007146	1221237	1220239	-11.4444	-1.28967	0.0022999	0.0155205	-11.7262	-1.10611	0.211079	0.937514	-11.6772	-1.03366	0.767574	1	6718	6996	9321	3892	7299	5795	2765	3298	5758	5128	4304	6343	4588
arcA	NC_007146	994791	994081	-13.106	-1.28286	0.00337804	0.0222794	-13.3424	-1.04408	0.605876	1	-13.4813	-1.26736	0.0344193	0.531646	1449	2382	3562	1559	1813	1789	965	1622	1517	1479	1540	1254	1116
bioD	NC_007146	1474526	1475167	-12.2664	-1.27938	0.00337903	0.0222794	-12.495	-1.03543	0.671432	1	-12.7128	-1.40076	0.00250515	0.0762174	2518	4313	6388	2861	2832	3585	1693	2773	2797	2814	2307	2186	1853
sucB	NC_007146	1811030	1809801	-11.1271	-1.27563	0.00350315	0.0230223	-11.2934	1.04948	0.542842	1	-11.2405	1.12742	0.269946	1	8519	8741	11206	6598	7909	6326	3589	5651	7350	7385	7001	8596	6609
NTHI1421	NC_007146	1346090	1346722	-15.0635	-1.27328	0.00730175	0.0442284	-15.3035	-1.05694	0.540783	1	-15.2866	-1.03184	0.796458	1	571	581	699	381	447	526	238	338	431	431	429	422	389
NTHI1540	NC_007146	1443967	1444449	-14.6103	-1.27184	0.00690763	0.0422226	-14.5437	1.44527	1.37387e-05	0.000417012	-14.4199	1.7067	1.88843e-06	0.000140443	685	718	1177	546	773	467	372	781	719	993	1151	666	1140
NTHI0063	NC_007146	56050	55022	-17.144	-1.27093	0.0322962	0.156879	-17.243	1.14844	0.210272	0.937514	-17.1641	1.27881	0.0610479	0.761073	125	135	180	102	117	99	58	103	96	145	123	120	143
NTHI0147	NC_007146	133856	133413	-19.7373	-1.27053	0.310178	0.713759	-19.9346	1.003	0.994444	1	-19.8976	1.04702	1.04148	1	20	20	33	18	15	16	13	11	27	12	17	23	13
NTHI1013	NC_007146	959809	960144	-10.9824	-1.26624	0.00462426	0.0297105	-11.0661	1.16831	0.0502483	0.468595	-11.1089	1.09964	0.38182	1	9826	9152	12402	7552	7737	7623	4043	7266	8661	9171	8594	7962	7337
cysK	NC_007146	1204046	1204996	-8.94207	-1.26198	0.00506411	0.0323299	-9.05723	1.11418	0.171541	0.866347	-9.00112	1.20158	0.0902971	0.947046	38008	40496	50091	29119	36993	27171	17542	27539	33626	37780	36725	35058	35627
NTHI1529	NC_007146	1437237	1438049	-14.1023	-1.2586	0.00813334	0.048679	-14.1517	1.21765	0.0182085	0.226758	-14.1312	1.24923	0.0461758	0.635075	1021	1123	1461	792	1058	759	496	886	1003	1127	1097	952	1071
NTHI1518	NC_007146	1431341	1431667	-15.7232	-1.25859	0.016896	0.0923314	-15.7576	1.24451	0.0188881	0.230918	-15.7153	1.30914	0.0232974	0.417688	300	359	522	252	296	265	183	300	335	366	359	310	394
hmw1A	NC_007146	1830518	1834996	-9.68758	-1.25598	0.00609903	0.0376232	-9.76505	1.16835	0.0493393	0.462268	-9.63869	1.388	0.00249176	0.0762174	22493	22569	31987	20329	19087	15184	10881	21177	17253	22464	30985	16682	25782
rrmJ	NC_007146	1539372	1540001	-12.7274	-1.25436	0.00724013	0.0439876	-12.9273	-1.01514	0.857783	1	-12.9055	1.0141	0.896177	1	3326	2618	3290	2259	2302	2293	1219	1840	2139	2364	2187	2372	2059
dppC	NC_007146	1285649	1284762	-12.7847	-1.25113	0.00799588	0.0479991	-12.9499	1.03086	0.708374	1	-12.9411	1.04176	0.708202	1	2830	2650	3442	1992	2519	2078	1196	1641	2397	2409	2117	2460	1981
dppD	NC_007146	1284752	1283760	-12.2472	-1.25098	0.00765582	0.0462338	-12.3941	1.05717	0.487975	1	-12.392	1.05879	0.599983	1	4038	3774	5179	2953	3670	3034	1683	2614	3425	3510	2975	3757	2951
NTHI0121	NC_007146	109131	109871	-18.0156	-1.24717	0.0932737	0.351261	-18.1931	1.01116	0.982179	1	-18.0768	1.18452	0.288899	1	66	82	89	57	56	61	33	42	56	70	61	90	49
pgmB	NC_007146	867794	869437	-9.18256	-1.24237	0.00896151	0.0533183	-9.36905	-1.00614	0.941864	1	-9.37505	-1.01582	0.889889	1	29430	34025	45262	24909	29917	26396	14018	21844	26353	26818	23574	30464	21730
NTHI1857	NC_007146	1710948	1708426	-16.2838	-1.24139	0.0291994	0.144987	-16.5068	-1.05877	0.569695	1	-16.4538	1.01546	0.911758	1	235	248	303	155	219	208	109	134	204	185	190	209	168
NTHI1437	NC_007146	1362614	1362003	-12.5361	-1.24106	0.010488	0.0613123	-12.6241	1.13787	0.109744	0.711091	-12.6233	1.13568	0.245725	1	3156	3182	4259	2710	2660	2251	1531	2365	2834	3234	3179	2436	2835
NTHI1517	NC_007146	1430179	1431147	-12.907	-1.24102	0.0108948	0.0633218	-12.995	1.13791	0.111624	0.719635	-12.8852	1.32078	0.0112241	0.242344	2448	2301	3493	1874	2315	1729	1190	1873	2055	2582	2692	2165	2729
NTHI0131	NC_007146	116579	117448	-16.8916	-1.23669	0.0421666	0.194044	-17.0491	1.02939	0.785954	1	-16.9728	1.1496	0.276144	1	164	153	198	107	167	123	62	101	138	135	123	172	127
potD1	NC_007146	1677748	1678914	-8.46027	-1.23502	0.0109828	0.0636494	-8.57708	1.08812	0.285212	1	-8.63753	-1.0012	0.995358	1	56881	51807	69041	45848	42237	41572	25264	39515	46814	49596	42822	45194	38559
ftsH	NC_007146	1540092	1541999	-9.84917	-1.23489	0.0111415	0.0643841	-9.97675	1.07185	0.380567	1	-9.94183	1.12284	0.28533	1	23573	18893	25150	16877	18204	15425	9223	15423	16430	19121	19105	16860	18050
grpE	NC_007146	80133	80837	-11.476	-1.23476	0.0115787	0.0667183	-11.6437	1.01406	0.858585	1	-11.6117	1.05909	0.596569	1	8035	5880	7940	5626	5276	5690	2828	4599	5331	5720	5374	5903	5292
purD	NC_007146	999126	1000415	-15.563	-1.23382	0.0244658	0.124875	-15.6678	1.10553	0.274991	0.99718	-15.6541	1.12335	0.325049	1	379	407	507	305	375	280	180	283	348	377	365	351	319
NTHI1438	NC_007146	1363942	1362680	-11.0005	-1.2324	0.0122352	0.0699008	-11.1402	1.052	0.523676	1	-11.1512	1.03477	0.751224	1	9491	8968	12121	7382	7242	7813	4304	6477	7603	8566	8079	6821	7508
pyrE	NC_007146	368866	368225	-13.6864	-1.23133	0.0158607	0.0878674	-13.7581	1.15503	0.0817005	0.608957	-13.6303	1.37249	0.00424212	0.118308	1405	1451	1895	1114	1321	965	730	1218	1149	1469	1887	1098	1613
nhaA	NC_007146	318592	317390	-11.9791	-1.23116	0.0130217	0.0737651	-12.1086	1.066	0.423266	1	-12.1153	1.05562	0.618082	1	5066	4425	5987	3561	4300	4027	1948	3170	4352	4173	3763	4483	3468
fldA	NC_007146	267767	267243	-11.1111	-1.22795	0.0138071	0.0779947	-11.2507	1.04825	0.552701	1	-11.2664	1.02401	0.824493	1	9028	8283	10890	7177	7650	6596	3690	5784	7524	7687	6884	7185	6612
ilvC	NC_007146	756073	757551	-10.3771	-1.22575	0.0144331	0.0810479	-10.5661	-1.02324	0.776562	1	-10.4903	1.08435	0.455032	1	15282	13986	17443	11237	12467	11829	6232	9416	11700	11337	10812	15561	10415
sirA	NC_007146	803243	803004	-14.0431	-1.22245	0.0208635	0.108695	-14.1579	1.08021	0.359973	1	-14.2424	-1.04456	0.700878	1	1220	1036	1435	950	979	797	533	802	987	1047	828	957	766
surA	NC_007146	549986	549045	-11.5046	-1.22104	0.0168627	0.0923314	-11.6101	1.09285	0.265101	0.99718	-11.6008	1.10595	0.354628	1	6476	6398	8608	5167	5640	5465	2867	4876	5780	5975	5735	5898	5414
narP	NC_007146	846733	846107	-11.4378	-1.2196	0.0175153	0.0950142	-11.6335	-1.03793	0.645605	1	-11.7192	-1.1698	0.155807	1	6017	6975	9623	5053	5840	6059	3071	4447	5620	5313	4643	5324	3918
sRNA_4a	NC_007146	80619	80835	-12.5741	-1.2191	0.0186041	0.0989759	-12.7494	-1.0093	0.915518	1	-12.6979	1.06372	0.571178	1	3625	2828	3690	2599	2504	2755	1300	2119	2444	2624	2517	2703	2588
NTHI1880	NC_007146	1721404	1720886	-19.1005	-1.21896	0.203415	0.566576	-19.0803	1.29766	0.0903324	0.640123	-19.2804	-1.00466	1.0167	1	26	38	47	22	36	33	9	23	36	44	18	31	30
dcuB2	NC_007146	232879	231548	-11.8967	-1.21859	0.0183183	0.0979735	-12.1001	-1.05007	0.547307	1	-12.1407	-1.11179	0.338551	1	3997	5305	7178	3778	4300	4296	2214	3275	4075	3693	3482	4341	2845
NTHI1826	NC_007146	1683205	1682510	-15.8773	-1.21833	0.0390192	0.183765	-16.2012	-1.24092	0.025717	0.288059	-16.1824	-1.20841	0.121157	1	261	333	447	214	272	300	140	176	187	230	212	269	142
citD	NC_007146	26919	26632	-13.7136	-1.21824	0.0212979	0.110672	-13.8086	1.10643	0.217636	0.937514	-13.7883	1.13771	0.243765	1	1365	1388	1895	1145	1243	1191	589	1064	1280	1304	1251	1326	1219
NTHI1850	NC_007146	1704886	1704359	-17.5156	-1.21719	0.0924347	0.350474	-17.6489	1.04782	0.718363	1	-17.4851	1.31671	0.0433293	0.612713	103	93	137	74	124	57	44	67	80	102	94	113	108
dppF	NC_007146	1283757	1282774	-12.6912	-1.21673	0.0200831	0.105175	-12.8578	1.00078	0.991507	1	-12.8588	-1.00153	0.993844	1	2965	2740	3701	2206	2514	2446	1263	1768	2550	2440	2145	2632	2029
secD	NC_007146	333441	331591	-9.80569	-1.21647	0.0184113	0.0982098	-9.9272	1.06491	0.426644	1	-9.96268	1.01223	0.907405	1	22894	19826	26633	18055	17418	16938	9515	15332	18191	19224	18427	15681	16461
NTHI1295	NC_007146	1228095	1229696	-10.6787	-1.2148	0.0195002	0.102926	-10.7175	1.19262	0.0263938	0.293998	-10.8258	1.02472	0.819457	1	11309	11620	14993	9955	9546	9123	5203	9942	10790	11380	10515	8309	9115
purE	NC_007146	1350439	1349945	-16.9281	-1.21443	0.0629662	0.265419	-17.0288	1.09389	0.375952	1	-17.0022	1.14154	0.296647	1	165	145	187	121	132	141	57	112	140	138	134	162	116
pyrH	NC_007146	1167445	1168158	-12.7916	-1.21425	0.0221646	0.114879	-12.7985	1.24568	0.00661008	0.106026	-12.6403	1.54441	7.15729e-05	0.00378206	2549	2573	3697	2106	2410	1764	1407	2450	2333	2964	3950	2054	3643
NTHI1703	NC_007146	1570883	1570125	-13.7772	-1.21164	0.025116	0.127869	-13.9406	1.00075	0.985253	1	-13.8332	1.16201	0.174828	1	1348	1276	1814	1007	1320	1147	551	896	1077	1201	1215	1339	1170
NTHI1860	NC_007146	1712397	1711483	-18.4358	-1.21119	0.151555	0.486865	-18.503	1.14252	0.33527	1	-18.6497	-1.06202	0.801353	1	49	57	69	34	56	51	18	36	58	50	36	44	39
NTHI2014	NC_007146	1870152	1868143	-13.3948	-1.20891	0.0258826	0.131108	-13.4749	1.12097	0.161253	0.850822	-13.5956	-1.05477	0.638141	1	1810	1721	2214	1318	1603	1552	749	1295	1722	1625	1414	1328	1217
NTHI1526	NC_007146	1434291	1434659	-15.1842	-1.20708	0.0411917	0.192196	-15.1844	1.25088	0.0113252	0.164205	-15.2247	1.17679	0.161141	1	434	513	732	364	472	390	259	437	516	542	475	484	466
moaD	NC_007146	1825281	1825036	-13.6222	-1.20686	0.0278783	0.139461	-14.0364	-1.42015	3.01393e-05	0.000795122	-13.7971	-1.01945	0.86955	1	1702	1427	1744	1167	1337	1308	644	657	938	908	1067	1321	1124
moaE	NC_007146	1825035	1824583	-13.0642	-1.20587	0.0271638	0.136225	-13.4873	-1.43877	1.13669e-05	0.000356103	-13.2551	-1.04336	0.706964	1	2499	2053	2634	1656	1987	1941	969	938	1339	1367	1564	1893	1598
hemH	NC_007146	1264500	1263529	-14.4969	-1.20463	0.0343229	0.165523	-14.5654	1.13531	0.134835	0.785883	-14.6564	-1.00005	1	1	827	799	1050	608	719	726	368	604	800	792	630	753	576
NTHI0154	NC_007146	137493	138059	-14.9511	-1.20403	0.0415452	0.19295	-15.0174	1.13886	0.141708	0.80717	-14.972	1.2055	0.104117	1	555	601	804	467	486	470	312	475	532	593	624	508	579
NTHI1888	NC_007146	1725341	1727122	-17.3117	-1.20231	0.106061	0.381554	-17.5366	-1.09644	0.447594	1	-17.4343	1.05282	0.714005	1	104	115	163	67	126	100	53	68	96	87	77	121	95
NTHI1447	NC_007146	1369728	1369564	-17.6627	-1.20092	0.127088	0.433911	-17.7483	1.10497	0.414398	1	-17.8291	-1.01091	1.00088	1	94	92	111	78	86	69	38	61	95	83	80	58	76
NTHI0103	NC_007146	94520	96220	-16.3048	-1.19813	0.0611432	0.26087	-16.5688	-1.16236	0.149219	0.821935	-16.5543	-1.13063	0.337277	1	248	222	291	188	215	218	83	124	159	195	134	225	138
murB	NC_007146	364817	365842	-13.4696	-1.19683	0.0358917	0.171853	-13.6022	1.0317	0.705536	1	-13.5035	1.18048	0.133242	1	1610	1555	2312	1303	1525	1317	782	1164	1340	1567	1667	1424	1595
metE	NC_007146	1864154	1861885	-8.44215	-1.19536	0.0315829	0.154533	-8.50519	1.13479	0.109602	0.711091	-8.55102	1.06345	0.568907	1	53857	54301	68846	45446	45593	44858	24850	40377	52823	53293	45149	51427	42273
rplU	NC_007146	990261	989950	-8.70237	-1.19484	0.0320456	0.156038	-8.7454	1.16582	0.0522652	0.478501	-8.77403	1.11766	0.304512	1	46399	44350	56910	37379	43106	32018	21505	34387	44832	46571	43186	38691	39350
NTHI1862	NC_007146	1713333	1712734	-17.0372	-1.19394	0.0856215	0.331125	-17.0974	1.13631	0.216311	0.937514	-17.0911	1.15941	0.233223	1	136	152	168	108	157	115	46	90	147	145	93	173	125
glpX	NC_007146	745630	744629	-14.7642	-1.19339	0.046281	0.208213	-14.8405	1.11236	0.212529	0.937514	-14.8335	1.12307	0.305532	1	681	660	873	491	667	575	299	524	611	654	673	581	570
NTHI0126	NC_007146	113695	114381	-16.7572	-1.19203	0.107626	0.385474	-16.8555	1.07891	0.503555	1	-16.7849	1.18018	0.20886	1	160	138	266	144	154	117	88	124	151	162	172	159	153
trpB	NC_007146	1570108	1568915	-13.5054	-1.18899	0.0434612	0.198187	-13.6001	1.08016	0.347581	1	-13.4637	1.3017	0.0168912	0.332525	1566	1508	2252	1113	1704	1229	786	1285	1231	1631	1896	1390	1757
NTHI0482	NC_007146	455936	456400	-13.3299	-1.1889	0.0420386	0.19393	-13.4785	1.00261	0.972603	1	-13.4705	1.01322	0.902809	1	1885	1792	2278	1426	1662	1604	802	1198	1589	1599	1466	1674	1341
NTHI1668	NC_007146	1547083	1545719	-11.4028	-1.18782	0.0392281	0.184317	-11.558	-1.00771	0.927487	1	-11.5337	1.02583	0.81201	1	7121	7048	8403	5132	6785	6104	2993	4230	6351	6018	5194	6960	5156
dppB	NC_007146	1286665	1285664	-13.0491	-1.1871	0.0430827	0.196908	-13.1816	1.02345	0.77541	1	-13.1483	1.07081	0.533265	1	2286	2165	2782	1628	2138	1892	1010	1454	1985	2014	1881	2121	1753
dksA	NC_007146	67202	67639	-11.9033	-1.18633	0.0414165	0.192798	-12.0362	1.0226	0.778813	1	-12.0856	-1.04756	0.676921	1	5377	4436	6206	3940	3950	4645	2185	3237	4460	4355	3844	3824	3638
hbpA	NC_007146	965028	966677	-11.2616	-1.18413	0.0429122	0.196575	-11.4306	-1.03038	0.712183	1	-11.333	1.1094	0.33966	1	7828	7148	10077	5866	7584	6172	3454	5117	6225	6433	6095	8875	5791
NTHI0439	NC_007146	419538	419774	-13.9074	-1.18397	0.0499453	0.222705	-13.8962	1.24622	0.00755739	0.118176	-14.1218	-1.0964	0.417508	1	1272	1213	1490	935	1010	1204	536	1078	1312	1249	934	970	800
citE	NC_007146	26635	25760	-12.1187	-1.18392	0.0442977	0.20109	-12.1991	1.09712	0.247068	0.984512	-12.1631	1.15114	0.197194	1	4205	3990	5653	3504	4049	3232	1917	3198	3885	4010	3960	3971	3832
NTHI1874	NC_007146	1719852	1719466	-18.5121	-1.1834	0.287587	0.695518	-18.7967	-1.20812	0.189271	0.890818	-18.9111	-1.42758	0.0413025	0.592396	46	54	64	30	45	45	30	24	41	35	21	40	25
NTHI0156	NC_007146	138463	139140	-14.5491	-1.18242	0.0588362	0.25282	-14.5658	1.19699	0.0350725	0.364355	-14.5234	1.26404	0.03772	0.563861	727	796	1041	646	786	523	385	588	750	925	829	760	806
NTHI0026	NC_007146	20841	19417	-10.8767	-1.18188	0.0449666	0.203208	-10.8671	1.24077	0.00655347	0.105965	-11.0123	1.01306	0.901721	1	10470	9685	12338	8295	9211	8116	4475	8221	10905	10668	8650	8405	7489
sulA	NC_007146	1308892	1308002	-13.7538	-1.18168	0.0516522	0.228291	-13.8833	1.02335	0.77555	1	-14.0148	-1.17192	0.160897	1	1276	1334	1849	1134	1140	1276	569	928	1237	1178	1000	915	890
NTHI1538	NC_007146	1442423	1443496	-13.5148	-1.18055	0.0531093	0.232852	-13.5182	1.21703	0.0164625	0.207593	-13.4141	1.40099	0.00222892	0.0745946	1442	1634	2183	1347	1584	1076	785	1443	1474	1741	2002	1381	2014
NTHI0440	NC_007146	419771	420175	-13.6082	-1.1784	0.0552655	0.239008	-13.607	1.22337	0.0138314	0.180078	-13.8188	-1.09648	0.414025	1	1580	1454	1851	1123	1277	1455	680	1242	1641	1540	1140	1189	1005
NTHI1650	NC_007146	1534789	1535517	-14.6232	-1.17746	0.0650241	0.270732	-14.7357	1.04419	0.612846	1	-14.6913	1.10987	0.357179	1	767	690	972	603	595	704	337	553	637	672	662	699	644
NTHI2037	NC_007146	1892556	1891627	-14.3519	-1.1765	0.0649681	0.270732	-14.4101	1.12401	0.163717	0.852606	-14.0407	1.86879	1.87e-08	1.9763e-06	849	750	1376	606	1098	562	444	825	619	950	1643	1032	1371
NTHI0386	NC_007146	375063	374578	-14.8707	-1.17445	0.0721439	0.293687	-14.9795	1.04671	0.602482	1	-15.0463	-1.04855	0.687576	1	655	591	792	500	528	579	284	425	559	601	466	510	477
moaC	NC_007146	1825765	1825283	-12.7518	-1.17376	0.0573529	0.246974	-13.1511	-1.43039	1.39351e-05	0.000417012	-12.9161	-1.03292	0.775309	1	3087	2456	3272	2117	2635	2392	1160	1205	1711	1693	2034	2323	2060
NTHI0496	NC_007146	467518	467195	-13.0857	-1.17222	0.0619402	0.261684	-13.1854	1.05761	0.492197	1	-13.0984	1.19015	0.113721	1	2073	2082	2897	1646	2038	1710	1074	1692	1766	2011	2281	1942	2018
metC	NC_007146	204546	203359	-12.8655	-1.17215	0.061258	0.26087	-12.9031	1.15235	0.0795517	0.604171	-12.6544	1.62144	9.93169e-06	0.000604328	2387	2194	3714	2048	2519	1733	1242	2277	1928	2702	3708	2581	3553
focA	NC_007146	257437	256583	-12.4356	-1.17077	0.0617612	0.261477	-12.6751	-1.14882	0.0885853	0.638897	-12.916	-1.60505	2.45762e-05	0.0013708	2009	3765	5479	2548	2608	3345	1646	2367	2288	2359	1969	1693	1482
sRNA_132	NC_007146	993799	994001	-12.7502	-1.17065	0.0645794	0.269998	-12.7476	1.21685	0.0155098	0.197347	-12.6288	1.42619	0.00120131	0.0415901	2526	2507	3921	2107	2390	1731	1668	2677	2104	3104	4114	1919	3319
Arg_tRNA	#N/A	#N/A	#N/A	-11.9	-1.17037	0.0604521	0.258658	-11.963	1.11092	0.188329	0.890818	-11.9918	1.06423	0.567048	1	5285	4570	6063	4704	4710	3204	2221	3594	4894	4715	4836	4180	3736
NTHI0155	NC_007146	138099	138473	-14.7504	-1.16977	0.0806879	0.318789	-14.7978	1.13506	0.144762	0.813017	-14.7588	1.1919	0.123279	1	678	659	877	591	641	461	344	520	598	750	699	645	635
NTHI1744	NC_007146	1597675	1597851	-18.1142	-1.1692	0.31423	0.718758	-18.2527	1.00304	0.890732	1	-18.1543	1.12395	0.555874	1	69	61	85	57	50	42	47	35	69	57	59	75	50
sRNA_8a	NC_007146	98843	98944	-18.1466	-1.16855	0.221154	0.601064	-18.2602	1.03388	0.833632	1	-18.2758	1.01531	0.947723	1	74	55	81	57	73	41	26	42	58	62	44	72	45
thyA	NC_007146	1018797	1019648	-12.6971	-1.16736	0.067379	0.278805	-12.7437	1.1334	0.120295	0.749042	-12.6232	1.33498	0.00830439	0.196179	2929	2586	3678	2306	2877	1904	1404	2749	2063	2773	4138	2080	2905
trxA	NC_007146	89505	89182	-11.5028	-1.16647	0.0653711	0.271614	-11.7035	-1.09278	0.271273	0.99718	-11.6607	-1.03112	0.784197	1	7203	5975	7688	5377	5874	5488	2899	4006	5137	5173	4627	6410	4406
dmsB	NC_007146	1149597	1148980	-16.9575	-1.16613	0.162389	0.501367	-17.1135	-1.02728	0.806857	1	-17.0654	1.03855	0.796388	1	127	149	205	114	149	114	70	86	131	132	114	169	95
NTHI1543	NC_007146	1447698	1447126	-14.0436	-1.16586	0.077276	0.30895	-14.093	1.12817	0.147652	0.820061	-14.0927	1.12713	0.28367	1	1003	1110	1511	761	1088	987	531	874	1075	1078	1035	1046	977
sRNA_248	NC_007146	1870174	1870320	-16.8459	-1.16568	0.155772	0.49332	-17.0581	-1.11035	0.323031	1	-17.0389	-1.08443	0.546549	1	136	165	218	140	129	137	75	91	144	113	154	118	88
ffh	NC_007146	179941	178562	-11.5667	-1.16541	0.0672346	0.278781	-11.6479	1.07864	0.342444	1	-11.6023	1.14681	0.208362	1	6254	5957	7846	5144	5883	4816	2882	4574	5658	5906	6005	5771	5542
NTHI1508	NC_007146	1426130	1426558	-13.2761	-1.16508	0.0712218	0.291112	-13.4172	-1.00734	0.938788	1	-13.3596	1.07644	0.501233	1	1795	2010	2301	1411	1874	1788	764	1158	1745	1674	1393	1986	1612
Met_tRNA	#N/A	#N/A	#N/A	-19.3792	-1.16508	0.345282	0.747776	-19.3422	1.27044	0.153749	0.83091	-19.5032	1.02511	0.891789	1	31	27	31	26	21	30	7	18	37	30	26	29	14
NTHI1730	NC_007146	1588724	1589002	-17.3189	-1.16506	0.17519	0.517339	-17.4103	1.06361	0.611088	1	-17.4777	-1.0316	0.839221	1	111	116	145	86	114	97	52	72	118	107	86	109	78
metK	NC_007146	1275126	1276280	-11.5799	-1.16423	0.0689517	0.283562	-11.6479	1.09768	0.242239	0.979326	-11.6169	1.14422	0.215901	1	6326	5985	7488	5302	5483	5088	2745	4661	5737	5868	5936	5924	5295
NTHI1361	NC_007146	1290606	1290181	-14.5914	-1.16404	0.0853022	0.331125	-14.6289	1.14521	0.109727	0.711091	-14.6524	1.10863	0.361168	1	787	688	996	587	655	728	341	611	713	779	618	775	670
nhaB	NC_007146	516207	517775	-10.8546	-1.1625	0.0708372	0.290561	-11.0433	-1.07825	0.348848	1	-11.1168	-1.19431	0.107547	1	8741	10252	14088	8079	8721	9656	4451	6695	8054	7932	6845	8154	5879
dmsA	NC_007146	1152028	1149608	-15.3679	-1.16119	0.103461	0.378291	-15.5237	-1.03141	0.742128	1	-15.503	-1.00147	0.999558	1	448	409	584	313	418	423	200	279	411	356	328	447	316
NTHI1439	NC_007146	1364647	1363967	-11.4692	-1.16096	0.0742661	0.299898	-11.6046	-1.00286	0.974879	1	-11.6474	-1.06499	0.569964	1	6871	6108	8465	5689	5081	6143	3072	4655	5464	5835	5327	5100	4770
glnB	NC_007146	432913	433251	-13.3856	-1.1604	0.0813989	0.320339	-13.4375	1.11865	0.170273	0.865273	-13.4264	1.13296	0.258256	1	1785	1743	2122	1683	1567	1243	810	1367	1717	1664	1668	1679	1522
NTHI1060	NC_007146	1007814	1010912	-10.6816	-1.16012	0.0745538	0.300456	-10.7554	1.08503	0.303387	1	-10.8237	-1.01433	0.901	1	11896	10780	14239	9493	10705	9680	5031	8569	10443	11020	9566	9347	8657
NTHI1015	NC_007146	961568	962134	-12.5961	-1.16009	0.0780239	0.311321	-12.605	1.18684	0.0331152	0.347623	-12.6811	1.06615	0.557434	1	2902	3046	3857	2465	3128	2307	1361	2434	3239	3056	2470	2955	2510
sucA	NC_007146	1813985	1811133	-10.1305	-1.15972	0.0749072	0.301277	-10.2492	1.01917	0.808503	1	-10.2449	1.0238	0.825521	1	14886	16711	22916	13400	16097	13947	7593	11994	14215	15073	14396	14772	12864
glgX	NC_007146	1660033	1658057	-13.8475	-1.15904	0.0841292	0.329462	-13.9855	-1.00864	0.934795	1	-13.7843	1.31129	0.014218	0.297392	1399	1172	1529	1024	1407	1009	507	854	1206	1004	1257	1728	1139
NTHI1539	NC_007146	1443542	1443967	-14.8623	-1.15888	0.104738	0.379511	-14.8034	1.30304	0.00211945	0.0386319	-14.6872	1.522	0.000203942	0.00910037	542	601	919	489	644	428	332	602	585	795	901	504	913
NTHI1362	NC_007146	1291282	1290599	-14.2331	-1.15877	0.0927162	0.350474	-14.2511	1.17139	0.0597904	0.525789	-14.3247	1.05579	0.630431	1	969	909	1284	704	848	909	481	771	930	1071	781	913	829
lolD	NC_007146	1475249	1475932	-13.956	-1.15872	0.0894944	0.342154	-14.0191	1.09985	0.252581	0.986442	-13.9286	1.24444	0.0489804	0.655684	1153	1020	1689	940	1131	955	558	892	993	1266	1388	882	1291
dapE	NC_007146	166254	165121	-12.335	-1.15847	0.0803138	0.317935	-12.4387	1.03945	0.629057	1	-12.3863	1.11556	0.316764	1	3630	3442	4691	3103	3482	2797	1666	2645	3095	3404	3532	3213	3167
menB	NC_007146	1085219	1086076	-10.5373	-1.15752	0.0789115	0.313	-10.62	1.06919	0.398515	1	-10.6	1.09769	0.390098	1	12480	12606	15627	10229	12505	10301	5616	8937	11972	11952	11285	11990	10734
tolA	NC_007146	474003	472777	-12.5105	-1.15739	0.0843979	0.329462	-12.4961	1.22307	0.0124744	0.17402	-12.3592	1.4724	0.000399796	0.0167248	2956	3078	4439	2445	3021	2263	1805	2950	2958	3570	4709	2704	4072
purH	NC_007146	997432	999030	-16.1207	-1.15717	0.138661	0.459387	-16.1906	1.08854	0.387063	1	-16.1465	1.15361	0.240175	1	250	258	345	210	266	197	127	177	237	286	265	263	219
adpP	NC_007146	489010	489663	-14.1548	-1.15708	0.0979371	0.364051	-14.1902	1.14164	0.11762	0.742609	-14.1066	1.27475	0.0300975	0.486461	933	988	1430	765	990	744	569	815	930	1104	1205	875	1116
trpH	NC_007146	1599034	1599858	-14.8575	-1.15702	0.106518	0.382514	-14.9616	1.03796	0.68197	1	-14.8528	1.20263	0.105725	1	622	596	831	448	596	537	325	441	551	603	700	519	634
sRNA_74	NC_007146	652485	652673	-14.7542	-1.15666	0.10265	0.376008	-14.8543	1.04316	0.631836	1	-14.8651	1.02434	0.836288	1	728	631	829	678	584	479	314	458	611	658	557	667	493
rpmA	NC_007146	989929	989672	-9.32847	-1.15608	0.0809483	0.31919	-9.37109	1.12871	0.125965	0.767658	-9.4041	1.07585	0.49921	1	29322	28779	35913	24040	27199	22273	14461	21940	28891	29381	27031	25039	24835
argH	NC_007146	927620	926247	-12.0644	-1.15443	0.0872954	0.335662	-12.1662	1.03841	0.638489	1	-12.1778	1.01968	0.856075	1	4006	4491	5662	3578	4107	3453	2125	3070	3954	4049	3858	3502	3580
pnuC	NC_007146	1183367	1182687	-9.59275	-1.15411	0.0846515	0.329462	-9.72826	-1.00929	0.910493	1	-9.72051	-1.00006	0.996524	1	24632	23499	30154	19118	23210	20035	11517	16284	21012	21305	19823	22120	17929
NTHI1873	NC_007146	1719466	1719005	-15.3753	-1.15106	0.122154	0.422178	-15.458	1.06297	0.487909	1	-15.4966	1.00945	0.932057	1	400	453	572	315	485	373	190	303	438	406	362	417	320
NTHI1528	NC_007146	1435991	1437307	-13.1028	-1.15056	0.0993981	0.368121	-13.1163	1.16968	0.0537614	0.485547	-13.1382	1.13221	0.25939	1	1924	2162	2809	1574	2132	1712	1057	1729	2127	2215	2106	1926	1898
purB	NC_007146	714855	716225	-12.4811	-1.15043	0.0960672	0.35976	-12.6006	1.01016	0.898213	1	-12.6773	-1.10115	0.386281	1	3226	3214	4129	2566	2779	3192	1490	2258	2994	2824	2311	2803	2240
glpC	NC_007146	758942	757662	-13.2644	-1.14926	0.101194	0.371351	-13.4599	-1.10132	0.243149	0.979326	-13.3736	1.02368	0.829293	1	1916	1832	2389	1332	1981	1748	832	1070	1616	1565	1293	2128	1426
NTHI1537	NC_007146	1441927	1442436	-14.3462	-1.14882	0.116621	0.409605	-14.3323	1.21355	0.0216886	0.255798	-14.2378	1.3772	0.00422917	0.118308	789	888	1246	741	872	644	463	792	834	1028	1193	737	1093
NTHI1059	NC_007146	1006618	1007814	-11.8495	-1.14808	0.0991314	0.367811	-11.939	1.05076	0.534882	1	-11.9715	1.0033	0.972346	1	5337	4808	6168	4271	4664	4344	2292	3519	4733	4815	4126	4568	3890
NTHI0053	NC_007146	47830	47276	-14.1819	-1.14685	0.11547	0.408103	-14.3137	-1.01017	0.908829	1	-14.2663	1.05641	0.623412	1	1006	982	1256	772	912	932	470	662	877	905	894	874	854
pstC	NC_007146	1618100	1619047	-10.2775	-1.14627	0.10116	0.371351	-10.3483	1.07618	0.354344	1	-10.2822	1.17707	0.133171	1	13848	13959	21338	12033	14274	11920	7556	11801	12495	15228	16309	12772	14527
NTHI1785	NC_007146	1631989	1631255	-12.5175	-1.14613	0.105949	0.381554	-12.596	1.0649	0.435326	1	-12.5967	1.062	0.581798	1	3198	2975	4146	2722	2826	2649	1530	2381	2890	3033	3034	2500	2798
NTHI1536	NC_007146	1441566	1441925	-14.1629	-1.14552	0.12385	0.426476	-14.1129	1.27192	0.00406299	0.0696264	-14.0176	1.44206	0.00102503	0.0381	853	1029	1437	784	1090	625	571	975	939	1241	1446	825	1326
fkbY	NC_007146	664632	665357	-11.2237	-1.14518	0.104254	0.379123	-11.281	1.09599	0.248951	0.984512	-11.3194	1.03801	0.729392	1	7825	7454	9960	6607	7358	6730	3450	5646	8105	7310	6083	8175	5951
ispG	NC_007146	460398	461504	-11.0674	-1.14506	0.104485	0.379277	-11.1809	1.01374	0.861982	1	-11.2132	-1.03279	0.772572	1	8715	8389	10997	7030	7873	7730	4079	6009	7851	7799	7201	7151	6515
hgpB	NC_007146	738569	735591	-12.0869	-1.14351	0.11073	0.39552	-12.1944	1.02063	0.799011	1	-12.3371	-1.19627	0.1058	1	3937	4267	5709	3495	3721	3680	2157	3186	3939	3581	3246	2991	2662
nanK	NC_007146	222626	221724	-14.0398	-1.14263	0.126642	0.433846	-14.0568	1.15632	0.0811843	0.607367	-13.9772	1.2862	0.0237553	0.418427	1119	992	1486	954	1058	804	561	1013	914	1188	1337	840	1318
NTHI1079	NC_007146	1026264	1027028	-14.0211	-1.14244	0.126047	0.4333	-14.0801	1.09108	0.298574	1	-14.1216	1.02829	0.80337	1	1010	1114	1520	953	907	1027	543	809	1097	1113	1042	942	878
tldD	NC_007146	1801542	1800094	-12.7724	-1.14239	0.115972	0.409158	-12.7883	1.15747	0.0702067	0.551065	-12.6818	1.33841	0.00776623	0.187887	2565	2548	3533	2066	2716	2062	1327	2251	2449	2856	3361	2451	2987
NTHI0587	NC_007146	548975	547932	-12.9585	-1.14225	0.117923	0.411706	-12.9804	1.14798	0.0893677	0.640123	-12.998	1.11728	0.313439	1	2288	2238	3064	1885	2134	1894	1211	1867	2304	2442	2310	1925	2231
NTHI1943	NC_007146	1789248	1788967	-15.0022	-1.14203	0.157957	0.495088	-14.9509	1.2719	0.00634371	0.104677	-14.8461	1.45375	0.00106502	0.0381	530	502	826	467	481	386	355	568	541	651	816	361	843
pcp	NC_007146	1399878	1400342	-14.0417	-1.14096	0.135727	0.454845	-14.0034	1.24663	0.00832802	0.125546	-13.7395	1.78338	1.8208e-07	1.5369e-05	1042	993	1574	814	1151	685	664	1183	860	1289	2430	822	1585
NTHI0438	NC_007146	418720	419445	-11.7791	-1.13816	0.122182	0.422178	-11.7645	1.20333	0.0203388	0.244188	-11.9483	-1.073	0.525243	1	5235	5246	6602	4331	4732	4865	2458	4200	6007	5586	4059	4601	3684
NTHI1861	NC_007146	1712732	1712394	-18.2714	-1.13743	0.342467	0.746156	-18.3349	1.07952	0.643663	1	-18.2755	1.16901	0.348548	1	62	62	65	58	64	32	28	32	60	66	41	82	50
tpiA	NC_007146	752410	753201	-10.7221	-1.1373	0.12242	0.422277	-10.8135	1.03794	0.637401	1	-10.7615	1.1141	0.31948	1	9890	11382	14392	8809	11506	9234	4888	7726	10677	9900	9449	12079	9248
NTHI1959	NC_007146	1804666	1805250	-14.0984	-1.13724	0.137852	0.458217	-14.1624	1.07836	0.365128	1	-14.2414	-1.03537	0.763616	1	1055	1051	1314	898	967	941	484	790	999	1038	901	918	743
lgt	NC_007146	1017981	1018787	-12.9681	-1.13707	0.131017	0.442816	-13.0416	1.06376	0.447421	1	-12.9193	1.25588	0.0380246	0.563861	2373	2109	3045	1874	2362	1671	1204	1909	1916	2225	3129	1899	2207
NTHI1519	NC_007146	1431654	1432058	-15.1638	-1.13598	0.168435	0.506311	-15.1644	1.17656	0.0667222	0.541826	-15.1309	1.2266	0.0763076	0.880607	464	475	712	382	499	407	267	406	515	555	498	472	574
opsX	NC_007146	353884	354927	-13.4158	-1.13521	0.135933	0.454845	-13.536	-1.00419	0.96924	1	-13.5612	-1.03963	0.733767	1	1734	1650	2099	1437	1557	1598	731	1180	1554	1457	1290	1490	1311
secF	NC_007146	331583	330606	-10.9131	-1.13489	0.12907	0.439188	-11.0364	-1.0088	0.916238	1	-11.1101	-1.11827	0.311072	1	10320	9181	11478	8509	8035	8879	4437	6884	8406	8291	7735	7090	6690
NTHI1521	NC_007146	1432419	1432649	-15.3801	-1.13486	0.165574	0.503901	-15.3243	1.26999	0.00637447	0.104677	-15.3887	1.1639	0.186403	1	388	423	608	346	450	385	186	384	475	512	442	384	434
cca	NC_007146	1361996	1360746	-12.6206	-1.13463	0.134589	0.451851	-12.6864	1.07319	0.381663	1	-12.7655	-1.04113	0.719699	1	2968	2861	3695	2684	2403	2630	1391	2122	2799	2944	2580	2103	2365
tmk	NC_007146	547942	547283	-12.9672	-1.13418	0.138369	0.459175	-12.9788	1.15637	0.0732791	0.569475	-13.0337	1.06886	0.544584	1	2291	2231	2984	1952	2182	1844	1163	1857	2346	2447	2193	1990	2008
NTHI0709	NC_007146	666112	666492	-13.8177	-1.13345	0.144725	0.471706	-13.8854	1.06921	0.416917	1	-13.9504	-1.02352	0.842151	1	1205	1313	1638	1047	1219	1181	574	899	1291	1235	949	1242	968
NTHI1249	NC_007146	1189963	1189178	-12.3768	-1.13331	0.137335	0.457254	-12.4051	1.12887	0.131413	0.779586	-12.4185	1.10589	0.357049	1	3303	3412	4607	2941	3325	2854	1689	2745	3420	3610	3411	3037	3188
NTHI0133	NC_007146	118869	119276	-17.3692	-1.13239	0.288295	0.695518	-17.5965	-1.16807	0.212062	0.937514	-17.5107	-1.03387	0.836082	1	105	90	163	77	117	100	49	74	77	81	79	103	84
Ala_tRNA	#N/A	#N/A	#N/A	-13.5305	-1.13212	0.150057	0.483598	-13.5966	1.07025	0.416704	1	-13.6384	1.00543	0.964238	1	1485	1781	1743	1308	1392	1196	872	1157	1446	1568	1425	1444	1106
murG	NC_007146	1240103	1241158	-12.9845	-1.13181	0.145104	0.472176	-13.0449	1.07837	0.353493	1	-13.0576	1.05721	0.61269	1	2264	2245	2886	1906	2075	1927	1151	1798	2114	2198	2174	1950	1934
rfaD	NC_007146	1215595	1214669	-11.5909	-1.13168	0.139452	0.460489	-11.6615	1.06298	0.443862	1	-11.6017	1.15268	0.191999	1	5980	5618	7910	4778	5936	4946	2974	4576	5362	5911	5883	5733	5737
htrB	NC_007146	1499057	1498122	-13.1332	-1.13145	0.1457	0.472584	-13.1908	1.0822	0.330924	1	-13.2311	1.02191	0.841586	1	2087	1993	2587	1747	2045	1699	955	1492	2041	2037	1768	1849	1678
crp	NC_007146	1074418	1075092	-12.3802	-1.13145	0.142548	0.467641	-12.4616	1.04709	0.56694	1	-12.3901	1.15405	0.190074	1	3509	3267	4491	2838	3379	2890	1692	2583	3032	3427	3560	3464	3059
NTHI0766	NC_007146	722814	722098	-14.6853	-1.13129	0.163714	0.503901	-14.7014	1.14601	0.108495	0.711091	-14.7028	1.1424	0.238216	1	743	633	903	588	728	558	326	602	713	680	733	595	679
NTHI1522	NC_007146	1432658	1433617	-14.1256	-1.131	0.157218	0.495088	-14.1455	1.13979	0.116348	0.738223	-14.1888	1.0718	0.534662	1	934	1030	1409	858	1023	863	490	832	1015	1091	917	973	901
NTHI1248	NC_007146	1189168	1188668	-13.21	-1.12967	0.153071	0.488613	-13.2492	1.10868	0.206534	0.936881	-13.2967	1.03606	0.747105	1	1867	1904	2571	1617	1741	1714	977	1476	1964	1967	1745	1566	1756
NTHI0880	NC_007146	838235	838789	-15.0659	-1.12947	0.18181	0.528459	-15.1381	1.05884	0.520548	1	-15.0225	1.23828	0.0619669	0.761073	549	491	713	457	559	392	270	409	478	535	589	547	544
hisS	NC_007146	461514	462785	-10.9388	-1.12899	0.14565	0.472584	-11.0385	1.01873	0.813475	1	-11.0506	1.00082	0.990067	1	9308	9087	12161	7823	8836	8491	4370	6608	8618	8751	8054	8122	7560
mnmA	NC_007146	248932	250125	-11.8221	-1.12862	0.147933	0.477516	-11.8502	1.12462	0.140743	0.806259	-11.8176	1.17502	0.138636	1	5909	4469	6083	4536	5248	4130	2224	4033	5206	5090	5317	5199	4613
NTHI1523	NC_007146	1433596	1434015	-14.8244	-1.12822	0.174892	0.517219	-14.8606	1.11157	0.215371	0.937514	-14.8837	1.07691	0.512974	1	588	622	865	491	661	569	288	503	610	654	541	641	550
NTHI0387	NC_007146	375728	375066	-14.7705	-1.12813	0.179032	0.522546	-14.8602	1.03251	0.723493	1	-14.9085	-1.03822	0.745663	1	681	638	819	522	586	609	336	454	617	640	493	614	505
metX	NC_007146	1743217	1742141	-13.6306	-1.12808	0.160508	0.498889	-13.6899	1.07665	0.369079	1	-13.6195	1.18519	0.124634	1	1472	1370	1887	1187	1406	1261	701	1140	1248	1520	1516	1443	1390
tatB	NC_007146	263616	264176	-11.3924	-1.12751	0.150946	0.485684	-11.4761	1.04022	0.619376	1	-11.5821	-1.11481	0.325359	1	6013	6885	9541	5842	6483	6033	3199	5082	6640	6121	5023	5980	4624
trmA	NC_007146	960288	961379	-11.9557	-1.12749	0.152002	0.48718	-11.9984	1.10115	0.227642	0.963425	-12.056	1.01589	0.88201	1	4472	4634	5972	3712	4593	4250	2111	3531	4813	4470	3777	4575	3616
NTHI1243	NC_007146	1185799	1185026	-13.1699	-1.12729	0.158054	0.495088	-13.2668	1.0211	0.794864	1	-13.2989	-1.02458	0.831873	1	2154	1787	2560	1723	1898	1782	906	1432	1830	1855	1526	2062	1390
NTHI0198	NC_007146	182385	182864	-17.2918	-1.12704	0.271268	0.674314	-17.4209	-1.02482	0.914486	1	-17.4915	-1.1194	0.460721	1	114	102	159	98	103	123	41	71	117	94	92	104	64
NTHI0415	NC_007146	401396	401956	-13.834	-1.12695	0.16886	0.506831	-13.8622	1.12286	0.162205	0.851364	-13.7828	1.24989	0.0443703	0.623046	1173	1135	1842	1001	1260	1019	651	1065	1124	1344	1626	918	1401
NTHI1884	NC_007146	1723279	1722629	-17.9031	-1.12661	0.322934	0.725815	-17.9757	1.05507	0.663298	1	-18.0339	-1.02027	0.969859	1	70	79	95	62	73	74	29	46	74	80	57	68	61
NTHI1520	NC_007146	1432055	1432444	-14.7145	-1.12661	0.181846	0.528459	-14.7178	1.16201	0.0786582	0.599656	-14.6972	1.19344	0.117898	1	605	668	973	557	691	572	332	578	681	733	726	641	695
trkA	NC_007146	674666	673290	-11.6385	-1.12654	0.154755	0.491492	-11.681	1.10037	0.230792	0.970099	-11.6835	1.09468	0.405795	1	5608	5692	7492	4736	5443	4980	2882	4577	5600	5735	5836	4536	5524
mutY	NC_007146	887990	889126	-13.6342	-1.12643	0.166123	0.503901	-13.7244	1.02979	0.722879	1	-13.6288	1.17349	0.148135	1	1389	1347	2005	1174	1485	1189	703	1021	1238	1491	1509	1333	1445
NTHI1242	NC_007146	1185003	1184326	-14.2894	-1.12628	0.171114	0.51207	-14.3719	1.0407	0.632883	1	-14.4056	-1.00666	0.961353	1	990	852	1140	746	918	836	413	636	859	916	755	902	668
dsbB	NC_007146	517785	518318	-12.147	-1.12554	0.159093	0.496794	-12.3473	-1.13167	0.127012	0.768494	-12.3765	-1.17848	0.138427	1	3928	3992	5290	3142	3518	4160	1936	2515	3340	3149	2737	3546	2503
mtnA	NC_007146	1316828	1317520	-13.5484	-1.12544	0.171919	0.512193	-13.5024	1.24292	0.00805187	0.122303	-13.4491	1.33259	0.00935919	0.21356	1461	1445	2122	1312	1372	1202	848	1509	1447	1794	2075	1142	1906
serB	NC_007146	1138588	1139532	-12.8851	-1.12475	0.164964	0.503901	-12.9365	1.08501	0.312662	1	-12.8123	1.28626	0.0216102	0.398104	2415	2293	3223	2011	2608	1893	1163	1923	2195	2496	2643	2697	2590
NTHI1911	NC_007146	1755937	1754267	-11.0079	-1.12464	0.159701	0.49792	-11.0106	1.16034	0.0614775	0.533603	-10.9464	1.26475	0.030714	0.489474	8760	8544	11826	7712	8385	6683	4831	7954	7702	10218	11462	6724	10151
sRNA_62	NC_007146	602212	602403	-11.8458	-1.12435	0.162552	0.501367	-11.857	1.14655	0.0872163	0.631295	-11.9	1.07684	0.496787	1	4777	5067	6394	4770	4591	3573	2581	4328	4929	5064	5022	4022	4550
NTHI1853	NC_007146	1707255	1706434	-18.2461	-1.1243	0.3342	0.735551	-18.4012	-1.06493	0.717144	1	-18.1934	1.26292	0.113891	1	61	66	64	41	64	60	23	36	56	48	62	67	60
cysZ	NC_007146	1203129	1203947	-13.0712	-1.12418	0.167483	0.504964	-13.1499	1.04432	0.592802	1	-13.1122	1.09973	0.38679	1	2094	2109	2745	1662	2121	1975	1002	1503	1955	2173	1930	2264	1793
NTHI1731	NC_007146	1590029	1589052	-13.3952	-1.12401	0.172795	0.514038	-13.4775	1.03893	0.64667	1	-13.4762	1.03813	0.736073	1	1696	1674	2177	1305	1664	1458	897	1173	1616	1692	1320	1818	1389
NTHI1592	NC_007146	1482413	1481859	-12.8258	-1.12396	0.166416	0.503901	-12.9113	1.03443	0.673995	1	-12.911	1.03398	0.758282	1	2517	2556	3135	2129	2440	2284	1164	1792	2422	2390	2218	2280	2145
NTHI0146	NC_007146	133416	132475	-18.0097	-1.12272	0.438896	0.817942	-18.1375	-1.02469	0.831908	1	-18.145	-1.04342	0.776913	1	65	61	102	53	59	66	40	48	64	59	52	71	48
NTHI1535	NC_007146	1441108	1441566	-13.5713	-1.12248	0.18054	0.526184	-13.5094	1.26679	0.00387563	0.0669883	-13.4696	1.33308	0.00923463	0.21314	1361	1479	2105	1211	1655	1042	807	1517	1435	1820	1891	1285	1889
ccmA	NC_007146	1192056	1192694	-11.3525	-1.1224	0.167484	0.504964	-11.522	-1.08768	0.297256	1	-11.7596	-1.51375	0.000193722	0.00884075	3446	8107	11906	5719	6491	6374	3480	5442	5575	4996	5113	3391	3267
NTHI0158	NC_007146	140598	139999	-15.7382	-1.12167	0.231647	0.617829	-15.8483	-1.00224	0.988146	1	-15.7676	1.11288	0.372461	1	314	310	478	273	346	272	168	247	277	319	266	412	282
NTHI1751	NC_007146	1603384	1603728	-17.2231	-1.12103	0.297087	0.703393	-17.4396	-1.16201	0.195992	0.911667	-17.3933	-1.08513	0.56514	1	116	127	146	85	103	140	53	69	100	92	85	122	76
His_tRNA	#N/A	#N/A	#N/A	-11.4856	-1.11938	0.177357	0.519046	-11.5459	1.06658	0.418485	1	-11.5857	1.00659	0.94867	1	6940	5989	7793	6331	6052	4708	3072	4842	6353	6038	6102	5414	4913
nanE	NC_007146	223357	222671	-14.256	-1.1191	0.199048	0.560481	-14.249	1.17062	0.0597741	0.525789	-14.2002	1.24876	0.0467588	0.638718	958	879	1216	871	929	693	462	841	856	1060	1082	808	1072
NTHI1781	NC_007146	1625741	1624866	-12.7945	-1.11645	0.192438	0.553129	-12.9078	-1.01125	0.894638	1	-12.9208	-1.02982	0.794979	1	2577	2505	3305	2186	2210	2580	1210	1759	2343	2370	2112	2467	1853
rpoC	NC_007146	602142	597892	-7.17947	-1.11564	0.187229	0.541751	-7.186	1.14524	0.0859346	0.626541	-7.19097	1.13505	0.242142	1	125514	122559	163104	119209	111706	102466	63617	112835	122232	128738	140236	111332	114248
mukF	NC_007146	1635450	1634023	-12.0661	-1.11552	0.192875	0.553129	-12.1534	1.02393	0.767165	1	-12.1601	1.01312	0.902133	1	4269	4259	5327	3572	3962	3869	2107	3144	3938	3992	3844	3531	3661
adhC	NC_007146	262637	261501	-10.5922	-1.11536	0.189051	0.546237	-10.6232	1.10668	0.200494	0.921673	-10.5844	1.16564	0.157889	1	11771	13481	12720	9427	15635	8875	4834	9316	13862	10095	12147	14156	9389
pcnB	NC_007146	67887	69245	-11.7843	-1.11406	0.197017	0.558987	-11.8515	1.05156	0.528686	1	-11.8805	1.009	0.931276	1	5347	5017	6472	4460	4935	4632	2478	3704	5203	4991	4497	4694	4229
NTHI0052	NC_007146	46949	46287	-10.8143	-1.11386	0.195225	0.556875	-10.9862	-1.09963	0.237323	0.979326	-10.9219	-1.00632	0.958687	1	11295	9543	11993	8488	10374	9471	4432	6450	8605	8440	7431	11608	7139
NTHI0920	NC_007146	889104	889376	-13.6803	-1.11376	0.211639	0.584624	-13.7815	1.00294	0.973523	1	-13.6471	1.20698	0.0891844	0.942539	1335	1264	1978	1052	1338	1332	699	996	1105	1449	1518	1276	1491
NTHI1016	NC_007146	962128	962562	-13.7625	-1.1137	0.207	0.574175	-13.7799	1.12644	0.144638	0.813017	-13.8612	1.00786	0.938318	1	1291	1279	1719	1041	1361	1298	558	1083	1356	1319	1115	1260	1032
Ile_tRNA	#N/A	#N/A	#N/A	-12.8853	-1.11367	0.203041	0.566319	-12.9671	1.03032	0.712381	1	-12.9981	-1.01381	0.905936	1	2480	2599	2691	1963	2147	2382	1181	1756	2276	2299	2219	2116	1787
NTHI1174	NC_007146	1121614	1121874	-12.5841	-1.11352	0.201694	0.564913	-12.6396	1.06831	0.411436	1	-12.7331	-1.0662	0.566287	1	2948	2924	3818	2549	2834	2777	1369	2095	3042	2994	2499	2382	2272
yajC	NC_007146	333804	333511	-11.2345	-1.113	0.19957	0.560525	-11.3905	-1.07628	0.361405	1	-11.4174	-1.11738	0.314916	1	8571	7013	8941	6734	6156	7676	3567	5288	6239	6313	6028	6262	5168
tyrR	NC_007146	499556	500512	-13.1266	-1.11277	0.20763	0.575128	-13.228	1.00174	0.980497	1	-13.2094	1.02719	0.805081	1	2050	1983	2618	1708	2039	1856	946	1403	1970	1848	1753	2034	1621
nth	NC_007146	1849344	1849979	-13.9875	-1.11251	0.214642	0.590122	-14.0706	1.02741	0.736224	1	-14.1271	-1.05088	0.666652	1	1101	1109	1454	1001	966	1176	479	854	1040	1038	947	1019	790
mukB	NC_007146	1631255	1626723	-9.63117	-1.11244	0.199887	0.560631	-9.71009	1.03303	0.680121	1	-9.72775	1.00638	0.949637	1	23161	22602	29143	20824	21213	19695	11340	16949	21914	21698	19909	21644	18155
tuf	NC_007146	668459	667275	-6.3329	-1.11237	0.199237	0.560481	-6.39075	1.06347	0.435219	1	-6.42393	1.01373	0.896396	1	224133	232270	278298	198832	232651	184328	108180	161630	226723	227988	194358	219622	178366
trpA	NC_007146	1568915	1568109	-13.592	-1.1118	0.215959	0.592489	-13.6672	1.03764	0.650841	1	-13.616	1.11279	0.333274	1	1468	1369	2003	1158	1622	1262	704	1107	1330	1468	1433	1436	1358
relA	NC_007146	429633	431864	-11.3062	-1.11144	0.205605	0.571883	-11.3535	1.07852	0.341799	1	-11.3655	1.05961	0.593056	1	7342	7103	8966	6273	6882	6553	3374	5554	7082	7169	6516	6827	6297
NTHI0619	NC_007146	577993	578595	-13.5594	-1.11085	0.221399	0.601064	-13.6152	1.06505	0.441728	1	-13.441	1.35237	0.00619558	0.163694	1449	1412	2098	1197	1662	1190	769	1303	1198	1563	2173	1319	1725
tnpA	NC_007146	127960	124955	-14.3671	-1.11	0.227641	0.611944	-14.4561	1.0162	0.837675	1	-14.4015	1.09793	0.401487	1	819	858	1141	710	964	770	364	601	821	823	734	989	730
NTHI0414	NC_007146	400662	401399	-13.4183	-1.10961	0.225061	0.6067	-13.4526	1.09641	0.260931	0.995552	-13.4464	1.10377	0.371042	1	1658	1516	2287	1436	1553	1469	838	1371	1553	1720	1810	1291	1601
NTHI1609	NC_007146	1501043	1500948	-14.842	-1.10888	0.258061	0.653583	-14.9397	1.00384	0.988436	1	-14.9283	1.01283	0.921672	1	642	624	745	540	582	467	357	466	577	543	603	522	498
NTHI0107	NC_007146	98441	99196	-16.2208	-1.10767	0.308498	0.713759	-16.363	-1.06127	0.532217	1	-16.258	1.0873	0.50459	1	251	205	325	200	272	174	119	139	209	231	192	286	197
NTHI1250	NC_007146	1190754	1189960	-12.4454	-1.10763	0.224144	0.605038	-12.4794	1.09464	0.259741	0.995409	-12.503	1.05835	0.602353	1	3230	3230	4176	2818	3303	2885	1519	2551	3336	3259	3099	2935	2873
NTHI1735	NC_007146	1591380	1591736	-20.0718	-1.1073	0.721032	0.933609	NA	NA	NA	NA	NA	NA	NA	NA	18	12	24	11	20	13	9	12	18	13	19	12	10
ftsW	NC_007146	1238907	1240091	-12.8153	-1.10728	0.227919	0.611944	-12.8546	1.08642	0.30348	1	-12.8612	1.07533	0.506611	1	2459	2433	3369	2241	2440	2257	1186	2109	2452	2422	2563	2179	2251
Thr_tRNA	#N/A	#N/A	#N/A	-9.1847	-1.10719	0.220173	0.600771	-9.22549	1.08386	0.308325	1	-9.24108	1.05875	0.596897	1	30214	31964	39622	26537	34980	25426	14396	21579	33011	33006	26917	31842	27057
tyrA	NC_007146	1688649	1687525	-13.9325	-1.10711	0.237222	0.626055	-14.0509	-1.02751	0.753569	1	-14.0256	1.00755	0.944057	1	1163	1127	1508	976	1226	1024	537	793	1059	1054	906	1293	859
dnaQ	NC_007146	215458	214691	-12.8842	-1.1067	0.230413	0.615916	-12.9882	-1.00738	0.93422	1	-12.9277	1.07911	0.48684	1	2403	2278	3189	1978	2380	2288	1123	1729	2215	2171	2220	2538	1983
NTHI0157	NC_007146	139118	139735	-14.9091	-1.10636	0.261713	0.660357	-14.9819	1.03635	0.692126	1	-14.9499	1.08158	0.492821	1	591	559	783	466	614	523	295	379	588	618	515	586	553
sppA	NC_007146	1482511	1484358	-12.2254	-1.10542	0.232251	0.618618	-12.3373	-1.01956	0.81489	1	-12.3017	1.0299	0.784795	1	3935	3575	4873	3220	3746	3586	1741	2562	3521	3500	3232	3901	3034
tatC	NC_007146	264186	264956	-12.1027	-1.10528	0.233225	0.618753	-12.2232	-1.03193	0.699864	1	-12.3141	-1.17162	0.153017	1	3764	4120	5673	3634	3782	3874	1988	2873	3846	3556	3076	3215	2851
NTHI0097	NC_007146	88857	89132	-18.0336	-1.10472	0.423615	0.810003	-18.0656	1.09423	0.480753	1	-18.0554	1.11957	0.441652	1	64	62	96	52	73	69	26	47	79	65	55	87	55
nudC	NC_007146	522150	521356	-14.1968	-1.10455	0.256768	0.653318	-14.1613	1.2022	0.027565	0.30201	-14.2537	1.055	0.634352	1	1006	897	1257	783	973	835	503	857	1063	1061	891	934	825
NTHI0364	NC_007146	350440	350763	-11.6397	-1.10453	0.233941	0.619836	-11.8558	-1.17877	0.0417332	0.418375	-11.7099	1.03889	0.72396	1	6388	5116	7014	4615	5320	6013	2555	3312	4577	4559	4039	7279	4219
glyA	NC_007146	1002261	1003526	-8.86552	-1.1041	0.233015	0.618753	-8.88297	1.11641	0.163606	0.852606	-8.85344	1.16097	0.168512	1	37390	38471	51481	34564	39196	32596	18968	32723	37878	40675	40576	41014	35819
citF	NC_007146	25745	24243	-11.5783	-1.10346	0.239329	0.628901	-11.6677	1.00986	0.900067	1	-11.6195	1.07785	0.490507	1	5993	5635	7781	5163	5869	5084	2955	4555	5445	5346	5644	5950	5051
lpt6	NC_007146	372099	373754	-12.4144	-1.10338	0.242272	0.634388	-12.4793	1.04481	0.584338	1	-12.4225	1.12928	0.265925	1	3324	3149	4410	2636	3484	3046	1598	2463	3222	3260	3007	3835	2954
folK	NC_007146	69254	69736	-13.8242	-1.10334	0.253158	0.650741	-13.9067	1.01974	0.813284	1	-13.9334	-1.0186	0.875379	1	1292	1226	1554	1130	1153	1155	596	898	1222	1167	1058	1126	1007
argR	NC_007146	1309347	1308892	-14.1793	-1.10298	0.256974	0.653318	-14.2899	-1.01985	0.830165	1	-14.355	-1.11486	0.341734	1	902	988	1313	858	909	986	430	708	860	895	747	812	719
def	NC_007146	677597	677088	-11.4157	-1.10295	0.241256	0.632549	-11.4796	1.04573	0.574566	1	-11.5036	1.00942	0.928382	1	6870	6481	8266	5831	6350	5647	3414	5042	6532	6286	6090	5840	5477
rplP	NC_007146	908231	908641	-7.15211	-1.10288	0.23788	0.626969	-7.14745	1.1497	0.0773343	0.594081	-7.18227	1.09303	0.410926	1	118068	130317	168911	116700	117742	102317	68216	108430	129584	138648	133621	112182	115387
prfA	NC_007146	1464321	1465406	-11.7508	-1.10246	0.244331	0.638243	-11.7684	1.11448	0.174537	0.872685	-11.7322	1.16947	0.150743	1	5274	4934	7038	4629	5259	4384	2642	4430	5067	5549	5952	4672	5288
malQ	NC_007146	1664433	1662334	-13.5838	-1.10228	0.256149	0.653318	-13.7149	-1.04997	0.563029	1	-13.8022	-1.18549	0.130405	1	1203	1550	2112	1301	1328	1446	698	1119	1237	1238	1101	1185	961
miaA	NC_007146	73492	74427	-12.9879	-1.10227	0.24979	0.646715	-13.0629	1.02952	0.718167	1	-13.1204	-1.05232	0.650659	1	2281	2165	2834	1962	2067	2169	1036	1585	2185	2168	1902	1814	1785
NTHI1851	NC_007146	1706035	1704896	-17.3027	-1.10206	0.375544	0.775695	-17.3486	1.07102	0.510108	1	-17.1917	1.33863	0.0253993	0.432218	101	110	157	95	116	107	47	98	83	127	133	131	125
aspA	NC_007146	627113	625686	-13.1844	-1.1015	0.256362	0.653318	-13.3301	-1.07224	0.397446	1	-13.3181	-1.05496	0.633667	1	1827	1906	2658	1538	1792	1987	963	1332	1680	1662	1453	1935	1441
NTHI1208	NC_007146	1152281	1153390	-8.17152	-1.10142	0.244379	0.638243	-8.29132	-1.03474	0.670286	1	-8.2745	-1.01221	0.915611	1	62429	61740	81145	49708	70255	55568	29495	41615	57626	58023	48870	65502	48293
gmhA	NC_007146	1281731	1281147	-12.0953	-1.1013	0.249874	0.646715	-12.2371	-1.06673	0.426028	1	-12.1654	1.0345	0.753945	1	4378	3841	5305	3427	4216	3841	1964	2723	3640	3669	3435	4583	3215
ssb2	NC_007146	99930	100352	-15.991	-1.10081	0.310807	0.713759	-16.1352	-1.07139	0.499171	1	-16.0286	1.08596	0.486149	1	274	262	376	233	307	250	120	183	225	263	228	318	243
ddl	NC_007146	1242792	1243712	-12.4649	-1.10029	0.258263	0.653583	-12.4661	1.13783	0.108553	0.711091	-12.4073	1.2308	0.0576484	0.742038	3133	3048	4330	2822	3131	2549	1723	2995	2873	3440	3985	2824	3399
licD	NC_007146	1485193	1484396	-11.8233	-1.10015	0.254733	0.65257	-11.8965	1.03004	0.710802	1	-11.9934	-1.11141	0.33994	1	4893	4972	6461	4390	4331	4896	2473	3551	4843	4941	3860	4167	3697
NTHI0620	NC_007146	578595	579068	-13.7075	-1.09986	0.266635	0.667627	-13.8298	-1.03964	0.647614	1	-13.755	1.06675	0.557727	1	1238	1349	1858	1091	1436	1261	629	949	1147	1264	1301	1256	1200
dapB	NC_007146	1508204	1509016	-12.1944	-1.09975	0.258299	0.653583	-12.204	1.12431	0.143721	0.812614	-12.1607	1.19194	0.10777	1	3826	3661	5179	3226	3815	3439	1965	3352	3623	4182	4410	3461	4056
NTHI1611	NC_007146	1501611	1501255	-17.6246	-1.09956	0.489274	0.851809	-17.7247	-1.00727	0.915533	1	-17.7826	-1.09886	0.500413	1	89	74	132	79	86	73	50	53	85	93	74	82	58
NTHI0739	NC_007146	697836	699131	-11.8126	-1.09915	0.258378	0.653583	-11.9252	-1.02628	0.751253	1	-11.9172	-1.0156	0.892701	1	5045	4954	6424	4221	5025	4829	2336	3555	4722	4387	4101	5077	3812
NTHI1533	NC_007146	1440573	1440761	-14.3229	-1.09911	0.291866	0.699556	-14.2289	1.29718	0.00198332	0.0364821	-14.1923	1.35481	0.00672678	0.170274	814	862	1228	762	953	556	526	900	935	1107	1226	757	1112
NTHI0854	NC_007146	803359	803979	-13.8357	-1.09874	0.277132	0.682438	-13.9168	1.01733	0.840101	1	-13.9095	1.0251	0.823947	1	1329	1110	1610	1044	1263	1037	642	899	1190	1169	1108	1150	1055
rph	NC_007146	369606	368890	-13.1178	-1.09838	0.270661	0.673638	-13.1575	1.07711	0.360773	1	-13.0975	1.16806	0.157725	1	1976	1958	2742	1873	1904	1751	1027	1705	1825	2107	2388	1715	2061
NTHI1958	NC_007146	1804294	1804653	-14.2979	-1.09689	0.288444	0.695518	-14.3618	1.04007	0.638711	1	-14.3083	1.12007	0.310715	1	857	889	1194	743	927	837	423	648	884	893	836	1018	785
narQ	NC_007146	363104	364807	-13.3357	-1.09672	0.280267	0.685666	-13.4995	-1.10438	0.227548	0.963425	-13.4375	-1.015	0.897182	1	1815	1677	2213	1450	1656	1633	901	1084	1525	1509	1478	1718	1329
uvrC	NC_007146	60865	59036	-13.1554	-1.09636	0.279386	0.684763	-13.2341	1.01849	0.821507	1	-13.2473	-1.00145	0.994935	1	2097	1910	2442	1790	1851	1782	985	1512	1829	1873	1895	1584	1675
rnpA	NC_007146	1121291	1121650	-11.6152	-1.09549	0.27542	0.680925	-11.6849	1.03048	0.705943	1	-11.7485	-1.06072	0.595314	1	5817	5783	7152	5003	5433	5464	2808	3985	6086	5407	4863	5001	4361
NTHI0708	NC_007146	665447	666112	-12.777	-1.09547	0.279558	0.684763	-12.8514	1.02383	0.768776	1	-12.8795	-1.01588	0.891845	1	2531	2626	3231	2180	2558	2469	1207	1817	2667	2375	1913	2734	2026
rnhA	NC_007146	215519	215983	-14.5356	-1.09458	0.3146	0.718758	-14.606	1.02919	0.751269	1	-14.6211	1.00386	0.978478	1	695	790	1003	641	659	708	424	567	692	772	602	708	690
NTHI0106	NC_007146	96921	98144	-16.7914	-1.09454	0.379378	0.77988	-16.9867	-1.1564	0.178868	0.881154	-16.8425	1.06023	0.644671	1	167	145	209	135	170	147	70	90	126	143	128	176	139
putP	NC_007146	1668709	1670223	-12.5108	-1.0944	0.284809	0.691971	-12.5681	1.04726	0.566446	1	-12.6047	-1.006	0.961271	1	3141	3027	3928	2635	2983	2834	1569	2363	2999	3046	2781	2725	2548
hel	NC_007146	768257	769081	-7.86265	-1.09348	0.281458	0.686251	-7.89645	1.08083	0.324893	1	-7.93459	1.02335	0.828323	1	77334	77561	97994	66208	82088	65724	38537	59322	77537	81394	65934	78109	64764
rpsC	NC_007146	907510	908217	-6.70189	-1.09304	0.283504	0.690227	-6.68131	1.16466	0.0535471	0.485547	-6.73612	1.07634	0.496048	1	163846	174598	229054	165186	160163	129056	97512	155111	181913	185355	183267	150219	154776
ribD	NC_007146	1063029	1064147	-12.3982	-1.09268	0.29262	0.699713	-12.4814	1.00879	0.912016	1	-12.4548	1.04523	0.684239	1	3395	3135	4419	2855	3292	3051	1671	2491	3025	3240	3217	2954	2974
map	NC_007146	1883873	1883067	-12.6447	-1.09223	0.29585	0.703255	-12.6795	1.07828	0.349844	1	-12.6853	1.06816	0.546148	1	2892	2759	3531	2496	2743	2529	1397	2202	2773	2928	2717	2457	2690
lolE	NC_007146	1475932	1477182	-12.8853	-1.09221	0.298007	0.703393	-12.9599	1.02045	0.802773	1	-12.9162	1.08231	0.470695	1	2462	2244	3090	2059	2384	2101	1204	1758	2222	2352	2432	2175	2154
hmw2B	NC_007146	1373899	1372262	-11.5608	-1.09174	0.29387	0.701867	-11.6145	1.04995	0.539413	1	-11.5931	1.08024	0.477547	1	5918	5637	8031	5607	5586	5378	2885	5149	5356	5636	6129	5673	5135
tsaA	NC_007146	204677	205285	-9.35686	-1.09161	0.291197	0.699556	-9.43485	1.01497	0.848808	1	-9.41537	1.04106	0.708393	1	28607	27265	33560	24585	28904	23609	13069	19082	27423	26507	22915	30237	22544
lepB	NC_007146	16073	15024	-11.5264	-1.09099	0.297687	0.703393	-11.5518	1.0914	0.272382	0.99718	-11.5797	1.04865	0.660927	1	6368	5742	7862	5337	5756	5725	3059	5077	5821	6409	6039	5276	5471
NTHI1960	NC_007146	1805307	1805888	-12.4124	-1.09072	0.302538	0.70827	-12.4617	1.05521	0.503328	1	-12.4687	1.04349	0.695638	1	3294	3136	4410	2833	3359	2937	1653	2589	3165	3322	2885	3347	2861
hscB	NC_007146	467182	466658	-12.5076	-1.09001	0.307538	0.713759	-12.5858	1.01312	0.870742	1	-12.5354	1.084	0.46083	1	2914	2997	4261	2684	3177	2578	1608	2428	2771	2933	2986	2966	2866
NTHI1058	NC_007146	1006023	1006586	-13.8047	-1.0898	0.316908	0.720116	-13.9129	-1.02885	0.736501	1	-13.9066	-1.02068	0.860344	1	1373	1211	1506	1118	1189	1199	610	857	1146	1197	1029	1254	977
fmt	NC_007146	676987	676031	-11.1782	-1.08911	0.306448	0.713759	-11.2302	1.04985	0.540423	1	-11.2892	-1.03529	0.755796	1	8029	7550	9765	7015	7409	6972	3909	5879	7805	7625	6790	6580	6372
NTHI0125	NC_007146	111127	113376	-14.9019	-1.08887	0.335433	0.735551	-15.0226	-1.04817	0.608203	1	-14.9114	1.11321	0.344877	1	615	574	727	516	679	478	270	434	492	533	528	729	482
NTHI0145	NC_007146	132460	130460	-14.4572	-1.08836	0.334551	0.735551	-14.6144	-1.10283	0.252451	0.986442	-14.4689	1.1082	0.361511	1	792	800	1021	669	871	694	393	478	705	725	745	960	651
tuf	NC_007146	668459	667275	-6.5329	-1.08831	0.307513	0.713759	-6.56014	1.08559	0.298135	1	-6.61537	1.00365	0.969258	1	192647	198970	241458	180801	192870	163414	97133	149161	200515	202892	176700	178155	159811
Ser_tRNA	#N/A	#N/A	#N/A	-10.6864	-1.08818	0.309738	0.713759	-10.7311	1.05972	0.463779	1	-10.7509	1.03022	0.781182	1	11235	10906	13401	9567	11468	10207	4936	7967	11880	10517	9954	10947	8851
pstS	NC_007146	1616989	1618008	-8.99152	-1.08816	0.308926	0.713759	-9.05194	1.03665	0.647666	1	-8.96719	1.16425	0.160639	1	32630	33513	50585	27892	38394	31753	17830	27909	30565	36959	39129	33818	35206
pflA	NC_007146	254108	253368	-13.9989	-1.08803	0.337128	0.737719	-14.0506	1.04967	0.568096	1	-13.9315	1.23389	0.0593982	0.754883	1071	1056	1480	903	1010	1009	618	891	884	1227	1323	1085	1157
Arg_tRNA	#N/A	#N/A	#N/A	-10.4666	-1.08795	0.310916	0.713759	-10.5133	1.0565	0.487453	1	-10.5449	1.00993	0.923918	1	13037	12610	15783	11385	13034	11511	5974	9362	13767	12098	11513	12344	10107
engA	NC_007146	214009	212495	-12.0083	-1.08753	0.317427	0.72048	-12.0276	1.09686	0.248066	0.984512	-12.0018	1.13416	0.24842	1	4370	4332	5556	3924	4466	3601	2242	3596	4319	4579	4937	3888	4189
NTHI0184	NC_007146	166626	166282	-13.3504	-1.08735	0.325653	0.727822	-13.4679	-1.04471	0.60023	1	-13.3955	1.05732	0.612213	1	1899	1555	2169	1497	1700	1612	841	1274	1499	1518	1707	1643	1457
mdh	NC_007146	1309554	1310489	-11.3576	-1.08732	0.316061	0.719784	-11.4836	-1.05712	0.491693	1	-11.4165	1.037	0.736393	1	6216	6727	9646	5637	7331	6276	3327	5079	6052	5722	5813	8022	5113
mrcB	NC_007146	1884715	1887060	-13.1996	-1.08722	0.325729	0.727822	-13.2854	1.0003	0.996821	1	-13.3297	-1.06386	0.58202	1	1887	1849	2529	1655	1800	1867	940	1340	1846	1830	1707	1487	1532
tnaA	NC_007146	782177	783595	-15.0093	-1.08718	0.357768	0.757256	-15.0591	1.05135	0.56891	1	-14.9698	1.18737	0.132922	1	554	498	739	459	583	465	278	425	502	571	596	614	504
NTHI1360	NC_007146	1290180	1289545	-13.8842	-1.08715	0.334061	0.735551	-13.914	1.08091	0.347908	1	-13.925	1.0635	0.580189	1	1185	1150	1560	940	1183	1169	602	945	1142	1274	1013	1314	1027
ftsQ	NC_007146	1243712	1244476	-13.5607	-1.08665	0.33856	0.739501	-13.5941	1.07485	0.383996	1	-13.5366	1.15875	0.184193	1	1497	1373	2019	1333	1446	1145	856	1316	1344	1485	1742	1387	1417
NTHI1573	NC_007146	1465429	1465899	-14.3353	-1.08663	0.348441	0.748455	-14.3373	1.12277	0.169705	0.865273	-14.2469	1.26825	0.0336923	0.52445	840	805	1221	793	886	692	459	762	847	934	1176	717	994
pheT	NC_007146	1511217	1513604	-10.0679	-1.08659	0.318197	0.721413	-10.0588	1.13977	0.0986049	0.683084	-9.99945	1.23463	0.0520787	0.679052	16337	15669	23122	14878	17543	13436	8727	15371	15757	18429	20354	15196	18679
mnmC	NC_007146	1489828	1487816	-12.3895	-1.08647	0.323386	0.725815	-12.4756	-1.00092	0.99598	1	-12.5141	-1.05646	0.622782	1	3487	3214	4238	2972	3337	3168	1575	2368	3262	3152	2700	3267	2453
NTHI0494	NC_007146	466607	465921	-12.8651	-1.08621	0.328912	0.730067	-12.9285	1.03056	0.709409	1	-12.8996	1.07083	0.532134	1	2285	2421	3188	2078	2537	2062	1217	1848	2271	2372	2337	2248	2220
mutT	NC_007146	1023788	1024198	-14.4923	-1.08615	0.349024	0.748455	-14.542	1.05088	0.555215	1	-14.5315	1.06704	0.561273	1	744	715	1115	675	666	850	371	624	726	789	820	564	790
Pro_tRNA	#N/A	#N/A	#N/A	-12.0301	-1.08574	0.327271	0.72866	-12.0879	1.03805	0.641285	1	-12.1314	-1.02632	0.81696	1	4530	4311	5112	4412	4010	3291	2232	3343	4224	4092	4022	3797	3270
thrS	NC_007146	1644621	1642690	-9.81911	-1.08562	0.322828	0.725815	-9.83822	1.09541	0.249524	0.984665	-9.91151	-1.01153	0.920753	1	20278	19966	24542	17827	19321	18777	9550	15575	21112	20490	17605	18125	16274
xylA	NC_007146	1211761	1213080	-16.1396	-1.08514	0.412506	0.803906	-16.1819	1.06061	0.543684	1	-16.1213	1.15174	0.243884	1	246	258	307	198	253	237	128	201	234	255	262	250	245
pilC	NC_007146	395027	393807	-16.1262	-1.08477	0.409405	0.803906	-16.1699	1.05788	0.570871	1	-16.2052	1.00776	0.949943	1	253	229	343	208	254	243	122	171	280	250	222	248	201
NTHI0134	NC_007146	119292	122162	-14.4209	-1.08438	0.357666	0.757256	-14.5349	-1.0425	0.626996	1	-14.4514	1.0746	0.524067	1	798	840	1034	668	887	708	423	570	734	757	706	927	709
NTHI0159	NC_007146	140804	140613	-16.9436	-1.08331	0.467399	0.838367	-17.0731	-1.06536	0.580785	1	-17.023	1.00367	1.00228	1	115	158	194	107	140	144	76	117	91	140	102	170	110
NTHI1100	NC_007146	1048492	1047311	-13.1605	-1.08306	0.348909	0.748455	-13.2401	1.00495	0.949725	1	-13.173	1.10129	0.380406	1	1896	1902	2636	1613	2012	1808	1003	1574	1654	1909	2004	1863	1842
NTHI1849	NC_007146	1704355	1703591	-15.6428	-1.08277	0.386507	0.784109	-15.7057	1.02771	0.74854	1	-15.6567	1.10233	0.40183	1	374	327	445	279	407	320	161	269	324	353	309	373	342
NTHI0332	NC_007146	320665	320198	-12.3868	-1.08265	0.345399	0.747776	-12.4823	-1.01777	0.831301	1	-12.4658	1.00369	0.970222	1	3382	3234	4348	3046	3338	2961	1669	2465	3190	2977	2793	3433	2728
folE	NC_007146	1554705	1555361	-11.7085	-1.08256	0.343262	0.747078	-11.7483	1.06146	0.454747	1	-11.776	1.01974	0.855181	1	5228	5480	6791	4812	5260	4796	2717	4171	5558	5220	4637	5499	4416
parE	NC_007146	1498048	1496150	-11.9264	-1.0824	0.344269	0.747776	-11.9541	1.07912	0.34017	1	-11.9815	1.03759	0.732737	1	4684	4468	5917	4094	4782	4145	2220	3631	4705	4738	4205	4216	4232
pheS	NC_007146	1510194	1511183	-11.6771	-1.0821	0.346194	0.747776	-11.6753	1.12366	0.143879	0.812614	-11.6287	1.19602	0.100296	1	5549	5148	7269	4910	5631	4532	2856	4964	5188	5900	6515	4945	5813
hemY	NC_007146	813649	812363	-11.0005	-1.08172	0.346046	0.747776	-11.0506	1.04548	0.574915	1	-11.087	-1.00699	0.953539	1	8930	8526	11142	7623	8596	8287	4337	6640	8819	8625	6999	9340	6876
sun	NC_007146	676031	674679	-10.9198	-1.08168	0.346007	0.747776	-10.9571	1.06427	0.432345	1	-11.0071	-1.00822	0.944879	1	9581	8999	11628	8423	9027	8559	4519	7435	9242	9167	8496	7874	7930
traN	NC_007146	1596348	1597529	-16.7096	-1.08167	0.474964	0.842286	-16.8561	-1.09149	0.369897	1	-16.8448	-1.08149	0.536153	1	155	200	187	99	149	196	101	105	152	147	143	145	124
hmw1B	NC_007146	1835147	1836784	-11.3949	-1.08136	0.349105	0.748455	-11.4516	1.03565	0.658422	1	-11.4261	1.07089	0.528064	1	6588	6359	8906	6509	6419	5704	3275	5553	6000	6445	7036	6208	5680
rpmB	NC_007146	1070753	1070517	-9.14173	-1.08116	0.347247	0.748455	-9.16383	1.08614	0.295946	1	-9.20261	1.02737	0.80059	1	32432	30998	40225	28658	32795	26956	16023	23920	33363	33831	28924	30125	27569
lpxA	NC_007146	1165209	1164421	-11.0762	-1.08094	0.350295	0.748612	-11.1355	1.03154	0.694528	1	-11.1474	1.01368	0.897161	1	8551	8061	10500	7325	8446	7773	3972	6073	8332	8194	7469	7741	7135
thiE	NC_007146	507548	508228	-13.3233	-1.08085	0.36293	0.762647	-13.3591	1.06558	0.435788	1	-13.2397	1.25453	0.0394183	0.576891	1785	1693	2239	1551	1814	1472	905	1521	1557	1785	2168	1664	1960
NTHI1101	NC_007146	1049074	1048493	-13.4203	-1.08037	0.364177	0.76367	-13.5021	-1.00063	1	1	-13.4375	1.09253	0.421817	1	1622	1654	2059	1411	1603	1605	791	1250	1452	1586	1645	1646	1456
moaA	NC_007146	1826870	1825857	-12.0481	-1.08032	0.35685	0.756989	-12.4636	-1.58924	1.51904e-08	6.92199e-07	-12.1227	1.00856	0.934708	1	4637	3925	5236	3280	4368	4182	2142	1845	2622	2575	3475	4208	3675
sRNA_175	NC_007146	1292860	1292998	-14.4405	-1.07979	0.384827	0.784109	-14.5204	1.00165	0.988741	1	-14.5404	-1.02844	0.808119	1	843	773	1015	739	746	747	413	608	778	736	692	815	589
sRNA_201	NC_007146	1500735	1501276	-14.2052	-1.07958	0.38457	0.784109	-14.2911	-1.00692	0.936398	1	-14.2771	1.00937	0.935577	1	974	925	1198	856	902	827	512	751	893	822	949	815	780
rpmC	NC_007146	908641	908832	-7.75473	-1.07955	0.356175	0.756989	-7.74966	1.12604	0.132947	0.783649	-7.78514	1.06979	0.532371	1	76583	84347	111242	74891	77322	70657	46171	69510	85846	90546	87708	72710	74850
ptsI	NC_007146	1876685	1874958	-11.6944	-1.07943	0.361366	0.762547	-11.7614	1.01893	0.812477	1	-11.6556	1.17752	0.133564	1	5234	5063	7508	4637	5904	4525	2764	4331	4764	5341	5460	6293	5230
murI	NC_007146	1908991	1908182	-14.315	-1.07887	0.386791	0.784109	-14.3885	1.00976	0.9084	1	-14.4048	-1.01416	0.907906	1	854	870	1154	768	854	834	442	679	849	804	800	736	762
NTHI1336	NC_007146	1272482	1272826	-13.2179	-1.07877	0.372211	0.773087	-13.3376	-1.05634	0.507011	1	-13.2179	1.11615	0.318263	1	1843	1815	2509	1542	2102	1677	923	1239	1796	1676	1510	2663	1492
murA	NC_007146	1187374	1186100	-10.4237	-1.07868	0.36273	0.762647	-10.4227	1.119	0.156155	0.834908	-10.4931	1.01342	0.899037	1	13303	12763	16506	11700	13062	11650	6576	10704	13893	13882	12049	12064	11050
icc	NC_007146	489673	490497	-13.6476	-1.07854	0.376227	0.775993	-13.659	1.09994	0.243438	0.979326	-13.6733	1.07843	0.493317	1	1347	1352	1883	1226	1428	1344	650	1160	1459	1420	1340	1406	1259
NTHI0104	NC_007146	96220	96771	-17.648	-1.07824	0.493934	0.854085	-17.864	-1.2083	0.135473	0.787312	-17.7298	1.00504	0.966446	1	100	87	96	78	90	89	34	38	80	74	69	91	73
murD	NC_007146	1237571	1238884	-11.8154	-1.07821	0.368521	0.768573	-11.8565	1.05525	0.500145	1	-11.8749	1.02717	0.803319	1	5055	4833	6347	4553	4874	4470	2490	4039	4825	4913	4735	4514	4320
NTHI0594	NC_007146	555164	556315	-13.3355	-1.07787	0.375697	0.775695	-13.4675	-1.07501	0.384123	1	-13.4109	1.00665	0.948037	1	2009	1561	2060	1564	1638	1786	788	1155	1568	1536	1503	1720	1428
hslO	NC_007146	926102	925221	-12.9468	-1.07642	0.383153	0.784109	-13.0718	-1.06606	0.436256	1	-13.0599	-1.04886	0.671521	1	2233	2339	2811	1959	2199	2295	1084	1506	2117	2009	1915	2142	1720
phnA	NC_007146	47897	48259	-14.0631	-1.07591	0.3959	0.795181	-14.1626	-1.02961	0.736985	1	-14.1353	1.00904	0.93396	1	1060	1053	1292	925	994	1065	494	756	922	1003	880	1175	780
thd1	NC_007146	862497	864038	-11.0769	-1.07586	0.380011	0.77988	-11.0663	1.13101	0.121141	0.749655	-11.131	1.03266	0.764944	1	8361	8004	10729	6914	9423	7428	3939	6606	9179	9061	7394	8649	6862
rbn	NC_007146	374581	373772	-13.5684	-1.07523	0.394255	0.794436	-13.6904	-1.0629	0.4673	1	-13.677	-1.0419	0.719252	1	1442	1444	1936	1215	1390	1642	677	1013	1334	1318	1192	1497	1100
NTHI1591	NC_007146	1481258	1481812	-12.8791	-1.07446	0.396595	0.795181	-12.9774	-1.0295	0.724825	1	-12.9705	-1.02129	0.853371	1	2376	2271	3129	2114	2421	2119	1203	1763	2094	2227	2097	2296	1836
NTHI1344	NC_007146	1277994	1277689	-14.4107	-1.07445	0.408119	0.803906	-14.4843	1.00524	0.943801	1	-14.4632	1.03631	0.747686	1	809	819	1055	687	836	846	379	606	742	837	742	850	685
tatA	NC_007146	263325	263612	-12.1156	-1.07439	0.393314	0.793334	-12.1665	1.03724	0.64675	1	-12.2992	-1.16052	0.179009	1	3578	3855	5897	3854	3784	3663	2016	3331	4036	3620	3115	3643	2577
dapD	NC_007146	1336924	1337751	-11.2276	-1.07437	0.390204	0.788694	-11.215	1.13229	0.118228	0.742609	-11.0835	1.35501	0.00517548	0.141674	7195	7221	10062	5994	9205	5608	3920	6799	6917	8472	10447	7201	9130
galM	NC_007146	935319	934294	-13.3478	-1.07435	0.398078	0.795622	-13.4385	-1.01874	0.828098	1	-13.3854	1.05627	0.61791	1	1724	1705	2168	1439	1838	1640	816	1214	1646	1603	1479	1919	1464
nagA	NC_007146	218688	217543	-12.9559	-1.07398	0.397453	0.795301	-13.0063	1.03762	0.643189	1	-12.9513	1.11894	0.304959	1	2302	2147	2910	2170	2331	1995	1033	1900	1983	2249	2328	2338	2064
rep	NC_007146	726595	724583	-12.5711	-1.07393	0.397316	0.795301	-12.624	1.03402	0.677279	1	-12.66	-1.01759	0.879539	1	3095	2780	3716	2698	2741	2836	1457	2214	3007	2828	2759	2367	2552
ilvD	NC_007146	860579	862417	-10.4292	-1.07384	0.391586	0.790642	-10.4526	1.07677	0.350486	1	-10.4196	1.12533	0.276511	1	13135	12697	16507	10595	15147	11259	6346	9971	13247	13849	12030	15514	11676
NTHI1878	NC_007146	1720376	1720161	-19.1421	-1.0738	0.659044	0.914026	-19.5172	-1.51198	0.0364941	0.377168	-19.3176	-1.14028	0.583823	1	26	35	40	24	36	30	13	18	13	23	27	19	26
NTHI1412	NC_007146	1340903	1341559	-13.5364	-1.07379	0.409329	0.803906	-13.5722	1.05868	0.491429	1	-13.5252	1.12736	0.278693	1	1483	1447	2003	1267	1465	1393	817	1144	1403	1680	1665	1304	1536
NTHI1725	NC_007146	1585979	1586620	-17.9024	-1.07324	0.563371	0.888292	-17.6265	1.6291	2.55089e-05	0.000681937	-17.863	1.17975	0.246826	1	73	68	98	63	92	57	32	94	113	107	78	73	78
glnS	NC_007146	1666698	1665025	-10.6388	-1.07309	0.396602	0.795181	-10.709	1.00879	0.909595	1	-10.6756	1.05545	0.617654	1	11195	11077	14340	9604	11595	10636	5505	8443	10714	10772	10623	11345	9712
galT	NC_007146	937606	936557	-13.7794	-1.07304	0.411999	0.803906	-13.8992	-1.06194	0.476003	1	-13.8537	1.00223	0.981383	1	1192	1262	1717	1119	1327	1176	616	914	1112	1137	1044	1321	1054
ssb	NC_007146	345490	345996	-11.1717	-1.0729	0.398405	0.795622	-11.2571	-1.01266	0.878498	1	-11.218	1.04112	0.708849	1	7793	7785	9668	6776	8260	7079	3750	5282	7722	7372	6657	8540	6488
NTHI1590	NC_007146	1480650	1481258	-13.1493	-1.07265	0.41028	0.803906	-13.2653	-1.05673	0.503017	1	-13.2308	-1.0086	0.94263	1	2034	1860	2537	1657	1903	1923	1020	1446	1695	1772	1738	1981	1520
rpsL	NC_007146	706322	706696	-8.3397	-1.07239	0.399495	0.797008	-8.35098	1.09337	0.25857	0.995409	-8.3932	1.02833	0.793866	1	55352	54745	69877	52460	58298	41549	29315	43494	58940	57756	50073	54483	47516
NTHI1241	NC_007146	1184322	1183549	-14.2095	-1.07235	0.416991	0.805329	-14.2853	1.00015	0.988085	1	-14.3116	-1.03601	0.76286	1	997	871	1216	848	994	904	424	723	859	912	774	934	735
res	NC_007146	1160289	1158124	-13.677	-1.07171	0.41602	0.804798	-13.7906	-1.0543	0.531309	1	-13.6882	1.09326	0.419188	1	1427	1294	1732	1198	1479	1276	629	943	1207	1285	1176	1652	1189
menC	NC_007146	1086246	1087235	-11.9026	-1.0711	0.411635	0.803906	-11.9531	1.03476	0.667666	1	-11.939	1.0541	0.627276	1	4577	4693	5959	4112	4864	4336	2268	3454	4631	4757	4344	4723	4117
pstA	NC_007146	1619049	1619897	-10.5482	-1.07108	0.409529	0.803906	-10.6265	-1.00444	0.958965	1	-10.605	1.0244	0.821548	1	11458	11285	16497	10341	11853	11214	6125	9151	10630	11626	11842	10439	10359
Arg_tRNA	#N/A	#N/A	#N/A	-12.455	-1.07106	0.417584	0.805329	-12.4984	1.04461	0.591031	1	-12.5328	-1.00798	0.94508	1	3090	3297	3976	2993	3162	2378	1831	2431	3376	3018	2784	3272	2452
NTHI2036	NC_007146	1891640	1890903	-15.0236	-1.07089	0.469835	0.838367	-14.9844	1.17136	0.0685812	0.543908	-14.5571	2.10605	3.68282e-11	4.35006e-09	452	433	914	389	707	364	311	570	378	694	1342	513	1120
Trp_tRNA	#N/A	#N/A	#N/A	-17.8781	-1.07076	0.609313	0.903291	-18.0017	-1.06907	0.66082	1	-17.9008	1.07339	0.648739	1	69	79	94	70	70	68	38	70	60	52	105	57	51
sRNA_141	NC_007146	1070698	1070855	-10.4208	-1.07041	0.413625	0.803953	-10.4201	1.10977	0.189169	0.890818	-10.4699	1.03297	0.762813	1	12585	12863	17206	12011	14059	10125	6873	9970	14326	14303	11963	12369	11719
uxuR	NC_007146	56160	56960	-14.0339	-1.07003	0.436412	0.816748	-14.1571	-1.06989	0.423626	1	-14.1672	-1.08572	0.468504	1	1066	994	1432	935	992	1074	535	744	933	963	788	1024	825
frr	NC_007146	923280	922723	-10.5609	-1.06996	0.416206	0.804798	-10.5859	1.07077	0.388289	1	-10.6319	1.00312	0.973314	1	11821	11594	15193	10745	12381	10594	5763	8896	12917	11933	10036	11957	9884
NTHI1956	NC_007146	1802495	1801644	-13.3294	-1.06989	0.430201	0.813649	-13.3549	1.06984	0.410222	1	-13.3071	1.14027	0.234106	1	1801	1636	2231	1522	1801	1487	924	1364	1717	1851	1786	1797	1716
galK	NC_007146	936522	935326	-13.2033	-1.06979	0.426218	0.811398	-13.2823	-1.00684	0.93895	1	-13.2291	1.06813	0.548344	1	1870	1920	2380	1614	2076	1715	928	1338	1817	1854	1663	2131	1652
NTHI1534	NC_007146	1440765	1441115	-13.876	-1.06914	0.44401	0.821438	-13.7791	1.26657	0.00415117	0.0705347	-13.7288	1.35287	0.00637577	0.166267	1073	1200	1625	1001	1364	896	659	1240	1243	1480	1635	1024	1599
rpsT	NC_007146	1084172	1084435	-10.0897	-1.06908	0.421983	0.808793	-10.0637	1.14775	0.0820227	0.609095	-10.0986	1.09038	0.424695	1	16722	15186	21778	15211	17214	12490	8977	13609	18199	18262	16947	14383	16345
NTHI2055	NC_007146	128729	129589	-9.61798	-1.06895	0.421896	0.808793	-9.61783	1.1075	0.196884	0.911667	-9.61598	1.10804	0.343745	1	22950	22720	28304	21169	24834	18693	11190	18692	23460	24705	23264	22626	21571
NTHI2038	NC_007146	1893194	1892553	-13.852	-1.06854	0.439688	0.817942	-13.9319	-1.00953	0.920743	1	-13.7082	1.34897	0.00678384	0.170274	1202	1114	1648	967	1594	927	583	912	1049	1212	1290	1874	1246
NTHI1413	NC_007146	1342022	1341606	-13.7369	-1.0684	0.44089	0.818679	-13.8337	-1.03316	0.699754	1	-13.842	-1.0454	0.695883	1	1266	1272	1745	1117	1318	1297	639	917	1155	1298	953	1480	955
ppx	NC_007146	771064	770050	-11.9982	-1.06804	0.432302	0.815334	-12.0863	-1.02107	0.798792	1	-12.0909	-1.0288	0.800692	1	4227	4268	5789	3753	4528	4073	2195	3073	3963	4354	3922	3853	3597
NTHI0703	NC_007146	662468	661851	-12.6098	-1.06773	0.436255	0.816748	-12.6691	1.01878	0.815325	1	-12.6812	1.00035	0.994342	1	2904	2846	3542	2682	2945	2500	1405	2211	2793	2717	2482	2999	2230
mltC	NC_007146	889391	890464	-11.6337	-1.06749	0.434831	0.816475	-11.6816	1.03487	0.666741	1	-11.6407	1.09343	0.411604	1	5573	5492	7283	4798	5999	5012	2889	4265	5462	5748	5575	5599	5300
NTHI1102	NC_007146	1049539	1049087	-14.1629	-1.06728	0.456038	0.831649	-14.2473	-1.01635	0.852649	1	-14.1888	1.06609	0.566784	1	948	937	1302	865	922	959	491	724	852	967	949	959	876
NTHI1560	NC_007146	1459290	1459009	-18.1347	-1.0667	0.616239	0.905227	-18.1726	1.04906	0.739101	1	-18.1458	1.08999	0.58261	1	56	69	77	60	59	59	29	49	62	62	66	68	48
rplV	NC_007146	907160	907492	-7.56898	-1.06663	0.436601	0.816748	-7.53667	1.15503	0.0680738	0.543908	-7.60232	1.05109	0.643838	1	89086	94154	124141	92234	86605	68373	56677	85269	99827	102477	101158	82410	81379
pyrD	NC_007146	1598015	1599034	-13.9945	-1.06618	0.459476	0.831688	-14.0447	1.03046	0.719321	1	-13.9956	1.10233	0.381425	1	1139	999	1438	931	1105	1068	547	798	1074	1137	1022	1231	995
rec2	NC_007146	66943	64577	-15.857	-1.06587	0.491036	0.851809	-15.9088	1.02757	0.759866	1	-15.9353	-1.00653	0.974293	1	308	287	386	230	334	309	140	218	302	305	252	308	244
ung	NC_007146	18688	19347	-13.6301	-1.0654	0.456621	0.831649	-13.6887	1.01789	0.824038	1	-13.7198	-1.02439	0.836236	1	1340	1412	1846	1187	1355	1554	647	1042	1444	1334	1182	1434	1090
trpS	NC_007146	714092	713082	-11.3367	-1.06524	0.448053	0.826636	-11.4462	-1.05456	0.510861	1	-11.3961	1.0157	0.882894	1	6926	6736	8834	6115	7272	6612	3240	4859	6300	6263	5677	7708	5575
eda	NC_007146	48950	48312	-14.4016	-1.06517	0.473246	0.840809	-14.5131	-1.05745	0.517125	1	-14.4168	1.07979	0.493947	1	819	759	1126	687	865	789	415	593	701	779	789	841	763
licB	NC_007146	1486769	1485891	-12.7319	-1.06501	0.454976	0.831649	-12.7945	1.01194	0.881657	1	-12.8938	-1.13437	0.257585	1	2581	2565	3419	2315	2493	2700	1273	1856	2664	2581	2047	2271	1908
thiQ	NC_007146	1134318	1134971	-13.9759	-1.06485	0.473233	0.840809	-14.0244	1.03166	0.710917	1	-13.9032	1.21747	0.0768268	0.881533	1110	1004	1520	929	1115	1023	600	907	970	1151	1418	959	1219
NTHI1073	NC_007146	1019648	1020169	-13.7413	-1.0648	0.469571	0.838367	-13.7922	1.02813	0.736918	1	-13.7735	1.05212	0.64697	1	1300	1206	1764	1196	1303	1117	697	1138	1150	1242	1444	1015	1204
NTHI1667	NC_007146	1545066	1545641	-9.39253	-1.06473	0.450055	0.828052	-9.40369	1.08575	0.298531	1	-9.50243	-1.0585	0.606615	1	22297	29024	35475	21703	29066	22144	14776	17754	31652	28459	13790	31146	23125
tnpR	NC_007146	128088	128681	-13.9875	-1.06451	0.468735	0.838367	-14.013	1.06446	0.448515	1	-13.9175	1.2144	0.0798809	0.893927	1062	1048	1489	975	1198	987	530	887	1042	1182	1334	1054	1179
ribH	NC_007146	1505106	1505579	-11.8847	-1.06415	0.456918	0.831649	-11.8806	1.10885	0.195595	0.911667	-11.9347	1.02783	0.79844	1	4752	4712	5875	4180	4930	4444	2286	3698	5282	5015	4297	4523	4215
NTHI1846	NC_007146	1701930	1701475	-12.7531	-1.06353	0.469453	0.838367	-12.7361	1.12786	0.13772	0.798058	-12.7076	1.16868	0.155541	1	2859	2386	3144	2349	2664	1945	1506	2176	2693	2900	3122	2190	2758
NTHI1069	NC_007146	1017178	1017972	-12.1842	-1.06331	0.463673	0.837777	-12.2565	-1.00341	0.970887	1	-12.2341	1.02739	0.801812	1	3853	3669	4989	3281	4074	3685	1853	2712	3744	3766	3525	3869	3226
licC	NC_007146	1485894	1485193	-12.3086	-1.06313	0.466373	0.838367	-12.3778	1.00091	0.990447	1	-12.4645	-1.12737	0.279977	1	3423	3520	4516	3044	3320	3584	1781	2389	3567	3493	2742	2965	2687
nrdR	NC_007146	1062577	1063026	-13.319	-1.06281	0.47393	0.841195	-13.4146	-1.03666	0.66686	1	-13.3788	1.01362	0.899423	1	1766	1624	2317	1488	1724	1792	852	1275	1600	1609	1611	1651	1498
NTHI1316	NC_007146	1251503	1250778	-11.6859	-1.06266	0.466455	0.838367	-11.7273	1.03965	0.624074	1	-11.7756	-1.02924	0.797629	1	5533	5181	6927	5002	5480	5179	2560	4199	5557	5252	4606	5103	4466
metN	NC_007146	838059	837022	-11.8314	-1.06241	0.468644	0.838367	-11.8818	1.02649	0.741355	1	-11.8306	1.10125	0.375617	1	5211	4623	6072	4304	5024	4749	2371	3738	4693	4972	4516	5829	4256
hscA	NC_007146	465902	464043	-11.4421	-1.0619	0.471946	0.840809	-11.4622	1.06984	0.396138	1	-11.421	1.13102	0.257643	1	6197	6098	8699	5613	6834	5796	3226	5241	5961	7064	6886	6019	6534
orfM	NC_007146	353070	352483	-12.5293	-1.0619	0.475968	0.84308	-12.6008	-1.00358	0.967067	1	-12.5717	1.03616	0.744176	1	3059	2949	3807	2548	3120	2849	1556	2062	3003	3007	2383	3459	2628
NTHI1736	NC_007146	1591816	1592307	-17.9533	-1.06187	0.706349	0.931753	-18.0083	1.02035	0.913421	1	-17.9526	1.09602	0.557039	1	59	65	107	51	81	60	42	56	65	70	79	69	60
pilB	NC_007146	396418	395024	-15.5598	-1.06176	0.515093	0.87019	-15.6409	-1.01745	0.868153	1	-15.5738	1.08125	0.500539	1	352	341	519	313	403	361	170	245	390	339	347	419	313
NTHI1815	NC_007146	1670220	1671185	-12.9108	-1.06132	0.482804	0.848886	-12.9545	1.03506	0.670938	1	-12.9959	-1.02457	0.83066	1	2205	2361	2976	2060	2235	2217	1200	1782	2353	2264	2047	2162	1888
rumA	NC_007146	428239	429555	-13.3296	-1.06117	0.487147	0.851809	-13.3813	1.02366	0.775812	1	-13.4915	-1.13942	0.244238	1	1708	1672	2274	1628	1558	1707	878	1278	1768	1699	1487	1221	1366
smpA	NC_007146	953696	953283	-11.6011	-1.06086	0.479078	0.846732	-11.6742	-1.0067	0.937068	1	-11.7141	-1.06436	0.573899	1	5568	5780	7336	4907	5684	5872	2815	3935	5857	5521	4411	5715	4470
coaD	NC_007146	727280	726810	-13.7323	-1.06069	0.491308	0.851809	-13.7962	1.00576	0.94101	1	-13.7937	1.00925	0.929802	1	1361	1203	1712	1187	1296	1297	627	981	1186	1353	1245	1100	1201
metG	NC_007146	1731610	1733658	-10.9813	-1.06023	0.482554	0.848886	-11.0231	1.03654	0.650388	1	-11.03	1.02523	0.816035	1	8994	8631	11033	8097	8777	8135	4468	6954	8643	8785	8484	8284	7606
metJ	NC_007146	391558	391241	-13.5422	-1.06022	0.491688	0.851809	-13.5887	1.02997	0.714922	1	-13.6068	1.00414	0.966668	1	1512	1480	1863	1399	1472	1454	707	1166	1493	1448	1334	1481	1239
NTHI1720	NC_007146	1583728	1583030	-12.4299	-1.06011	0.487379	0.851809	-12.4848	1.01777	0.825526	1	-12.4039	1.13725	0.239375	1	3168	3215	4135	2669	3535	3013	1632	2334	3169	3317	2989	4085	2907
uvrB	NC_007146	1759269	1761308	-13.037	-1.06005	0.490303	0.851809	-13.1104	-1.00799	0.92811	1	-13.115	-1.01492	0.899421	1	2102	2053	2762	1968	2083	2066	1017	1526	2081	2027	1848	2038	1757
dnaB2	NC_007146	93172	94527	-16.6469	-1.05981	0.547531	0.880096	-16.7144	-1.00072	0.972155	1	-16.7907	-1.10402	0.472764	1	178	155	235	138	195	184	73	130	170	164	139	158	127
ruvC	NC_007146	414870	414298	-12.1545	-1.0598	0.489283	0.851809	-12.1799	1.05991	0.467475	1	-12.1353	1.12507	0.280171	1	3980	3758	4991	3669	4023	3313	2031	3249	3741	4042	4254	3628	3935
NTHI1872	NC_007146	1718657	1719004	-13.7418	-1.05925	0.50164	0.861484	-13.8402	-1.0445	0.604481	1	-13.7637	1.06435	0.572504	1	1283	1215	1759	960	1537	1260	642	852	1266	1233	1182	1483	1092
murC	NC_007146	1241296	1242723	-11.5573	-1.05924	0.491208	0.851809	-11.5947	1.04192	0.60621	1	-11.5899	1.04726	0.669977	1	6088	5665	7484	5353	5836	5426	3091	4578	5874	6029	5849	5709	5159
NTHI1811	NC_007146	1664959	1664495	-14.9878	-1.05903	0.526541	0.875389	-15.0432	1.01634	0.857974	1	-15.0579	-1.00567	0.969622	1	510	572	703	521	524	510	278	410	531	551	503	468	496
folD	NC_007146	822943	822095	-12.6753	-1.05813	0.501441	0.861484	-12.7326	1.01275	0.873133	1	-12.7335	1.01109	0.916693	1	2793	2646	3411	2319	2805	2750	1318	1929	2790	2699	2277	2935	2260
nagB	NC_007146	219637	218825	-13.4654	-1.05812	0.509984	0.868781	-13.463	1.09984	0.243668	0.979326	-13.3766	1.23736	0.0533523	0.69117	1518	1498	2139	1412	1690	1363	811	1414	1488	1702	1873	1591	1775
NTHI0235	NC_007146	226775	227914	-12.8087	-1.05792	0.503992	0.864048	-12.8423	1.04595	0.575184	1	-12.7932	1.11766	0.309745	1	2405	2468	3217	2375	2730	2069	1201	2081	2308	2524	2475	2820	2233
norM	NC_007146	1354582	1355976	-13.5349	-1.05772	0.511308	0.868781	-13.5819	1.0269	0.743899	1	-13.5776	1.03238	0.770849	1	1503	1456	1928	1373	1456	1471	741	1197	1450	1466	1502	1313	1356
NTHI1614	NC_007146	1503400	1502711	-13.5019	-1.05734	0.515743	0.87019	-13.524	1.06232	0.461386	1	-13.5277	1.05545	0.624475	1	1521	1447	2049	1332	1582	1438	792	1194	1524	1657	1551	1421	1399
NTHI0751	NC_007146	711553	711735	-15.8016	-1.05726	0.555845	0.886397	-15.7479	1.17987	0.0684647	0.543908	-15.7845	1.12259	0.324456	1	308	300	409	301	321	284	146	272	366	348	323	307	313
mrdA	NC_007146	35378	33423	-12.0565	-1.05714	0.506513	0.866892	-12.0697	1.07544	0.362664	1	-12.0988	1.03217	0.769017	1	4259	4085	5240	3710	4289	4058	2041	3296	4398	4367	3939	3818	3874
NTHI1782	NC_007146	1626653	1625745	-13.2887	-1.05674	0.515199	0.87019	-13.3728	-1.02598	0.761968	1	-13.3753	-1.02889	0.803539	1	1741	1739	2321	1642	1549	1967	841	1344	1619	1670	1476	1768	1443
sRNA_43	NC_007146	448851	448992	-17.1732	-1.05671	0.653288	0.911154	-17.2597	-1.02907	0.779913	1	-17.1897	1.06609	0.648585	1	111	122	160	89	137	108	69	78	112	125	122	119	107
NTHI0181	NC_007146	165119	164439	-13.5042	-1.05651	0.523957	0.875389	-13.5819	-1.01742	0.836473	1	-13.4931	1.10869	0.350819	1	1549	1429	2025	1440	1508	1327	824	1203	1296	1517	1660	1389	1527
rplY	NC_007146	1340735	1340448	-9.91103	-1.05598	0.511505	0.868781	-9.94742	1.04018	0.617604	1	-9.95892	1.02231	0.835867	1	18636	18129	23336	16992	19632	16826	9001	13745	19415	18590	16815	19061	15445
NTHI1212	NC_007146	1155983	1154139	-11.5289	-1.0559	0.514214	0.87019	-11.5746	1.02702	0.73619	1	-11.6225	-1.04128	0.716795	1	6209	5828	7530	5480	5843	6043	2939	4605	6198	5789	5362	5267	5003
NTHI0696	NC_007146	654485	654625	-15.9478	-1.05566	0.606475	0.901276	-16.032	-1.02644	0.766387	1	-16.0352	-1.03889	0.739638	1	268	277	374	251	269	245	167	202	273	261	240	284	215
haeIIR	NC_007146	1633051	1631993	-13.0234	-1.05516	0.526887	0.875389	-13.1088	-1.0294	0.726845	1	-13.1202	-1.04567	0.691887	1	2036	2042	2919	1861	1894	2360	1067	1580	1918	2065	1918	1807	1793
radA	NC_007146	1380382	1381758	-12.3168	-1.05508	0.523951	0.875389	-12.302	1.11556	0.172723	0.869702	-12.2113	1.26267	0.0326524	0.516267	3374	3286	4759	2808	4088	3008	1831	3020	3361	4032	4056	3914	3932
trkH	NC_007146	803982	805445	-13.3292	-1.05504	0.533771	0.875389	-13.3537	1.0566	0.50127	1	-13.2641	1.1937	0.108241	1	1717	1596	2345	1397	1774	1624	962	1526	1553	1780	2118	1537	1894
kefB	NC_007146	1024307	1026163	-12.2156	-1.05494	0.52475	0.875389	-12.2575	1.0312	0.701564	1	-12.2386	1.05678	0.611988	1	3762	3556	4880	3306	3801	3438	1973	2882	3715	3758	3724	3445	3510
uupA2	NC_007146	1501722	1502126	-17.378	-1.05439	0.648587	0.911154	-17.5099	-1.09836	0.43451	1	-17.3564	1.12508	0.394959	1	113	105	120	90	103	104	54	73	91	91	109	115	95
mscL	NC_007146	673217	672831	-13.5031	-1.05405	0.535821	0.875389	-13.5393	1.03871	0.638917	1	-13.5297	1.05235	0.641759	1	1532	1472	1988	1469	1514	1478	725	1225	1458	1582	1445	1483	1434
galR	NC_007146	937814	938812	-14.9973	-1.054	0.557958	0.886397	-15.0519	1.0124	0.886307	1	-15.0433	1.02415	0.836223	1	526	538	708	478	582	508	269	411	544	524	469	642	412
Asp_tRNA	#N/A	#N/A	#N/A	-12.002	-1.05387	0.529032	0.875389	-12.0115	1.07779	0.347683	1	-12.079	-1.0185	0.872874	1	4225	4484	5351	3519	4626	4636	2012	3178	5162	4302	3864	4272	3434
NTHI1918	NC_007146	1763263	1761338	-12.9546	-1.05377	0.535783	0.875389	-13.0057	1.01698	0.833853	1	-13.0249	-1.01122	0.924861	1	2212	2228	2845	2076	2309	2034	1127	1728	2226	2161	2096	2081	1835
NTHI1827	NC_007146	1683646	1683224	-16.9146	-1.05334	0.674248	0.917049	-17.1319	-1.23703	0.0558207	0.497424	-17.227	-1.41541	0.00964213	0.217544	82	159	235	112	124	167	79	105	102	103	84	109	84
prfC	NC_007146	1896500	1898083	-12.0687	-1.05334	0.535572	0.875389	-12.0731	1.08458	0.3101	1	-11.9995	1.19875	0.0964878	0.993577	4195	3887	5419	3752	4389	3632	2141	3544	4048	4424	5098	3839	4441
msbA	NC_007146	64536	62773	-11.3015	-1.05327	0.533553	0.875389	-11.3618	1.00366	0.961019	1	-11.3618	1.00253	0.977845	1	7353	6658	8892	6292	7153	6674	3591	5382	6831	6766	6494	6684	5988
mogA	NC_007146	432318	432911	-12.8722	-1.05304	0.542372	0.876777	-12.9096	1.03575	0.665081	1	-12.9107	1.03191	0.773669	1	2422	2307	2975	2337	2259	2081	1248	1876	2367	2350	2230	2323	2092
rluD	NC_007146	251879	250905	-12.3504	-1.05276	0.539438	0.875929	-12.3912	1.03079	0.705128	1	-12.4077	1.00706	0.945152	1	3506	3346	4188	3025	3383	3441	1667	2326	3598	3598	3102	3233	2964
comM	NC_007146	1218496	1216967	-14.5967	-1.05244	0.55802	0.886397	-14.6469	1.01695	0.840006	1	-14.6113	1.06946	0.548976	1	666	733	939	564	813	720	345	514	697	760	658	756	669
NTHI1387	NC_007146	1316124	1316831	-14.6273	-1.0523	0.579015	0.891169	-14.6345	1.08002	0.374294	1	-14.6195	1.09733	0.414022	1	706	651	937	655	654	615	404	625	640	761	843	490	738
pflB	NC_007146	256551	254233	-8.15915	-1.05221	0.538831	0.875929	-8.22833	-1.00977	0.905678	1	-8.06621	1.23786	0.0489364	0.655684	64635	60216	76868	55958	67472	55371	31301	47576	63619	54014	63731	90991	56590
NTHI0041	NC_007146	35867	35400	-12.3684	-1.05205	0.544402	0.878813	-12.3696	1.08828	0.29113	1	-12.4203	1.01364	0.898016	1	3492	3292	4110	3180	3377	3236	1606	2605	3751	3524	3059	3351	2856
lonB	NC_007146	1532046	1533851	-12.3984	-1.05193	0.547926	0.880096	-12.4725	-1.0167	0.840333	1	-12.4608	-1.00181	0.991315	1	3387	3127	4195	2901	3231	3152	1747	2500	3034	3158	3108	2947	2854
folP	NC_007146	1542111	1542941	-13.0183	-1.05157	0.554476	0.886369	-13.0522	1.03944	0.6337	1	-13.0279	1.0727	0.522627	1	2134	2074	2767	2005	2137	1903	1133	1775	1993	2196	2277	1902	2038
NTHI1564	NC_007146	1460532	1461068	-13.9688	-1.05154	0.559092	0.886699	-14.0137	1.02379	0.776913	1	-14.0129	1.02425	0.82746	1	1166	1101	1317	1020	1081	1088	552	835	1146	1077	1010	1025	1040
ppiD	NC_007146	1125917	1127785	-10.6845	-1.05114	0.549102	0.88128	-10.7419	1.0056	0.941998	1	-10.7156	1.04101	0.709513	1	10941	10290	13923	9596	10919	9728	5860	8417	10274	10465	10249	10618	9685
fucU	NC_007146	825900	825466	-17.1773	-1.05106	0.661834	0.915222	-17.2739	-1.04973	0.658612	1	-17.303	-1.0929	0.525376	1	123	109	159	115	126	105	59	75	116	118	90	137	74
rnfG	NC_007146	1847890	1848513	-14.3691	-1.05103	0.571276	0.890917	-14.4071	1.03328	0.698214	1	-14.4874	-1.0829	0.48625	1	878	792	1059	785	787	825	428	676	874	779	725	747	638
NTHI0278	NC_007146	262760	263167	-13.8947	-1.05058	0.568059	0.890917	-13.9418	1.01968	0.81569	1	-13.9395	1.02126	0.850017	1	1200	1136	1449	1057	1217	1053	603	883	1188	1135	979	1326	956
rpsQ	NC_007146	908832	909089	-8.26603	-1.05034	0.55328	0.885606	-8.26361	1.09161	0.26725	0.99718	-8.29619	1.04154	0.705128	1	53416	57989	76951	52270	54116	52231	32797	48761	60156	60378	61287	50663	51027
rpsU	NC_007146	621304	621519	-9.60216	-1.04985	0.55722	0.886397	-9.64296	1.02798	0.725644	1	-9.67308	-1.0151	0.895117	1	23751	22369	27908	20479	23373	22548	11170	16552	23944	23133	19751	22829	18818
bioD	NC_007146	1474526	1475167	-14.5364	-1.04967	0.584658	0.891169	-14.5808	1.02283	0.791164	1	-14.5541	1.05996	0.604444	1	774	693	967	644	775	716	387	596	719	740	791	617	733
ftsA	NC_007146	1244495	1245772	-11.6442	-1.04953	0.564202	0.888292	-11.6501	1.07837	0.344559	1	-11.5915	1.16669	0.157027	1	5540	5287	7257	5152	5443	4749	3119	5127	4961	5864	7012	4872	5626
rnc	NC_007146	15022	14339	-12.3011	-1.04924	0.566735	0.890822	-12.3308	1.04321	0.597184	1	-12.3664	-1.0084	0.944362	1	3653	3410	4347	3279	3546	3256	1793	2838	3405	3633	3345	2964	3149
NTHI1194	NC_007146	1139550	1140041	-12.3559	-1.04911	0.569252	0.890917	-12.4182	-1.00302	0.973725	1	-12.4026	1.0173	0.873214	1	3393	3019	4691	3085	3399	3165	1760	2588	3191	3315	2923	3684	2821
ordL	NC_007146	584761	586056	-13.5337	-1.04871	0.583806	0.891169	-13.5318	1.08922	0.29935	1	-13.4081	1.28892	0.0214572	0.398104	1395	1401	2118	1344	1608	1231	830	1261	1392	1738	1980	1447	1791
NTHI0487	NC_007146	459478	460389	-11.6358	-1.04859	0.569827	0.890917	-11.6838	1.01658	0.835611	1	-11.7365	-1.05948	0.602654	1	5638	5359	7151	5024	5590	5399	2839	3945	5737	5711	4682	5246	4439
mltA	NC_007146	197889	198998	-12.6742	-1.04849	0.573794	0.890917	-12.7265	1.01027	0.898394	1	-12.694	1.05609	0.616882	1	2664	2690	3479	2347	2808	2687	1365	1908	2748	2792	2579	2742	2490
hsdR1	NC_007146	175311	178337	-11.4597	-1.04836	0.570019	0.890917	-11.5427	-1.03302	0.689556	1	-11.5312	-1.01758	0.878738	1	6287	6084	8146	5402	7301	5951	2955	4465	5980	6056	5471	5921	5471
NTHI0710	NC_007146	666489	666848	-14.4539	-1.04827	0.592619	0.894835	-14.5121	1.00223	0.980894	1	-14.5678	-1.07837	0.511239	1	763	775	1040	698	760	818	399	581	777	785	632	740	629
degS	NC_007146	1064148	1065170	-12.9	-1.04818	0.577223	0.890917	-12.961	-1.00213	0.984092	1	-12.9357	1.03258	0.767944	1	2279	2263	3021	2047	2463	2213	1159	1699	2254	2314	2306	2236	1991
rbfA	NC_007146	1690045	1689659	-13.1074	-1.04816	0.579673	0.891169	-13.1274	1.05624	0.501088	1	-13.1345	1.0441	0.694189	1	1998	2074	2436	1828	2027	1862	1056	1627	1996	2103	1923	2094	1720
nusB	NC_007146	1505583	1506017	-11.7932	-1.048	0.574162	0.890917	-11.8202	1.046	0.572293	1	-11.8657	-1.01938	0.865911	1	5021	5018	6170	4653	5085	4772	2463	3804	5111	5244	4385	4809	4188
topB	NC_007146	532025	533980	-11.9904	-1.04795	0.575919	0.890917	-12.0033	1.0666	0.420288	1	-12.0577	-1.01237	0.915701	1	4432	4217	5525	4191	4138	4159	2223	3348	4655	4600	4349	3395	3921
NTHI1532	NC_007146	1439569	1440570	-12.8281	-1.04774	0.586018	0.891169	-12.7707	1.17515	0.0460385	0.439558	-12.7059	1.28057	0.0240775	0.420415	2134	2393	3489	2212	2649	1843	1419	2294	2443	2971	3184	2226	3032
prsA	NC_007146	1359099	1358152	-10.3607	-1.04767	0.574723	0.890917	-10.3508	1.10053	0.226736	0.963425	-10.4445	-1.03607	0.750179	1	13646	13432	16672	13431	12786	12708	6711	11312	14743	14009	13580	10587	11180
uupA	NC_007146	1680938	1678995	-12.4813	-1.04734	0.583098	0.891169	-12.4902	1.0717	0.3889	1	-12.4512	1.12905	0.26694	1	3029	2988	4105	2860	3256	2732	1622	2643	2951	3351	3385	2996	3138
hsdM1	NC_007146	169825	172197	-11.6643	-1.0472	0.58013	0.891169	-11.7509	-1.0393	0.634328	1	-11.6802	1.06012	0.590535	1	5630	5269	6846	4802	5908	5168	2716	3805	5147	5302	4874	6307	4710
kdkA	NC_007146	353807	353082	-12.5718	-1.04696	0.586727	0.891169	-12.6747	-1.06325	0.450352	1	-12.6517	-1.03174	0.780653	1	3054	2830	3554	2520	2958	2734	1581	2038	2754	2620	2383	2935	2411
prfB	NC_007146	1313047	1312196	-11.5292	-1.04669	0.584826	0.891169	-11.5316	1.08062	0.330917	1	-11.5225	1.09136	0.421558	1	6128	6008	7290	5706	6485	4768	3227	4957	6022	6533	6103	5945	5801
NTHI0168	NC_007146	154064	154777	-13.2301	-1.04652	0.595412	0.894835	-13.2848	1.00522	0.951487	1	-13.2696	1.02513	0.820842	1	1762	1831	2422	1508	1850	1845	1006	1380	1736	1905	1677	1748	1728
ftsZ	NC_007146	1245856	1247121	-9.53132	-1.04646	0.583987	0.891169	-9.53775	1.07429	0.364959	1	-9.49717	1.13412	0.245716	1	23994	23080	30939	21396	25241	20764	13100	20527	22641	26132	27449	22756	23713
rluE	NC_007146	769248	769931	-13.3543	-1.04624	0.596247	0.894835	-13.3604	1.07469	0.378287	1	-13.3532	1.08362	0.465801	1	1704	1651	2148	1469	1852	1527	885	1318	1788	1830	1754	1561	1673
trpG	NC_007146	1612781	1612194	-15.4023	-1.04615	0.611604	0.904145	-15.4776	-1.02428	0.802839	1	-15.4913	-1.04268	0.732949	1	453	418	445	328	454	414	201	284	403	398	319	406	348
gcp	NC_007146	621072	620044	-12.1281	-1.04594	0.59109	0.894835	-12.1244	1.08913	0.285491	1	-12.1253	1.08677	0.444846	1	3945	3873	5062	3587	4216	3745	1948	3251	4087	4332	3945	4076	3728
trmE	NC_007146	1124370	1125728	-12.149	-1.04589	0.593358	0.894835	-12.1482	1.08484	0.309609	1	-12.1344	1.10399	0.36451	1	3914	3741	5056	3539	3868	3655	2083	3302	3843	4281	4200	3547	3958
NTHI1973	NC_007146	1821883	1824528	-11.951	-1.04555	0.593598	0.894835	-12.0354	-1.03759	0.649994	1	-12.0261	-1.02481	0.828202	1	4574	4329	5640	3895	4558	4603	2203	3101	4435	4183	3755	4594	3627
NTHI1762	NC_007146	1608946	1608839	-16.5417	-1.04519	0.675977	0.917266	-16.5851	1.01962	0.833055	1	-16.6752	-1.10791	0.436303	1	144	188	279	170	189	189	86	147	191	174	153	174	132
NTHI0490	NC_007146	462803	463417	-11.4705	-1.04505	0.597661	0.894934	-11.5414	-1.01896	0.817237	1	-11.5659	-1.05522	0.628067	1	6081	6216	8017	5384	6117	6251	3321	4526	5975	6121	5408	5590	5166
NTHI0266	NC_007146	251987	252775	-11.1534	-1.04498	0.597041	0.894892	-11.2065	1.00608	0.937216	1	-11.2565	-1.06596	0.563859	1	7797	7508	10013	6979	7430	8026	3946	5666	8068	7524	6399	7639	5983
ppnK	NC_007146	80069	79251	-13.5057	-1.04497	0.602663	0.899076	-13.5393	1.0334	0.684802	1	-13.5725	-1.01285	0.915988	1	1519	1507	1923	1365	1600	1540	716	1116	1658	1508	1344	1538	1239
Asp_tRNA	#N/A	#N/A	#N/A	-12.0089	-1.04493	0.597188	0.894892	-12.0154	1.07308	0.376375	1	-12.0852	-1.02608	0.820133	1	4201	4460	5264	3507	4590	4713	1991	3160	5162	4259	3834	4226	3416
pykA	NC_007146	1407957	1406521	-9.10039	-1.04488	0.596015	0.894835	-9.10781	1.07145	0.382464	1	-9.164	-1.01031	0.929354	1	33027	31946	39637	30416	32093	30282	16536	26274	34412	32921	30728	28986	27505
opa	NC_007146	1277141	1277653	-12.3425	-1.04478	0.606051	0.901276	-12.3929	1.00898	0.913665	1	-12.2325	1.25574	0.0372317	0.562115	3249	3199	4733	2832	3744	2718	2058	2754	2974	3554	3951	3712	4011
NTHI0885	NC_007146	848365	848234	-15.0545	-1.04464	0.63407	0.911154	-15.0731	1.05495	0.548056	1	-15.1273	-1.02249	0.85508	1	476	502	728	417	553	529	270	360	537	604	441	505	447
ligA	NC_007146	1201878	1199866	-16.2737	-1.04462	0.648475	0.911154	-16.3828	-1.07506	0.500321	1	-16.3805	-1.06454	0.635813	1	224	202	305	203	210	261	94	170	214	177	192	222	161
proQ	NC_007146	1820464	1819826	-11.3017	-1.04349	0.60953	0.903291	-11.3232	1.04906	0.546599	1	-11.2876	1.09993	0.380851	1	6928	6669	9294	6583	7591	5982	3642	5699	6966	7252	6989	7661	6516
dnaE	NC_007146	867555	864076	-11.541	-1.04306	0.614033	0.904925	-11.5261	1.10315	0.217944	0.937514	-11.4228	1.27055	0.0277612	0.456923	5895	5528	7995	5217	6319	5328	3212	5489	5565	6575	8185	5138	7130
ruvX	NC_007146	401956	402375	-13.913	-1.04303	0.628747	0.911154	-13.9449	1.03396	0.686844	1	-13.9318	1.05116	0.652817	1	1156	1037	1562	1057	1146	1085	600	957	1121	1125	1219	969	1097
coaE	NC_007146	1003585	1004217	-13.9952	-1.04301	0.633332	0.911154	-13.9751	1.11123	0.205406	0.93505	-13.9123	1.2089	0.0882766	0.942539	1020	1037	1492	1046	1047	963	592	965	1060	1229	1230	1115	1229
sbcB	NC_007146	1624853	1623432	-11.9766	-1.04278	0.615236	0.905076	-12.0725	-1.05706	0.494683	1	-12.0669	-1.04932	0.666066	1	4379	4232	5693	4200	4379	4408	2070	3161	4138	3969	3601	4528	3393
NTHI0403	NC_007146	390841	391227	-14.0353	-1.04272	0.62418	0.910244	-14.0807	1.01447	0.859652	1	-14.0915	-1.00044	1	1	1061	1084	1265	998	1044	1058	505	785	1120	1003	953	1151	800
tsf	NC_007146	1028062	1028913	-8.1572	-1.04237	0.615912	0.905227	-8.15382	1.08488	0.302281	1	-8.19941	1.01669	0.875332	1	62507	63031	75082	58751	62681	55821	32598	50214	66504	66058	58124	61570	53268
NTHI0229	NC_007146	221731	220865	-14.0948	-1.04225	0.637405	0.911154	-14.1751	-1.03487	0.687506	1	-14.1465	1.00301	0.978216	1	1071	927	1293	1002	951	926	536	813	867	954	1006	886	882
msbB	NC_007146	276997	277953	-12.9192	-1.04189	0.630616	0.911154	-12.9616	1.01781	0.830406	1	-12.9481	1.03451	0.756764	1	2248	2185	3019	1962	2373	2075	1282	1726	2256	2342	2259	2119	2089
rpsS	NC_007146	906873	907148	-7.88994	-1.04181	0.620616	0.909017	-7.83944	1.1571	0.0647513	0.540943	-7.90748	1.04986	0.651605	1	68777	74533	100359	74757	72129	57693	43666	67847	81378	84517	79895	65410	68705
selD	NC_007146	278080	279051	-12.4577	-1.04162	0.627493	0.911154	-12.4543	1.08424	0.313538	1	-12.4622	1.07093	0.52972	1	3190	2988	4062	2896	3279	2923	1609	2715	3290	3220	3380	2765	3043
Gly_tRNA	#N/A	#N/A	#N/A	-11.2586	-1.04156	0.623722	0.910235	-11.3028	1.01503	0.848834	1	-11.305	1.01134	0.913778	1	7556	6960	8896	6597	7601	7212	3418	5032	7781	7245	6732	7278	6052
ribE	NC_007146	1354538	1353924	-13.0651	-1.04095	0.637931	0.911154	-13.1167	1.00404	0.961325	1	-13.0891	1.04111	0.713525	1	2012	2014	2699	1889	2061	1914	1114	1604	1932	2087	1964	2074	1861
dat	NC_007146	1069988	1068624	-10.9045	-1.04086	0.629708	0.911154	-10.8986	1.0872	0.292118	1	-10.8453	1.16858	0.15159	1	9676	8844	11403	8764	9725	8249	4701	8127	8690	10304	10904	9236	9355
NTHI0057	NC_007146	51229	50372	-15.1499	-1.04072	0.663778	0.915222	-15.2418	-1.05335	0.565251	1	-15.1131	1.13347	0.275014	1	484	447	659	433	536	442	249	356	450	448	504	558	455
ispB	NC_007146	990474	991463	-12.1943	-1.04058	0.635447	0.911154	-12.2277	1.02912	0.719636	1	-12.2039	1.06177	0.581986	1	3785	3666	4820	3440	4012	3376	1990	2987	3711	3849	3666	3691	3621
Lys_tRNA	#N/A	#N/A	#N/A	-14.207	-1.04051	0.64909	0.911154	-14.3416	-1.11779	0.186359	0.890818	-14.2824	-1.0312	0.788897	1	983	935	1103	766	983	927	501	581	866	841	898	942	663
psd	NC_007146	237766	238638	-11.6483	-1.04046	0.634658	0.911154	-11.6854	1.02387	0.766782	1	-11.7101	-1.01204	0.917455	1	5797	5261	6809	5103	5434	5274	2885	4092	5643	5656	5098	5280	4580
purL	NC_007146	879318	883280	-12.7477	-1.04035	0.638044	0.911154	-12.7829	1.02635	0.744612	1	-12.7242	1.11207	0.331607	1	2449	2485	3467	2234	2996	2320	1277	2012	2469	2693	2616	2812	2431
oxyR	NC_007146	663373	662468	-11.4038	-1.04026	0.635346	0.911154	-11.4682	-1.01443	0.861434	1	-11.4777	-1.02947	0.795245	1	6706	6401	8048	5935	6929	6059	3338	4839	6433	6234	5478	6982	5055
NTHI1995	NC_007146	1848515	1849222	-14.1973	-1.04021	0.643913	0.911154	-14.2184	1.04676	0.580504	1	-14.3171	-1.09409	0.43265	1	948	931	1176	879	928	995	436	691	1049	954	808	800	749
NTHI1967	NC_007146	1816158	1815598	-12.8734	-1.0401	0.64072	0.911154	-12.9253	1.00288	0.967626	1	-12.8975	1.04194	0.705991	1	2321	2244	3123	2075	2421	2406	1167	1889	2091	2421	2316	2391	2040
NTHI1323	NC_007146	1255864	1257186	-12.9094	-1.03955	0.642861	0.911154	-12.9533	1.01338	0.865601	1	-12.7619	1.32045	0.0110863	0.24197	2327	2238	2898	2064	2697	2094	1083	1661	2397	2308	2639	3196	2530
lsgF	NC_007146	1855922	1855119	-13.6312	-1.03942	0.650155	0.911154	-13.7229	-1.05428	0.529264	1	-13.7473	-1.09083	0.440611	1	1359	1367	1810	1337	1349	1401	680	1035	1294	1258	1157	1353	1014
rpe	NC_007146	656229	655525	-12.196	-1.03939	0.644892	0.911154	-12.2708	-1.03017	0.715048	1	-12.2156	1.04618	0.67801	1	3879	3486	4911	3314	4165	3408	1964	2645	3626	3720	3231	4513	3169
potD2	NC_007146	584621	583569	-11.67	-1.0388	0.64833	0.911154	-11.7485	-1.03579	0.663867	1	-11.7801	-1.08305	0.471186	1	5536	5113	7006	5043	5078	5528	2799	3841	5241	5213	4547	4927	4301
rfaE	NC_007146	1499154	1500584	-11.8638	-1.03878	0.64878	0.911154	-11.8773	1.05633	0.492212	1	-11.8919	1.0336	0.759568	1	4768	4542	6123	4494	4818	4430	2426	3797	4864	4980	4749	4451	4251
znuB	NC_007146	497036	496251	-13.5372	-1.03871	0.653161	0.911154	-13.5998	-1.01349	0.879285	1	-13.6064	-1.02244	0.849255	1	1536	1372	1935	1318	1582	1521	704	1056	1469	1485	1280	1505	1221
zipA	NC_007146	1202976	1201990	-12.3455	-1.03868	0.650942	0.911154	-12.4143	-1.02201	0.79041	1	-12.4233	-1.03561	0.755046	1	3383	3358	4286	3036	3290	3500	1747	2422	3277	3377	2889	3335	2806
lpxB	NC_007146	1164354	1163182	-12.6577	-1.03856	0.652898	0.911154	-12.7033	1.01016	0.898335	1	-12.704	1.00825	0.937368	1	2903	2559	3415	2501	2696	2732	1399	2162	2712	2631	2548	2702	2338
proA	NC_007146	1770192	1771445	-11.704	-1.03855	0.649717	0.911154	-11.7517	1.00713	0.926704	1	-11.7352	1.02913	0.789563	1	5266	5346	6557	4955	5522	4990	2657	3998	5099	5448	5071	5343	4592
rpsK	NC_007146	916421	916810	-6.8965	-1.03846	0.647856	0.911154	-6.86726	1.11999	0.151287	0.827046	-6.92473	1.03143	0.772517	1	146667	149849	184398	144483	162218	116071	80046	123993	168211	160943	148415	144627	128076
ddc	NC_007146	1067826	1066291	-11.3871	-1.03843	0.650421	0.911154	-11.4096	1.04288	0.597113	1	-11.4115	1.03893	0.723488	1	6664	6641	8056	5948	6768	6385	3405	5222	6605	6916	6611	6238	5966
NTHI1921	NC_007146	1765972	1766592	-15.3298	-1.03839	0.671543	0.916818	-15.4397	-1.08247	0.386858	1	-15.3746	1.01252	0.915205	1	475	395	520	396	443	433	203	286	409	388	322	570	317
rnt	NC_007146	420723	421412	-12.7009	-1.03828	0.654442	0.911415	-12.7002	1.0769	0.356739	1	-12.7269	1.03692	0.738279	1	2716	2546	3360	2394	2793	2598	1317	2215	2821	2736	2694	2461	2394
menA	NC_007146	595935	595003	-12.3428	-1.03821	0.656216	0.912621	-12.3497	1.06541	0.43081	1	-12.3152	1.11604	0.314954	1	3383	3314	4366	2953	3347	3361	1858	2764	3325	3782	3707	3011	3644
NTHI0373	NC_007146	362463	363062	-14.1218	-1.03819	0.671051	0.916818	-14.1823	-1.01092	0.894862	1	-14.1796	-1.00948	0.937271	1	1006	939	1281	891	1002	925	541	694	999	991	952	926	824
siaB	NC_007146	1729524	1728850	-12.9279	-1.03796	0.658629	0.914026	-13.0009	-1.02877	0.732224	1	-13.005	-1.03515	0.759823	1	2208	2293	2859	2051	2210	2341	1146	1700	2154	2143	1898	2167	1959
NTHI1112	NC_007146	1058836	1059111	-18.3703	-1.03776	0.793245	0.957824	-18.4809	-1.08462	0.667604	1	-18.3533	1.10574	0.524859	1	50	49	71	54	58	45	22	37	43	51	47	67	45
NTHI1719	NC_007146	1582978	1581899	-11.6945	-1.0377	0.6574	0.913006	-11.7651	-1.02574	0.754601	1	-11.6974	1.06934	0.537356	1	5531	4852	6994	4654	5805	4994	2765	3860	4918	5412	4950	6279	4552
NTHI1530	NC_007146	1438055	1439128	-13.3897	-1.03752	0.671067	0.916818	-13.3385	1.15368	0.0804979	0.60676	-13.2741	1.25672	0.0381898	0.563861	1485	1651	2244	1473	1856	1288	942	1496	1703	1964	2001	1652	2004
kdtA	NC_007146	728560	727277	-13.202	-1.03735	0.664003	0.915222	-13.2577	-1.00519	0.956317	1	-13.2306	1.03275	0.766716	1	1852	1805	2449	1681	1950	1896	917	1392	1837	1862	1804	1737	1768
fdx	NC_007146	464003	463662	-13.2374	-1.0371	0.670019	0.916818	-13.2542	1.04964	0.55304	1	-13.2679	1.02768	0.803243	1	1772	1789	2397	1684	1929	1626	980	1473	1734	2025	1831	1771	1575
Glu_tRNA	#N/A	#N/A	#N/A	-14.1912	-1.0369	0.684453	0.921925	-14.2476	-1.00636	0.939616	1	-14.2939	-1.07653	0.515419	1	977	883	1211	953	873	840	521	739	997	815	941	782	693
NTHI0555	NC_007146	521320	520730	-12.9819	-1.03679	0.669941	0.916818	-13.0422	-1.01209	0.886775	1	-12.9935	1.05594	0.619694	1	2253	2052	2794	1858	2265	2169	1154	1695	2025	2148	1963	2511	1905
mraY	NC_007146	1236377	1237459	-12.0635	-1.03673	0.665553	0.915285	-12.0709	1.06333	0.4416	1	-12.1512	-1.0518	0.650854	1	4136	3963	5325	3849	4088	4185	2034	3416	4304	4222	3880	3343	3528
rpmG	NC_007146	1070505	1070335	-9.6529	-1.03667	0.663416	0.915222	-9.67903	1.03585	0.655203	1	-9.72137	-1.0249	0.826019	1	22819	21356	26869	19774	22110	21489	11445	16323	22878	23063	20191	20707	18082
NTHI1129	NC_007146	1074182	1074433	-13.1203	-1.03651	0.67402	0.917049	-13.1967	-1.03529	0.673172	1	-13.1176	1.07621	0.504579	1	2074	1878	2485	1725	2004	1929	1078	1483	1808	1928	1977	2168	1751
thiM	NC_007146	505938	506735	-13.1404	-1.03643	0.675217	0.917049	-13.1241	1.0982	0.248914	0.984512	-13.009	1.28463	0.0225626	0.408159	1995	1814	2564	1741	2239	1610	1066	1763	1876	2186	2725	1857	2287
msaB	NC_007146	1549817	1550878	-13.8034	-1.03586	0.681174	0.921679	-13.8215	1.04656	0.579457	1	-13.777	1.11175	0.339266	1	1212	1233	1565	1063	1400	1139	635	1025	1177	1315	1200	1426	1168
hsdS1	NC_007146	173961	175211	-13.284	-1.03583	0.679067	0.920838	-13.3772	-1.06052	0.477673	1	-13.3191	1.02046	0.852526	1	1702	1753	2307	1607	1916	1618	916	1315	1571	1658	1597	1885	1513
NTHI0391	NC_007146	379063	378320	-14.6289	-1.0357	0.699143	0.929263	-14.6582	1.03076	0.726394	1	-14.7339	-1.08011	0.502933	1	677	694	894	666	632	686	378	600	632	715	667	535	569
NTHI1620	NC_007146	1507558	1508187	-13.421	-1.03559	0.68197	0.921679	-13.4175	1.07803	0.357034	1	-13.3985	1.10538	0.36326	1	1543	1583	2118	1458	1720	1502	830	1351	1687	1691	1682	1590	1617
xseB	NC_007146	1563156	1562902	-13.2345	-1.03557	0.682437	0.921679	-13.3088	-1.03339	0.687484	1	-13.2994	-1.02276	0.842665	1	1923	1790	2212	1735	1929	1553	1001	1235	1833	1803	1559	1926	1478
NTHI0215	NC_007146	207271	208587	-15.0783	-1.03522	0.700735	0.929918	-15.0979	1.04385	0.618232	1	-15.1883	-1.08562	0.485067	1	481	505	677	479	514	508	251	420	510	521	434	468	395
NTHI0042	NC_007146	36229	35921	-13.2395	-1.03479	0.686599	0.923384	-13.2965	-1.00922	0.914875	1	-13.3283	-1.05534	0.63181	1	1874	1785	2254	1680	1744	1888	931	1345	1821	1782	1606	1816	1367
ispH	NC_007146	1130014	1130958	-12.3444	-1.03462	0.684254	0.921925	-12.3649	1.04178	0.609152	1	-12.368	1.03586	0.744966	1	3413	3324	4277	3195	3602	3123	1721	2662	3472	3535	3180	3364	3146
hns	NC_007146	1392437	1392033	-12.2255	-1.03458	0.684124	0.921925	-12.2547	1.0294	0.716597	1	-12.25	1.03503	0.750649	1	3739	3644	4556	3246	3949	3572	1882	2798	4045	3546	3339	4233	3017
NTHI1056	NC_007146	1004210	1004416	-15.0183	-1.03406	0.734351	0.934981	-15.0484	1.02829	0.768614	1	-14.9242	1.21439	0.0905542	0.947046	493	518	726	476	495	495	321	451	461	574	615	555	607
pfkA	NC_007146	1096923	1095958	-11.0301	-1.03381	0.688359	0.923384	-11.1117	-1.04525	0.583587	1	-11.0771	1.00308	0.973601	1	7731	8504	11281	7234	9130	8649	4137	6406	7941	7645	7491	9297	6706
mepA	NC_007146	275305	276165	-12.8486	-1.03363	0.694079	0.925592	-12.881	1.02401	0.767048	1	-12.8572	1.05733	0.609759	1	2296	2448	3015	2176	2501	2328	1211	1915	2351	2418	2362	2372	2238
rpsA	NC_007146	1793585	1791936	-7.35811	-1.03361	0.688835	0.923384	-7.37179	1.05063	0.530929	1	-7.4545	-1.06913	0.544108	1	109016	104910	134873	103115	99395	100973	59886	88434	110615	109217	101241	89185	86645
purK	NC_007146	1349875	1348787	-16.6189	-1.03286	0.713592	0.931938	-16.6888	-1.03051	0.837865	1	-16.6761	-1.00311	1.00109	1	183	156	232	153	193	195	70	133	164	168	156	175	150
NTHI1957	NC_007146	1802567	1804294	-10.9882	-1.0328	0.697332	0.928084	-11.0686	-1.04482	0.586133	1	-10.9763	1.0863	0.445579	1	8740	8384	11081	7367	9745	8220	4510	6168	8008	8616	8022	10601	7608
citC	NC_007146	27964	26957	-13.1208	-1.03266	0.703941	0.930595	-13.2241	-1.07832	0.358964	1	-13.2102	-1.05817	0.614437	1	1945	1948	2541	1734	1962	2094	1009	1350	1903	1785	1640	2014	1537
mraZ	NC_007146	1229898	1230353	-12.7477	-1.03265	0.701383	0.929918	-12.7581	1.05458	0.507194	1	-12.7029	1.13749	0.238899	1	2464	2444	3465	2361	2839	2426	1244	2139	2528	2713	2757	2687	2598
NTHI1825	NC_007146	1682417	1681032	-13.1285	-1.03264	0.705076	0.930996	-13.1779	-1.00094	0.996167	1	-13.1249	1.07386	0.516553	1	1976	1868	2566	1651	2176	1897	1035	1570	1838	1958	1856	2223	1784
rnb	NC_007146	1895435	1893456	-10.6927	-1.03255	0.699111	0.929263	-10.6781	1.09176	0.26863	0.99718	-10.7648	-1.0341	0.763503	1	11056	10478	12924	10023	10356	10552	5522	8392	11962	11624	9987	9045	9331
tdk	NC_007146	620035	619454	-13.3478	-1.03254	0.709819	0.931753	-13.3666	1.04225	0.615203	1	-13.3453	1.07126	0.532867	1	1749	1619	2119	1388	1794	1621	951	1360	1648	1814	1747	1607	1639
NTHI1262	NC_007146	1199060	1199551	-12.7966	-1.0325	0.700147	0.929918	-12.8131	1.04543	0.578672	1	-12.7003	1.22216	0.066634	0.791722	2777	2206	3049	2152	2949	2393	1149	1807	3071	2260	2657	3203	2538
rplL	NC_007146	717043	717414	-8.02678	-1.03182	0.704309	0.930595	-8.0261	1.06979	0.392789	1	-8.07305	1.00021	0.994417	1	67143	67964	83870	66668	68100	58169	36860	57966	67900	71422	66558	64659	55970
NTHI0206	NC_007146	198998	199768	-13.435	-1.0318	0.70956	0.931753	-13.4961	-1.01796	0.838116	1	-13.4709	1.01816	0.866267	1	1550	1506	2139	1395	1663	1728	744	1164	1541	1586	1498	1612	1373
xthA	NC_007146	44441	43638	-11.6393	-1.03156	0.708787	0.931753	-11.7141	-1.03776	0.647381	1	-11.7093	-1.03192	0.77885	1	5967	5233	6668	5132	5452	5521	2846	4177	5188	5190	4743	5642	4477
citG	NC_007146	24062	22665	-12.3475	-1.03131	0.712539	0.931938	-12.4355	-1.05717	0.494767	1	-12.409	-1.01991	0.862459	1	3516	3212	4243	3155	3352	3383	1725	2518	3250	2975	3080	3454	2673
sanA	NC_007146	1743321	1744055	-14.9615	-1.03116	0.732544	0.934981	-15.0197	-1.01466	0.877828	1	-14.956	1.07563	0.523044	1	564	535	693	490	601	524	285	424	532	534	534	598	514
NTHI0543	NC_007146	508212	509516	-12.6326	-1.03105	0.716187	0.932805	-12.6345	1.06526	0.432189	1	-12.5662	1.16924	0.152982	1	2777	2685	3556	2519	3003	2555	1451	2301	2783	3008	3314	2687	2933
Cys_tRNA	#N/A	#N/A	#N/A	-10.9689	-1.03081	0.713961	0.931938	-11.0047	1.01629	0.837015	1	-11.009	1.00916	0.929595	1	9124	8512	10837	7991	9458	8524	4390	6173	9629	8881	8228	8926	7449
NTHI1852	NC_007146	1706420	1706052	-18.9724	-1.0308	1.00271	1	-19.1927	-1.26906	0.148924	0.821935	-18.8214	1.30833	0.131638	1	32	28	52	23	40	30	24	20	23	31	41	37	46
NTHI2047	NC_007146	1899555	1898821	-13.4988	-1.0308	0.719564	0.933609	-13.5399	1.0092	0.907153	1	-13.605	-1.08322	0.478666	1	1427	1534	1993	1356	1407	1768	732	1153	1472	1592	1309	1345	1229
rnhB	NC_007146	1163189	1162596	-13.8003	-1.03076	0.723105	0.933609	-13.8462	1.00234	0.975712	1	-13.8686	-1.02989	0.797937	1	1331	1218	1432	1152	1154	1293	636	1000	1245	1134	1170	1105	1039
Thr_tRNA	#N/A	#N/A	#N/A	-7.80213	-1.03062	0.714635	0.931938	-7.86481	-1.02226	0.784407	1	-7.77045	1.11079	0.331836	1	78159	78556	99347	74804	98926	51730	44043	49888	87298	77302	82970	93557	67944
gloA	NC_007146	420242	420649	-11.8455	-1.03041	0.71932	0.933609	-11.7682	1.18823	0.0305903	0.326242	-11.7811	1.16543	0.159901	1	4707	4507	6406	4236	5431	4383	2460	4420	5521	5641	5587	4726	5065
NTHI0044	NC_007146	38215	39993	-12.6784	-1.02992	0.725401	0.933879	-12.7758	-1.07244	0.391101	1	-12.7625	-1.05305	0.644203	1	2711	2658	3338	2377	2568	2918	1377	1834	2570	2493	2312	2505	2249
recG	NC_007146	1911102	1909021	-11.9216	-1.02981	0.725556	0.933879	-11.948	1.0285	0.725009	1	-11.9759	-1.0124	0.915016	1	4555	4415	5772	4161	4638	4239	2468	3583	4590	4638	4434	3884	4059
NTHI0433	NC_007146	415657	414917	-11.0266	-1.02943	0.72769	0.933879	-11.0208	1.0748	0.364377	1	-10.9431	1.19402	0.102872	1	8544	8007	10903	7524	8931	7262	4898	7592	7846	9289	10757	7531	9426
gph	NC_007146	655479	654805	-12.4065	-1.02934	0.728482	0.933879	-12.4915	-1.05492	0.51207	1	-12.4263	1.03744	0.734561	1	3251	3112	4183	2813	3482	3370	1588	2208	3080	3194	2804	3983	2619
NTHI1634	NC_007146	1518124	1518969	-16.7359	-1.02898	0.755502	0.939882	-16.6826	1.14709	0.1559	0.834908	-16.6199	1.2571	0.0632964	0.761073	163	165	194	160	189	141	71	155	171	180	173	186	200
Glu_tRNA	#N/A	#N/A	#N/A	-14.1642	-1.02895	0.747789	0.938439	-14.2209	-1.01437	0.865946	1	-14.3152	-1.15895	0.193018	1	1000	922	1185	971	847	923	523	748	998	843	833	780	683
znuC	NC_007146	497842	497036	-13.4066	-1.02891	0.73375	0.934981	-13.4968	-1.06292	0.464074	1	-13.4534	-1.00006	0.996352	1	1628	1584	2050	1347	1744	1770	780	1127	1567	1506	1394	1774	1345
NTHI1279	NC_007146	1216151	1215648	-14.2081	-1.0289	0.752942	0.939882	-14.2605	-1.00838	0.916159	1	-14.1461	1.15847	0.189399	1	936	877	1215	769	950	902	541	690	839	1009	962	1023	1000
NTHI1892	NC_007146	1729638	1730300	-12.5327	-1.02855	0.736701	0.93574	-12.6147	-1.05149	0.539308	1	-12.5412	1.05165	0.643799	1	3016	2730	3940	2736	3295	2744	1499	2199	2822	2731	2776	3382	2551
uxuC	NC_007146	50362	48959	-13.8763	-1.02849	0.745566	0.938439	-13.9295	-1.01041	0.907794	1	-13.8396	1.11897	0.311407	1	1142	1127	1544	994	1386	1035	621	934	1083	1154	1232	1303	1105
yidC	NC_007146	1121874	1123499	-9.71495	-1.02793	0.738755	0.93672	-9.75953	1.00118	0.985543	1	-9.82045	-1.08819	0.44311	1	21688	19877	26383	19938	20219	20496	11098	15739	21672	20309	18272	18969	16228
nudH	NC_007146	1016588	1017178	-12.5847	-1.02785	0.741535	0.938439	-12.6218	1.0115	0.883451	1	-12.5806	1.07025	0.533483	1	2982	2668	3658	2538	3231	2794	1400	2210	2894	2865	2772	3168	2590
NTHI1525	NC_007146	1434233	1434012	-15.8996	-1.02755	0.764744	0.943981	-15.8583	1.1271	0.184967	0.890818	-15.9003	1.06842	0.571202	1	275	267	399	230	311	331	132	240	346	308	254	331	269
metR	NC_007146	1900494	1899565	-11.7162	-1.02754	0.743525	0.938439	-11.7427	1.02625	0.743478	1	-11.7764	-1.02164	0.849836	1	5229	5109	6639	4987	5093	5383	2607	4139	5334	5277	4691	5468	4115
NTHI1699	NC_007146	1566953	1566477	-14.2076	-1.02752	0.752035	0.939344	-14.2139	1.05541	0.515858	1	-14.263	-1.01445	0.906491	1	949	875	1200	915	939	913	453	744	1010	947	803	962	786
lic3C	NC_007146	446303	445026	-12.4341	-1.02734	0.749328	0.938439	-12.4249	1.07798	0.350765	1	-12.4278	1.07116	0.529037	1	3087	3078	4190	2914	3362	2833	1760	2720	3218	3463	3473	2811	3124
pyrF	NC_007146	1789947	1789255	-12.8583	-1.02734	0.754243	0.939882	-12.8646	1.05502	0.510818	1	-12.8058	1.14107	0.229476	1	2262	2236	3248	2125	2420	2080	1401	2046	2259	2535	2843	1972	2625
truB	NC_007146	1689659	1688739	-12.4477	-1.02715	0.748734	0.938439	-12.471	1.03054	0.7069	1	-12.4718	1.02831	0.796359	1	3265	3113	3800	2842	3202	3160	1642	2580	3132	3189	3006	3142	2843
accC	NC_007146	1088539	1089885	-9.95146	-1.02692	0.747384	0.938439	-9.95869	1.05338	0.510431	1	-9.9569	1.05492	0.620427	1	18464	17021	22091	16575	18963	17353	8766	14089	19126	18350	18118	17310	16537
NTHI0060	NC_007146	53463	52192	-14.2503	-1.02678	0.762467	0.943788	-14.2938	1.00155	0.98281	1	-14.2295	1.09409	0.421452	1	926	824	1191	710	1039	900	474	727	865	887	873	1058	823
haeIIM	NC_007146	1634010	1633054	-13.5303	-1.02675	0.759973	0.942235	-13.6213	-1.06611	0.438717	1	-13.6367	-1.0905	0.440419	1	1409	1496	1929	1365	1363	1558	803	1068	1313	1457	1270	1301	1213
infC	NC_007146	1524530	1524937	-10.1632	-1.02657	0.750378	0.938439	-10.1723	1.05035	0.534099	1	-10.2161	-1.01228	0.915483	1	15979	14749	18952	14021	16426	15623	7374	11673	17108	15755	13256	16265	12741
NTHI0821	NC_007146	776666	774930	-11.2589	-1.02623	0.755738	0.939882	-11.2425	1.08733	0.292855	1	-11.1639	1.20964	0.0801329	0.893927	7147	6750	9487	6457	8052	6109	3977	6141	7259	8044	8618	7428	7983
dut	NC_007146	1073045	1073500	-12.7494	-1.02617	0.75859	0.941101	-12.8084	-1.02056	0.80641	1	-12.7934	-1.00058	1	1	2591	2453	3248	2372	2555	2561	1319	1975	2445	2454	2310	2625	2175
tolQ	NC_007146	475195	474509	-11.4601	-1.02607	0.756419	0.940148	-11.5197	-1.0216	0.7933	1	-11.4866	1.02431	0.822689	1	6422	5871	7987	5636	6202	6522	3198	4814	5829	6144	5728	6583	5495
NTHI1623	NC_007146	1509305	1510045	-13.7665	-1.02531	0.771662	0.946249	-13.8046	1.00786	0.923597	1	-13.7939	1.02244	0.840082	1	1190	1268	1645	1102	1234	1358	658	1003	1198	1295	1271	1245	1073
NTHI1247	NC_007146	1188635	1187991	-12.1061	-1.02519	0.766912	0.943981	-12.1353	1.02001	0.803979	1	-12.17	-1.02975	0.793808	1	3733	3827	5475	3601	3873	4053	2156	3194	3916	4078	3611	3851	3322
NTHI0275	NC_007146	261492	260665	-11.875	-1.02505	0.76324	0.943958	-11.899	1.02682	0.736886	1	-11.8456	1.10387	0.363663	1	4511	5254	5254	3854	6571	3847	2222	3585	5426	4262	4604	6026	3881
polA	NC_007146	970905	968113	-10.7149	-1.02477	0.766951	0.943981	-10.7399	1.02562	0.748205	1	-10.7422	1.02132	0.842986	1	10241	10505	13158	9375	11288	10328	5296	7957	11024	10665	9648	10718	9381
ispF	NC_007146	747763	747287	-12.8421	-1.02439	0.775052	0.947495	-12.8818	1.00459	0.955143	1	-12.8944	-1.01456	0.900562	1	2368	2432	2944	2218	2470	2275	1277	1780	2421	2448	2299	2191	2069
NTHI1075	NC_007146	1020582	1020893	-13.5887	-1.02392	0.784296	0.955758	-13.6688	-1.05317	0.530181	1	-13.6871	-1.08219	0.481872	1	1488	1377	1751	1263	1437	1413	784	991	1393	1365	1337	1309	1035
hmw2A	NC_007146	1378678	1374050	-11.7883	-1.02389	0.778062	0.95002	-11.7255	1.15708	0.0675261	0.543734	-11.7279	1.15007	0.19946	1	4839	4682	6689	5018	5066	4133	2763	5082	4905	5683	6255	4342	5206
prc	NC_007146	1819804	1817717	-10.3352	-1.02334	0.780162	0.952006	-10.3612	1.02261	0.776314	1	-10.3364	1.05691	0.608664	1	13195	13019	18106	12404	14041	12935	7383	11294	12828	14089	13823	13035	13078
NTHI1245	NC_007146	1187642	1187385	-11.7546	-1.02299	0.784662	0.955758	-11.7653	1.04427	0.587041	1	-11.8172	-1.03028	0.789998	1	5166	4960	6345	4545	5227	5042	2717	4043	5423	5201	4469	5012	4292
NTHI0424	NC_007146	407319	407471	-17.7156	-1.02262	0.834345	0.965048	-17.7872	-1.0432	0.787788	1	-17.6246	1.21486	0.158559	1	70	83	113	63	89	102	32	52	101	64	72	126	79
ndpA	NC_007146	954787	953762	-11.8139	-1.02225	0.790453	0.956438	-11.8711	-1.02195	0.790743	1	-11.8845	-1.04179	0.713652	1	4859	4795	6164	4513	4944	5041	2450	3587	4832	4790	4176	5129	3817
xseA	NC_007146	487514	488833	-12.6849	-1.02209	0.798408	0.957824	-12.6753	1.07284	0.384883	1	-12.5786	1.2228	0.066345	0.791722	2624	2498	3574	2448	2932	2176	1553	2362	2532	2968	3477	2687	2896
Asp_tRNA	#N/A	#N/A	#N/A	-18.3395	-1.02178	0.913185	0.975779	-18.3791	1.00274	0.949557	1	-17.9133	1.90816	8.80146e-06	0.000552292	51	52	69	56	55	44	28	59	45	41	194	48	39
NTHI1197	NC_007146	1142893	1142009	-11.0346	-1.02174	0.795158	0.957824	-11.1236	-1.06885	0.407185	1	-11.0944	-1.02813	0.803854	1	8872	7788	10469	7404	8841	7954	4607	6037	7944	7659	6936	9675	6318
hemX	NC_007146	814871	813660	-11.0632	-1.02159	0.79612	0.957824	-11.095	1.01284	0.870633	1	-11.1202	-1.02285	0.840778	1	8164	7872	10636	7043	8254	8823	4297	6269	8324	8415	6869	8821	6791
ribF	NC_007146	1082296	1081358	-11.9699	-1.02148	0.797854	0.957824	-12.0055	1.00741	0.924433	1	-12.0112	-1.00146	0.994196	1	4427	4180	5604	3932	4680	4368	2234	3220	4653	4364	3923	4565	3739
NTHI1675	NC_007146	1549681	1548779	-13.7449	-1.02139	0.8027	0.957824	-13.7798	1.00806	0.92152	1	-13.7621	1.0319	0.774708	1	1201	1288	1668	1145	1531	1141	645	910	1393	1283	1127	1390	1174
rpsG,	NC_007146	706853	707323	-8.42874	-1.02113	0.799113	0.957824	-8.4513	1.02537	0.749503	1	-8.50599	-1.05345	0.637397	1	52148	50431	62066	49319	50187	49427	26884	41348	51904	50849	45842	49090	40371
NTHI1408	NC_007146	1339600	1339235	-13.0973	-1.02075	0.804712	0.958126	-13.1875	-1.07156	0.402677	1	-13.0715	1.09622	0.402118	1	2015	1857	2651	1678	2333	2055	967	1374	1959	1855	1630	2818	1750
NTHI1871	NC_007146	1718553	1718371	-15.4261	-1.02072	0.815648	0.963164	-15.5422	-1.11085	0.255575	0.991156	-15.4872	-1.02825	0.822038	1	403	397	490	348	456	391	197	289	347	354	320	468	303
hmw2C	NC_007146	1371870	1369918	-9.86401	-1.02065	0.80365	0.957824	-9.92058	-1.02275	0.780621	1	-9.92882	-1.03545	0.754007	1	18997	18558	23423	17283	19383	19020	9692	14140	18669	18142	16350	19702	14975
NTHI1084	NC_007146	1033234	1030832	-9.30308	-1.02065	0.803553	0.957824	-9.32078	1.03186	0.690281	1	-9.34794	-1.00735	0.950777	1	27770	26553	35973	25761	28576	27698	14348	21852	28767	28756	25652	27147	24237
fabI	NC_007146	1896420	1895533	-10.0668	-1.02064	0.803564	0.957824	-10.0913	1.02225	0.779038	1	-10.1128	-1.00861	0.941885	1	16864	15677	20483	15736	17126	16439	7911	12505	16975	16905	14947	16318	14087
potA	NC_007146	1674942	1676087	-10.1282	-1.02033	0.806847	0.959532	-10.1622	1.00843	0.913409	1	-10.1893	-1.03112	0.783346	1	15759	15610	19361	14843	16100	14954	8308	12112	16239	15422	13898	15535	13129
lspA	NC_007146	1129502	1130017	-13.1097	-1.0203	0.809886	0.960307	-13.1587	-1.01237	0.886245	1	-13.167	-1.02449	0.832964	1	2027	1909	2500	1812	2077	2039	992	1483	1980	1971	1773	1918	1721
NTHI0108	NC_007146	99196	99684	-16.6923	-1.02013	0.862375	0.971888	-16.8292	-1.144	0.205305	0.93505	-16.7148	1.02518	0.851027	1	174	143	223	133	198	160	86	117	146	137	138	207	133
NTHI1870	NC_007146	1718022	1718360	-14.3183	-1.02008	0.810669	0.96067	-14.3632	-1.0073	0.947726	1	-14.329	1.04194	0.711021	1	859	872	1045	679	1071	854	417	666	876	816	718	1072	729
tig	NC_007146	796227	797525	-8.47652	-1.01997	0.809608	0.960307	-8.50514	1.01556	0.842944	1	-8.521	-1.00804	0.945684	1	50989	48059	60207	45975	51876	46717	26007	38144	51857	48589	44131	51381	41486
NTHI1817	NC_007146	1672380	1672862	-12.5793	-1.01994	0.814712	0.962897	-12.6218	-1.00357	0.967699	1	-12.6411	-1.03168	0.781309	1	2748	2843	3726	2518	2788	3034	1552	2205	2752	2950	2410	2994	2388
Glu_tRNA	#N/A	#N/A	#N/A	-14.3109	-1.01969	0.831097	0.965048	-14.3728	-1.03099	0.717223	1	-14.4177	-1.1006	0.398138	1	897	814	1088	891	769	814	482	674	860	776	790	781	628
lepA	NC_007146	17878	16082	-10.8689	-1.01963	0.813625	0.962897	-10.8449	1.09207	0.267208	0.99718	-10.8592	1.06889	0.538558	1	9645	8886	11903	9056	9910	8695	4879	7926	10017	10419	9794	9190	8986
NTHI0994	NC_007146	944489	944785	-12.7897	-1.0196	0.814943	0.962897	-12.8323	-1.00419	0.965632	1	-12.7875	1.05902	0.599183	1	2474	2420	3141	2367	2648	2435	1211	1908	2442	2480	2212	2919	2237
NTHI0122	NC_007146	109850	110608	-16.7614	-1.0195	0.870059	0.971888	-16.8601	-1.08497	0.43321	1	-16.815	-1.02202	0.861829	1	149	173	188	125	185	148	89	112	140	151	134	171	129
dgkA	NC_007146	431879	432235	-13.8776	-1.01946	0.826518	0.965048	-13.9321	-1.02084	0.808495	1	-13.9196	-1.00484	0.970558	1	1162	1100	1530	1080	1121	1186	632	946	1059	1139	1096	1096	1046
rplO	NC_007146	914000	914434	-7.35173	-1.01896	0.818766	0.964316	-7.28456	1.15836	0.0626912	0.536937	-7.38103	1.01084	0.917135	1	103974	107614	136671	109989	109366	89209	59868	98793	122639	122388	111133	93433	97941
sRNA_174	NC_007146	1289168	1289495	-15.2037	-1.01868	0.829303	0.965048	-15.1858	1.08177	0.357158	1	-15.264	-1.02658	0.837568	1	415	440	668	431	488	509	208	390	464	539	363	508	398
NTHI0295	NC_007146	276183	276950	-13.6033	-1.01859	0.835295	0.965048	-13.624	1.02558	0.762959	1	-13.6089	1.04407	0.697469	1	1374	1355	1856	1289	1449	1283	812	1170	1411	1409	1497	1246	1356
NTHI1713	NC_007146	1577536	1577285	-15.8246	-1.01834	0.867198	0.971888	-15.7145	1.22994	0.0247868	0.281205	-15.8544	1.01007	0.946532	1	266	335	377	244	309	318	172	267	419	348	293	291	270
ptsH	NC_007146	1877022	1876765	-12.967	-1.01824	0.829228	0.965048	-13.0256	-1.02809	0.738891	1	-12.9419	1.09144	0.424788	1	2127	2080	2929	1978	2397	2153	1114	1642	2082	2182	2060	2696	1972
sRNA_216	NC_007146	1581120	1587275	-10.425	-1.0182	0.826222	0.965048	-10.49	-1.03734	0.648807	1	-10.4302	1.04651	0.673526	1	13052	11948	16427	11277	13811	12856	6539	9347	12086	12696	11497	15338	10781
menF	NC_007146	382117	380846	-11.8663	-1.01795	0.831137	0.965048	-11.887	1.0246	0.760522	1	-11.8637	1.05582	0.617193	1	4789	4455	5996	4291	5136	4157	2616	3867	4692	4741	4884	4466	4495
atpD	NC_007146	571592	570219	-8.61356	-1.01777	0.829971	0.965048	-8.58012	1.10422	0.209713	0.937514	-8.58916	1.08828	0.434341	1	41750	44650	59266	42271	46259	40044	25248	39877	47144	49570	49233	42060	44537
thiL	NC_007146	1506084	1507070	-12.5803	-1.01733	0.83706	0.965048	-12.5768	1.05906	0.474954	1	-12.6087	1.01231	0.907843	1	2716	2811	3788	2603	3014	2864	1484	2390	2895	3112	2798	2631	2660
glmM	NC_007146	1542974	1544311	-11.8956	-1.01732	0.835591	0.965048	-11.8813	1.07516	0.363513	1	-11.8255	1.16074	0.171211	1	4524	4427	6005	4239	4800	4630	2361	4022	4611	5033	5605	4250	4992
Ala_tRNA	#N/A	#N/A	#N/A	-13.3231	-1.01727	0.84655	0.967011	-13.3811	-1.02795	0.731191	1	-13.4185	-1.08649	0.456045	1	1610	1962	1910	1502	1550	1664	1075	1301	1575	1736	1525	1653	1254
uxuA	NC_007146	56988	58172	-12.1185	-1.01722	0.836844	0.965048	-12.1879	-1.04463	0.591112	1	-12.2029	-1.06781	0.554929	1	3889	3799	5121	3638	4244	3818	2035	2861	3873	3751	3140	4094	3155
NTHI1211	NC_007146	1153736	1154014	-10.7157	-1.0171	0.836445	0.965048	-10.8082	-1.07883	0.344781	1	-10.7948	-1.06035	0.596398	1	10320	10046	13490	9172	11911	9984	5358	7825	9495	9383	8527	11104	8076
NTHI1981	NC_007146	1828522	1829535	-12.9995	-1.01705	0.838349	0.965048	-13.0356	1.00236	0.972796	1	-13.0115	1.03671	0.739848	1	2169	2000	2789	1944	2239	2280	1043	1618	2167	2179	2043	2194	1975
hmw1C	NC_007146	1836978	1838930	-10.6778	-1.01675	0.839597	0.965048	-10.7326	-1.02425	0.767209	1	-10.736	-1.02979	0.792742	1	10763	10644	13190	9850	10978	10986	5482	7966	10629	10428	9350	10994	8854
NTHI1109	NC_007146	1056920	1057432	-18.8785	-1.01672	0.914356	0.975992	-19.0493	-1.20287	0.303662	1	-18.8839	1.05047	0.813637	1	41	31	46	23	44	42	18	22	28	34	29	43	35
fabH	NC_007146	236706	235756	-11.1204	-1.01654	0.841723	0.966156	-11.1118	1.0657	0.422936	1	-11.1314	1.03553	0.745833	1	8345	7676	9360	7393	8644	7309	4085	6470	8547	8276	8022	7757	7058
NTHI1748	NC_007146	1600565	1599957	-13.9359	-1.0165	0.846191	0.967011	-14.021	-1.06826	0.434461	1	-13.9949	-1.02974	0.800236	1	1077	1137	1408	980	1130	1238	561	808	1050	1048	992	1156	904
NTHI1328	NC_007146	1263450	1262593	-12.6193	-1.01636	0.846355	0.967011	-12.6678	-1.01568	0.850586	1	-12.6464	1.01272	0.905671	1	2876	2649	3498	2637	2886	2657	1482	2074	2679	2874	2541	2827	2541
ispA	NC_007146	1562902	1562012	-12.0216	-1.01564	0.851357	0.970739	-12.0754	-1.02398	0.771179	1	-12.0676	-1.01428	0.901663	1	4268	4163	5193	3865	4438	4112	2234	3072	4220	4172	3592	4589	3526
grk	NC_007146	155953	154817	-13.7822	-1.01552	0.86029	0.971888	-13.799	1.02791	0.740297	1	-13.7368	1.11814	0.314072	1	1184	1227	1631	1107	1383	1140	683	1022	1180	1341	1370	1255	1265
dcuB	NC_007146	870821	872143	-9.9802	-1.0153	0.853013	0.970739	-10.043	-1.03731	0.648494	1	-9.99107	1.0345	0.752273	1	16173	17269	22985	15327	19239	16449	9311	13397	16554	16379	16506	19938	14215
sRNA_234	NC_007146	1728230	1728458	-17.2851	-1.01523	0.890225	0.972721	-17.3211	1.0005	1.00618	1	-17.2319	1.13537	0.331846	1	119	91	147	94	128	108	54	78	107	121	137	106	105
kdsB	NC_007146	61631	60867	-13.1042	-1.01509	0.857805	0.971857	-13.1142	1.03727	0.650683	1	-13.1454	-1.00769	0.950702	1	2020	1930	2491	1853	2105	1957	1026	1618	2040	2071	1911	1787	1822
mraW	NC_007146	1230384	1231349	-12.6407	-1.01504	0.859414	0.971888	-12.6524	1.03465	0.671246	1	-12.5988	1.11263	0.329422	1	2629	2591	3727	2650	2837	2563	1467	2405	2566	2859	3209	2684	2648
menG	NC_007146	594951	594463	-11.9856	-1.01498	0.85668	0.971129	-11.9977	1.03411	0.672831	1	-12.0002	1.0296	0.78654	1	4343	4148	5519	4148	4534	4249	2175	3567	4310	4507	4081	4553	3864
NTHI0732	NC_007146	688495	687677	-13.0012	-1.01489	0.860374	0.971888	-13.107	-1.10121	0.240427	0.979326	-13.0981	-1.08847	0.447687	1	1745	2291	2931	1814	2352	2185	1114	1565	1907	1903	1766	2259	1524
ptsN	NC_007146	1250775	1250281	-12.7149	-1.01456	0.86545	0.971888	-12.7773	-1.03712	0.654603	1	-12.8243	-1.10897	0.352031	1	2589	2525	3336	2493	2400	2590	1474	2042	2464	2450	2343	2270	1985
dcd	NC_007146	209460	210047	-12.1032	-1.01453	0.861909	0.971888	-12.1396	-1.00063	0.997031	1	-12.1775	-1.05587	0.62523	1	3977	3850	5082	3733	4084	3921	2105	3011	4053	4017	3521	3730	3334
brnQ	NC_007146	318780	320090	-11.5853	-1.01405	0.865138	0.971888	-11.5899	1.04418	0.586783	1	-11.6508	-1.04276	0.707032	1	5904	5423	7120	5281	5725	5953	2932	4428	6402	5771	5026	5656	4694
NTHI0137	NC_007146	122919	124412	-14.6451	-1.0138	0.875143	0.971888	-14.7182	-1.0538	0.546474	1	-14.6228	1.08179	0.486	1	687	664	863	637	795	606	353	480	670	660	619	804	660
dnaB	NC_007146	1406487	1404973	-11.9852	-1.01372	0.868522	0.971888	-12.039	-1.02581	0.755167	1	-12.0493	-1.04127	0.717312	1	4220	4288	5487	3900	4552	4426	2223	3223	4268	4234	3687	4338	3647
selB	NC_007146	789225	791084	-12.7239	-1.01368	0.868157	0.971888	-12.7892	-1.04228	0.614503	1	-12.7465	1.01771	0.869609	1	2595	2580	3190	2304	2833	2683	1281	1828	2566	2542	2245	2964	2226
sohB	NC_007146	1842094	1843155	-11.8962	-1.01327	0.871975	0.971888	-11.9163	1.02092	0.792892	1	-11.8958	1.04922	0.657517	1	4601	4349	5967	4390	5121	4383	2261	3572	4705	4793	3782	5765	4096
cysS	NC_007146	86550	85171	-11.4547	-1.01323	0.872353	0.971888	-11.5046	-1.02089	0.799984	1	-11.4466	1.0604	0.58858	1	6598	5870	7701	5503	7018	6138	3206	4667	6221	6138	5585	7750	5391
glnD	NC_007146	1882973	1880382	-13.3006	-1.0132	0.876208	0.971888	-13.3316	1.0056	0.942156	1	-13.3251	1.01382	0.898403	1	1690	1659	2294	1605	1870	1699	894	1423	1713	1701	1656	1797	1499
NTHI1314	NC_007146	1250263	1249406	-12.4312	-1.01318	0.875505	0.971888	-12.4766	-1.01442	0.862243	1	-12.5273	-1.08949	0.440728	1	3106	3004	4203	2972	3146	3217	1686	2365	3253	3095	2846	2671	2637
Tyr_tRNA	#N/A	#N/A	#N/A	-7.55064	-1.01309	0.873035	0.971888	-7.61065	-1.036	0.658857	1	-7.52156	1.08852	0.432983	1	93258	92248	116575	89543	115776	66721	52062	60401	102011	91315	97309	108906	81176
hsdM3	NC_007146	1690210	1691880	-11.7874	-1.01293	0.875406	0.971888	-11.7759	1.06612	0.421551	1	-11.7723	1.06987	0.534129	1	4871	4769	6443	4686	5672	4523	2503	4062	5128	5521	5090	5449	4396
pepE	NC_007146	697114	697818	-13.0735	-1.01291	0.876121	0.971888	-13.1554	-1.06743	0.428212	1	-13.1034	1.00672	0.948208	1	2045	1953	2584	1809	2214	2107	1010	1396	2008	1914	1749	2371	1664
NTHI1915	NC_007146	1757687	1758655	-14.0815	-1.01269	0.88652	0.972721	-14.0827	1.04766	0.578995	1	-14.0969	1.02612	0.816841	1	946	989	1351	911	1039	1029	538	772	1104	1082	932	1072	913
cafA	NC_007146	1668593	1667118	-12.4598	-1.01265	0.878852	0.971888	-12.4825	1.01654	0.836793	1	-12.4494	1.0629	0.575862	1	3108	3040	3912	2884	3474	2913	1606	2355	3219	3249	2838	3728	2772
sRNA_26a	NC_007146	231158	231296	-15.9024	-1.01258	0.912438	0.975499	-16.0113	-1.10835	0.272851	0.99718	-15.9553	-1.02959	0.812304	1	318	233	379	284	324	227	158	210	244	262	251	298	235
sspB	NC_007146	1559605	1560057	-12.5999	-1.01249	0.881514	0.971888	-12.6085	1.03652	0.656038	1	-12.6689	-1.05023	0.661221	1	2885	2715	3524	2690	2836	2797	1492	2198	3051	2909	2689	2504	2345
purA	NC_007146	1339106	1337808	-10.0415	-1.01249	0.878635	0.971888	-10.0805	-1.0062	0.941721	1	-10.0107	1.09344	0.409622	1	16595	15941	21334	15030	19708	15718	8167	12648	16822	16543	15785	20905	14731
ligA	NC_007146	1201878	1199866	-12.4637	-1.01243	0.880639	0.971888	-12.504	-1.00799	0.925822	1	-12.5115	-1.0192	0.868151	1	3142	3030	3848	2846	3232	3187	1584	2302	3210	3072	2878	2905	2751
hap	NC_007146	342188	338010	-9.20657	-1.01231	0.880487	0.971888	-9.23618	1.00647	0.932529	1	-9.17811	1.08926	0.429638	1	29562	28769	37658	25426	33789	28196	15970	22844	29290	31011	29872	32276	28648
glyQ	NC_007146	1045290	1044382	-11.2064	-1.0123	0.881198	0.971888	-11.2557	-1.02085	0.799595	1	-11.2527	-1.01727	0.880243	1	7329	7263	9403	6717	7654	7659	3853	5426	7444	7397	6696	7235	6538
NTHI1936	NC_007146	1783399	1783292	-15.1799	-1.01221	0.920076	0.978863	-15.1915	1.03254	0.743471	1	-15.2227	-1.0191	0.867509	1	458	454	620	446	529	348	294	372	511	474	442	439	422
serS	NC_007146	183462	184751	-10.8771	-1.01221	0.881359	0.971888	-10.9512	-1.05662	0.493631	1	-10.909	1.00306	0.973702	1	9435	8980	11714	8077	10146	9888	4645	6518	8993	9113	7936	10474	7963
recJ	NC_007146	1314404	1316131	-12.0595	-1.01211	0.885051	0.972721	-12.0439	1.07142	0.38871	1	-12.0227	1.10152	0.375048	1	4249	3806	5241	3804	4276	3882	2259	3626	4098	4453	4945	3276	4357
ndhA	NC_007146	872347	873681	-12.214	-1.01155	0.89122	0.972721	-12.2138	1.04819	0.557221	1	-12.0975	1.22934	0.0585022	0.748232	3464	3486	5071	3244	4013	3464	2060	3150	3442	4127	4579	3566	4489
tag	NC_007146	729947	729384	-14.2589	-1.01153	0.89436	0.972721	-14.2889	1.0054	0.94755	1	-14.2609	1.04436	0.696758	1	895	859	1139	806	965	889	464	705	877	917	905	883	831
NTHI1274	NC_007146	1210374	1208968	-15.4586	-1.0115	0.914272	0.975992	-15.5487	-1.08062	0.392761	1	-15.5512	-1.08649	0.48189	1	384	362	518	350	389	399	213	284	345	372	307	414	292
NTHI1215	NC_007146	1158118	1157522	-15.6923	-1.01139	0.912166	0.975499	-15.7666	-1.05725	0.54294	1	-15.7298	-1.00604	0.962471	1	346	313	410	275	336	359	181	229	313	332	264	387	279
era	NC_007146	14342	13434	-12.6053	-1.01133	0.891942	0.972721	-12.6004	1.05516	0.503853	1	-12.6558	-1.02444	0.831912	1	2897	2688	3497	2714	2742	2863	1470	2441	2801	2977	2950	2156	2550
sRNA_152	NC_007146	1123535	1124306	-11.8523	-1.01128	0.89105	0.972721	-11.8942	-1.01143	0.891745	1	-11.919	-1.04821	0.672374	1	4535	4508	6368	4858	4896	4472	2365	3612	4738	4698	4134	5222	3454
fusA	NC_007146	707407	709509	-6.32366	-1.01126	0.890059	0.972721	-6.32705	1.04256	0.596495	1	-6.37765	-1.03099	0.783724	1	218613	218617	268144	214762	223030	194141	122779	181140	226418	226131	206022	204379	185942
purM	NC_007146	1571063	1572097	-10.4834	-1.01122	0.891378	0.972721	-10.456	1.08806	0.287185	1	-10.4578	1.08325	0.460652	1	11905	11885	15880	11799	12856	11039	6714	10667	12747	13564	13313	11245	12507
rplJ	NC_007146	716497	716988	-7.40263	-1.01108	0.891774	0.972721	-7.39443	1.05935	0.464766	1	-7.44305	-1.01156	0.920211	1	104783	100617	129023	100687	106757	95346	56271	87561	108218	108910	101658	97645	88378
nagZ	NC_007146	1077683	1076628	-12.0141	-1.01065	0.898069	0.972721	-12.0016	1.06532	0.428632	1	-12.0099	1.05158	0.643328	1	4175	4121	5412	3868	4446	4116	2295	3671	4378	4469	4310	4020	4149
hflC	NC_007146	229439	228552	-11.0923	-1.01062	0.89682	0.972721	-11.1152	1.01417	0.8576	1	-11.0739	1.07186	0.522227	1	8133	7660	10159	7367	9350	7131	4220	6191	8394	8116	7852	9354	7100
NTHI1121	NC_007146	1068477	1068244	-13.4807	-1.01062	0.907442	0.973959	-13.476	1.05394	0.52557	1	-13.5121	-1.00107	0.994556	1	1561	1478	1911	1467	1501	1369	914	1374	1531	1560	1464	1490	1354
mutL	NC_007146	71595	73484	-11.8778	-1.01055	0.898165	0.972721	-11.9055	1.00767	0.92233	1	-11.9354	-1.03544	0.755553	1	4492	4637	5929	4170	4940	4693	2451	3452	4853	4813	4115	4568	3970
thiD	NC_007146	506728	507537	-13.0977	-1.01053	0.902802	0.972721	-13.0928	1.05394	0.517818	1	-12.9859	1.21956	0.0707213	0.827782	2007	1842	2640	1844	2219	1776	1102	1733	1921	2186	2572	1955	2283
sRNA_232	NC_007146	1722351	1722618	-19.3676	-1.01044	0.941154	0.986365	-19.392	1.0115	0.90588	1	-19.3813	1.03482	0.839309	1	22	26	36	27	33	22	9	20	28	25	18	27	30
NTHI1972	NC_007146	1820649	1821899	-13.3709	-1.01037	0.898694	0.972721	-13.4233	-1.02718	0.75026	1	-13.4418	-1.05329	0.646306	1	1739	1545	2057	1418	1789	1811	811	1158	1699	1652	1416	1697	1316
fabB	NC_007146	1489975	1491195	-9.11282	-1.01013	0.901017	0.972721	-9.0886	1.08207	0.318376	1	-9.0268	1.17674	0.13332	1	31783	30142	40491	29154	33740	29151	17604	28198	31643	35085	39011	31028	34136
NTHI1120	NC_007146	1068244	1067846	-12.8466	-1.01	0.904274	0.972721	-12.8556	1.03347	0.682328	1	-12.8767	1.00303	0.974952	1	2428	2290	2961	2185	2437	2447	1239	1957	2386	2491	2232	2396	2086
trxB	NC_007146	1262519	1261563	-11.7021	-1.00994	0.904519	0.972721	-11.7116	1.03249	0.687943	1	-11.6766	1.08175	0.469968	1	5107	4979	6990	4984	5691	4762	2849	4276	5172	5662	5427	5373	5176
NTHI1140	NC_007146	1085073	1084507	-12.786	-1.00992	0.903067	0.972721	-12.8649	-1.06607	0.434573	1	-12.8289	-1.01462	0.900584	1	2590	2435	2952	2224	2670	2570	1249	1718	2487	2301	2191	2787	1943
rsuA	NC_007146	1766683	1767381	-14.3684	-1.00973	0.905246	0.972982	-14.4034	-1.00347	0.978137	1	-14.3959	1.00801	0.93859	1	818	799	1064	761	892	868	399	582	879	854	805	819	723
sapD	NC_007146	1327670	1326621	-13.2333	-1.00951	0.91227	0.975499	-13.2936	-1.03933	0.637267	1	-13.3235	-1.08491	0.466264	1	1837	1801	2224	1601	1809	1873	1018	1286	1825	1786	1605	1587	1518
dmsC	NC_007146	1148978	1148139	-15.7877	-1.00936	0.920463	0.978863	-15.9014	-1.11953	0.234695	0.979326	-15.8202	1.00244	0.982475	1	314	296	391	246	336	355	153	205	276	292	279	359	240
rnfC	NC_007146	1844687	1846684	-12.0689	-1.00916	0.91134	0.975499	-12.0805	1.02886	0.721378	1	-12.1175	-1.02405	0.833584	1	4107	3854	5236	3737	4230	4155	2129	3088	4339	4314	3837	3644	3686
Gly_tRNA	#N/A	#N/A	#N/A	-13.7274	-1.00863	0.926524	0.982485	-13.7723	-1.0184	0.818448	1	-13.7687	-1.01691	0.881915	1	1413	1163	1590	1153	1361	1159	771	864	1403	1301	1266	1359	973
NTHI0694	NC_007146	653063	653920	-13.5216	-1.00862	0.920505	0.978863	-13.5672	-1.01918	0.826751	1	-13.395	1.24594	0.0459026	0.635075	1390	1310	2180	1403	1411	1648	753	1257	1258	1527	1973	1460	1748
NTHI1930	NC_007146	1774930	1776372	-12.2795	-1.00861	0.917317	0.978235	-12.3537	-1.06037	0.470418	1	-12.301	1.01401	0.896019	1	3438	3323	4673	2997	3599	3822	1880	2600	3181	3478	3277	3682	3111
abgA	NC_007146	699203	700474	-12.7957	-1.0081	0.922689	0.980205	-12.8807	-1.07734	0.362343	1	-12.8024	1.03353	0.761853	1	2286	2418	3292	2170	2727	2421	1303	1806	2327	2236	2262	2756	2178
sRNA_178a	NC_007146	1324030	1324178	-15.0434	-1.0078	0.928917	0.982668	-15.0836	-1.0125	0.900827	1	-15.0256	1.07167	0.543299	1	539	463	679	450	540	573	260	389	530	512	469	603	496
NTHI0491	NC_007146	463662	463468	-14.2548	-1.00768	0.934024	0.98393	-14.2876	-1.00227	0.983664	1	-14.3156	-1.04446	0.704099	1	837	884	1183	882	952	798	486	729	841	915	798	862	759
rpoB	NC_007146	606380	602349	-7.31894	-1.00747	0.925849	0.982485	-7.30739	1.06055	0.456032	1	-7.35152	-1.00394	0.97541	1	108698	105887	139973	106710	109784	104495	59852	94438	113664	115317	113773	91035	101229
ftsK2	NC_007146	1517927	1518127	-19.622	-1.00743	0.98699	0.996995	-19.5494	1.1546	0.474315	1	-19.631	1.03266	0.919665	1	21	24	25	29	22	16	9	18	23	29	18	21	24
pepA	NC_007146	1866632	1868107	-11.0114	-1.00727	0.927582	0.982485	-11.0898	-1.06816	0.41274	1	-11.0542	-1.01722	0.880619	1	8329	8175	10945	7472	9593	8778	4160	6161	7889	8118	7141	9575	6924
aroB	NC_007146	284891	285979	-10.8847	-1.00705	0.930493	0.983567	-10.8747	1.0577	0.479446	1	-10.8642	1.07119	0.525751	1	9433	8926	11509	8660	10192	8433	5015	7887	9566	9815	10006	9041	8851
rnfD	NC_007146	1846814	1847890	-13.7954	-1.00696	0.931586	0.983567	-13.8561	-1.04246	0.623511	1	-13.8926	-1.0956	0.420132	1	1211	1200	1569	1107	1203	1415	609	902	1188	1212	1076	1077	1008
sRNA_159	NC_007146	1146471	1146853	-18.0955	-1.00696	0.990399	0.998843	-18.0702	1.082	0.572265	1	-17.8601	1.43592	0.0146983	0.301302	49	58	97	50	68	58	41	59	67	62	100	74	79
NTHI1831	NC_007146	1685812	1686609	-14.4746	-1.00683	0.931657	0.983567	-14.4799	1.03545	0.676032	1	-14.5411	-1.05048	0.673316	1	748	741	1001	726	845	776	370	570	844	822	709	731	624
bcr	NC_007146	1767383	1768579	-13.2849	-1.00661	0.935201	0.984139	-13.3263	-1.01541	0.857178	1	-13.3547	-1.05654	0.625689	1	1786	1657	2225	1595	1865	1820	889	1275	1771	1797	1554	1682	1448
pgpB	NC_007146	288657	287932	-13.3885	-1.00644	0.938788	0.98585	-13.4245	-1.00808	0.927093	1	-13.4261	-1.01105	0.927019	1	1718	1508	2044	1494	1666	1687	862	1293	1539	1682	1576	1447	1511
rlmL	NC_007146	197496	195361	-12.1935	-1.00642	0.937294	0.98531	-12.2683	-1.06377	0.446032	1	-12.2362	-1.01851	0.871829	1	3879	3574	4588	3454	3798	3792	2000	2816	3431	3542	3327	3911	3141
NTHI1678	NC_007146	1550890	1551531	-14.5895	-1.00628	0.944053	0.986495	-14.5799	1.05637	0.515859	1	-14.5644	1.07887	0.499851	1	682	660	966	630	807	692	367	593	731	769	634	817	712
rluB	NC_007146	1297993	1299066	-11.1057	-1.00626	0.938391	0.98585	-11.1159	1.02768	0.730287	1	-11.1474	-1.01845	0.871566	1	7936	7583	10164	7667	8339	7259	4362	6449	8071	8257	7511	7312	7133
NTHI1925	NC_007146	1769509	1770171	-13.532	-1.00607	0.941955	0.986365	-13.5733	-1.01586	0.851972	1	-13.5996	-1.0542	0.64069	1	1452	1467	1848	1284	1557	1557	780	1069	1499	1513	1296	1372	1281
NTHI1458	NC_007146	1385771	1387111	-12.6784	-1.00597	0.941602	0.986365	-12.7176	-1.013	0.8777	1	-12.7422	-1.04891	0.670109	1	2586	2617	3431	2355	2886	2732	1397	2034	2699	2636	2431	2406	2328
NTHI0863	NC_007146	820572	821957	-12.2415	-1.00584	0.941887	0.986365	-12.2962	-1.03516	0.673718	1	-12.3383	-1.09765	0.40148	1	3177	3553	5046	3346	3820	3800	1788	2857	3495	3364	2985	3589	2752
NTHI0327	NC_007146	316782	315880	-16.3117	-1.00584	0.97182	0.996995	-16.3343	1.01041	0.922902	1	-16.3772	-1.0507	0.698093	1	199	205	295	182	218	238	115	166	218	224	191	216	172
lpxK	NC_007146	62700	61702	-13.5324	-1.00508	0.94907	0.989333	-13.5712	-1.01314	0.880135	1	-13.609	-1.06769	0.561869	1	1517	1453	1779	1377	1454	1606	751	1112	1560	1409	1348	1343	1210
NTHI1622	NC_007146	1509259	1509011	-14.2127	-1.00492	0.957414	0.991488	-14.241	1.00144	0.986518	1	-14.2667	-1.03522	0.764803	1	904	843	1247	814	908	1016	488	733	867	977	910	823	775
ihfA	NC_007146	1513606	1513896	-12.9109	-1.00484	0.954921	0.991488	-12.8884	1.0739	0.377736	1	-12.9061	1.04554	0.683993	1	2304	2060	3004	2247	2398	2027	1243	2103	2262	2402	2407	2209	2084
NTHI0757	NC_007146	714215	714832	-14.1184	-1.00483	0.954438	0.991488	-14.1919	-1.06353	0.464261	1	-14.2226	-1.11093	0.353421	1	1023	980	1154	861	1039	1011	531	689	954	952	807	945	756
comA	NC_007146	527167	526370	-16.6562	-1.00469	0.949977	0.989333	-16.7103	-1.03563	0.749728	1	-16.6106	1.11108	0.404745	1	176	158	213	166	188	161	82	113	178	169	158	213	162
rplR	NC_007146	912942	913295	-7.88735	-1.00437	0.955378	0.991488	-7.83209	1.12287	0.142404	0.808841	-7.90847	1.00701	0.944902	1	73280	73707	90938	75374	76538	57840	44158	67934	82060	81204	76257	65996	67371
glyS	NC_007146	1043066	1040898	-9.79463	-1.00435	0.955466	0.991488	-9.7989	1.03434	0.668377	1	-9.79036	1.04508	0.682356	1	20045	19052	24379	18888	21142	18643	10375	15797	20239	20993	19125	20757	18308
NTHI0190	NC_007146	172380	173789	-12.6734	-1.00432	0.955265	0.991488	-12.7735	-1.10403	0.22583	0.963381	-12.7199	-1.02534	0.825887	1	2734	2527	3387	2458	2944	2744	1325	1884	2471	2433	2267	2994	2160
aroE	NC_007146	731632	730826	-13.1683	-1.00431	0.958445	0.991706	-13.192	1.00671	0.933122	1	-13.1164	1.11641	0.316141	1	1855	1807	2494	1610	2251	1801	1017	1498	1901	1952	2048	1896	2023
NTHI1460	NC_007146	1389574	1388351	-12.1996	-1.00396	0.960184	0.992256	-12.2578	-1.04202	0.61319	1	-12.2901	-1.09015	0.436752	1	3655	3570	4803	3365	3726	4011	1945	2843	3532	3594	3137	3575	2945
Ala_tRNA	#N/A	#N/A	#N/A	-13.5138	-1.0034	0.977251	0.996995	-13.593	-1.0732	0.384382	1	-13.6292	-1.13288	0.263099	1	1439	1660	1676	1274	1290	1531	985	1070	1349	1486	1339	1375	1036
NTHI1233	NC_007146	1177270	1176818	-13.9913	-1.00321	0.970594	0.996732	-13.9861	1.04692	0.583644	1	-14.028	-1.0133	0.912178	1	1056	1039	1375	967	1141	1085	573	801	1219	1148	1002	1037	955
deoD	NC_007146	608775	608059	-9.429	-1.00273	0.970959	0.996732	-9.39358	1.09102	0.270632	0.99718	-9.3686	1.12716	0.269431	1	24450	24965	32554	26400	26324	22496	13494	24055	25772	26988	29205	26102	25399
NTHI0086	NC_007146	81194	80850	-13.8018	-1.00248	0.974357	0.996995	-13.8764	-1.06755	0.437797	1	-13.8978	-1.09976	0.400116	1	1261	1159	1528	1212	1146	1324	621	959	1100	1137	1032	1124	993
NTHI0457	NC_007146	433251	434297	-12.8474	-1.00232	0.977541	0.996995	-12.829	1.06528	0.434249	1	-12.8496	1.03322	0.764454	1	2425	2266	2957	2401	2368	2212	1293	2048	2599	2413	2485	2303	2141
NTHI0319	NC_007146	302816	302187	-11.2981	-1.00222	0.975906	0.996995	-11.3218	1.00497	0.947744	1	-11.3751	-1.072	0.529903	1	7094	6766	8478	6664	6787	7314	3610	5579	7161	6772	6275	6599	5479
NTHI0598	NC_007146	560128	559265	-12.04	-1.00221	0.97707	0.996995	-12.0426	1.03432	0.672443	1	-11.9493	1.17469	0.1399	1	4145	3971	5293	3726	4942	3625	2271	3447	4177	4385	4545	5121	4177
NTHI0576	NC_007146	539697	539161	-12.4081	-1.00174	0.982767	0.996995	-12.413	1.03076	0.706468	1	-12.3777	1.08072	0.477255	1	3211	2983	4222	2935	3429	3096	1779	2553	3274	3478	3346	3444	3053
sRNA_157	NC_007146	1140133	1140369	-12.8855	-1.00172	0.98358	0.996995	-12.9371	-1.03503	0.672456	1	-12.8878	1.03261	0.769634	1	2437	2191	2802	2052	2436	2261	1305	1652	2309	2322	2006	2856	1947
xerD	NC_007146	411201	412094	-12.7514	-1.00154	0.983432	0.996995	-12.7986	-1.02886	0.729747	1	-12.7714	1.00805	0.938985	1	2572	2425	3178	2347	2692	2517	1347	1954	2516	2430	2394	2602	2246
mtgA	NC_007146	946912	947652	-14.3719	-1.00124	0.9795	0.996995	-14.4365	-1.05446	0.541328	1	-14.4774	-1.11376	0.347781	1	810	797	1056	751	884	911	388	559	821	826	656	819	627
NTHI1885	NC_007146	1724340	1723291	-17.6755	-1.00076	0.957469	0.991488	-17.7306	-1.04247	0.816234	1	-17.7181	-1.01334	0.98168	1	90	71	109	67	117	80	34	61	89	75	72	103	59
NTHI0770	NC_007146	726813	726601	-14.7575	-1.0006	1	1	-14.8384	-1.07871	0.37947	1	-14.8428	-1.08619	0.475429	1	621	569	859	584	623	671	336	417	576	658	577	528	535
ftsY	NC_007146	895923	897167	-12.8521	-1.00059	0.995447	1	-12.8287	1.07062	0.399329	1	-12.7414	1.20531	0.0885413	0.942539	2350	2201	3101	2185	2596	2106	1350	2121	2256	2685	2910	2351	2759
slmA	NC_007146	1073504	1074160	-12.2708	-1.00034	0.995489	1	-12.3024	-1.00822	0.921952	1	-12.3043	-1.0128	0.911971	1	3620	3436	4317	3305	3726	3330	1981	2869	3501	3437	3435	3495	2978
truA	NC_007146	1323882	1324691	-13.9272	-1.00009	0.996009	1	-13.971	-1.02534	0.770943	1	-13.9176	1.05105	0.652284	1	1129	1034	1467	955	1172	1275	568	819	1146	1115	1017	1278	1052
hcaT	NC_007146	410004	411170	-12.3476	-1.00007	0.997197	1	-12.3876	-1.02029	0.806383	1	-12.3485	1.03304	0.764269	1	3413	3183	4215	3043	3755	3181	1807	2488	3428	3331	3286	3583	2969
arcB	NC_007146	304871	303030	-13.6504	1.00004	0.997791	1	-13.6821	-1.00839	0.927623	1	-13.6575	1.02581	0.815952	1	1326	1295	1775	1293	1387	1429	689	1080	1284	1412	1312	1525	1131
NTHI1333	NC_007146	1269576	1269938	-11.6354	1.00019	0.998878	1	-11.6134	1.06814	0.407805	1	-11.7212	-1.08766	0.44783	1	5603	5177	6937	5083	5508	5900	2855	4597	5925	5944	4690	5120	4506
moeB	NC_007146	1553349	1552618	-13.5813	1.00019	1	1	-13.6195	-1.01798	0.832464	1	-13.5935	1.01608	0.88426	1	1426	1332	1852	1357	1574	1283	782	1128	1362	1433	1385	1428	1294
aroK	NC_007146	284329	284871	-12.0265	1.00025	1	1	-12.0035	1.06922	0.402714	1	-11.9304	1.18124	0.126676	1	4325	3808	5406	3750	4604	3964	2338	3724	4147	4640	5187	4056	4690
NTHI1714	NC_007146	1579145	1577874	-12.8819	1.00061	0.999324	1	-12.9466	-1.05632	0.504196	1	-12.8684	1.05468	0.626184	1	2219	2160	3133	1963	2623	2417	1194	1625	2199	2355	1921	3046	2017
rbsA	NC_007146	588259	589740	-15.8661	1.0007	0.981594	0.996995	-15.7252	1.2597	0.01226	0.173573	-15.6576	1.37463	0.00694583	0.172188	275	295	374	270	309	261	177	318	322	388	419	326	390
pgpA	NC_007146	1507067	1507558	-13.5617	1.00079	0.998099	1	-13.5487	1.05409	0.518989	1	-13.5857	1.00052	0.992882	1	1365	1401	1912	1387	1505	1454	748	1205	1522	1547	1419	1328	1339
NTHI1074	NC_007146	1020511	1020197	-15.1888	1.0008	0.993202	1	-15.204	1.01405	0.877863	1	-15.1905	1.0316	0.790902	1	451	434	632	408	470	502	259	401	439	485	459	491	420
NTHI1680	NC_007146	1552551	1552228	-15.2353	1.00107	0.979017	0.996995	-15.2284	1.04536	0.630818	1	-15.2144	1.06018	0.619386	1	427	424	619	433	472	397	271	391	435	499	433	439	486
NTHI1674	NC_007146	1548511	1548684	-14.2639	1.00116	1	1	-14.2809	1.01052	0.896314	1	-14.2692	1.02801	0.801393	1	873	835	1165	843	1016	883	423	623	946	973	740	1096	770
NTHI1742	NC_007146	1594985	1596319	-15.6833	1.00129	0.99264	1	-15.7146	-1.0092	0.919491	1	-15.6444	1.08712	0.48639	1	352	319	395	267	439	261	197	259	308	357	306	424	302
NTHI1414	NC_007146	1342403	1342053	-14.2905	1.00139	0.996058	1	-14.3484	-1.04728	0.593198	1	-14.3511	-1.05049	0.668194	1	905	747	1177	776	918	957	438	651	832	856	702	1041	634
NTHI1636	NC_007146	1519808	1520782	-14.1597	1.00141	0.981578	0.996995	-14.2305	-1.06588	0.445869	1	-14.1595	1.03254	0.776151	1	893	850	1371	753	1003	999	568	722	788	1001	940	854	986
purN	NC_007146	1572152	1572790	-11.8053	1.00164	0.987924	0.996995	-11.8074	1.0313	0.6981	1	-11.847	-1.02568	0.821893	1	4592	4725	6490	4791	5022	4764	2584	4123	4867	5104	4751	4327	4380
NTHI0823	NC_007146	777889	777467	-12.6103	1.00179	0.985692	0.996995	-12.6118	1.03179	0.698718	1	-12.5785	1.07794	0.492758	1	2824	2654	3529	2700	3011	2484	1568	2238	2803	3067	2766	2963	2811
ninB	NC_007146	1586878	1587294	-19.4661	1.00184	0.979797	0.996995	-19.465	1.03609	0.837546	1	-19.3559	1.20526	0.348578	1	19	25	34	18	33	20	14	24	19	27	30	19	33
NTHI1097	NC_007146	1044323	1044063	-12.6456	1.00189	0.984754	0.996995	-12.6572	1.01739	0.830997	1	-12.686	-1.02523	0.825287	1	2715	2597	3486	2678	2864	2471	1517	2200	2757	2831	2475	2690	2388
mao2	NC_007146	1765774	1763504	-11.2285	1.00194	0.985841	0.996995	-11.2557	-1.0043	0.961544	1	-11.2273	1.03452	0.752536	1	7092	7127	9258	6844	8334	7029	3650	5767	7194	7387	6750	8364	6359
accD	NC_007146	1746539	1745649	-10.9712	1.00201	0.983874	0.996995	-10.9953	-1.00001	0.998074	1	-10.9795	1.02048	0.849347	1	8921	8234	10869	8342	8719	8458	4861	6949	8481	8990	8639	8505	8024
pmbA	NC_007146	1253289	1254644	-12.448	1.00201	0.985839	0.996995	-12.4347	1.05326	0.517171	1	-12.4397	1.04496	0.685544	1	3169	2991	3909	2865	3393	3151	1632	2632	3147	3462	3251	3018	2976
gmk	NC_007146	1914241	1913615	-13.1226	1.00207	0.987849	0.996995	-13.1832	-1.05192	0.541926	1	-13.2128	-1.09536	0.415861	1	1767	1970	2602	1725	2093	2183	965	1465	1931	1835	1558	2089	1459
mutM	NC_007146	1066059	1065244	-14.0711	1.00213	0.988071	0.996995	-14.0965	-1.00187	0.98979	1	-14.0668	1.03912	0.729959	1	998	974	1304	977	1106	978	524	783	1054	1013	982	1196	834
Leu_tRNA	#N/A	#N/A	#N/A	-12.1249	1.00229	0.980164	0.996995	-12.1077	1.05818	0.482491	1	-12.1388	1.01016	0.924306	1	3731	3981	4872	3638	4560	3079	2322	2912	4530	4288	3660	4016	3557
mviN	NC_007146	1083863	1082331	-13.0657	1.00232	0.983938	0.996995	-13.0645	1.03538	0.666397	1	-13.0513	1.05371	0.63246	1	2056	1935	2577	1881	2189	2072	1057	1667	2114	2145	2112	2113	1868
topA	NC_007146	1648172	1645566	-10.3419	1.00237	0.981086	0.996995	-10.3827	-1.02374	0.771723	1	-10.3453	1.02762	0.799136	1	13644	13105	16514	12178	15012	13431	6994	10118	13257	13638	12467	15194	11760
sapZ	NC_007146	1325800	1324784	-10.5651	1.00239	0.980912	0.996995	-10.5861	1.00397	0.95747	1	-10.5645	1.03365	0.758068	1	11560	11108	14469	10160	12875	11783	5993	8759	11947	11926	11007	12646	10264
NTHI1741	NC_007146	1593640	1594983	-15.373	1.00253	0.987619	0.996995	-15.4367	-1.05695	0.543744	1	-15.2996	1.14212	0.251741	1	408	397	522	348	517	363	225	310	365	419	413	542	388
NTHI0101	NC_007146	92334	93170	-15.7534	1.00293	0.975908	0.996995	-15.868	-1.13371	0.171284	0.866347	-15.9002	-1.18902	0.146551	1	289	324	407	246	310	363	186	199	306	283	270	261	225
NTHI1417	NC_007146	1344247	1343789	-15.2817	1.00295	0.979331	0.996995	-15.3377	-1.04588	0.616143	1	-15.3266	-1.03263	0.788295	1	438	425	549	437	455	406	240	329	387	463	394	423	389
NTHI0123	NC_007146	110624	111130	-17.1168	1.00299	0.958665	0.991706	-17.2587	-1.17682	0.127252	0.768494	-17.0811	1.07701	0.608876	1	126	121	148	108	128	113	79	78	111	105	126	149	104
moeA	NC_007146	1554567	1553353	-12.4433	1.00301	0.976076	0.996995	-12.4787	-1.01693	0.839094	1	-12.4704	-1.0069	0.954973	1	3096	3034	3979	2910	3603	2905	1659	2346	3202	3146	2804	3350	2719
NTHI0581	NC_007146	543016	542234	-13.1167	1.0034	0.975564	0.996995	-13.1403	-1.00059	1	1	-13.1408	-1.00149	0.995459	1	1946	1924	2459	1798	2157	2044	986	1509	1991	2037	1844	2070	1675
trpE	NC_007146	1614350	1612794	-14.1178	1.00341	0.973556	0.996995	-14.1993	-1.08405	0.337095	1	-14.2251	-1.12527	0.297174	1	983	979	1192	865	1037	1003	544	698	967	887	786	953	750
rmuC	NC_007146	586220	587662	-13.113	1.0035	0.970917	0.996732	-13.1325	1.0049	0.952545	1	-13.0849	1.07199	0.526625	1	1981	1866	2509	1712	2164	1973	1084	1514	2018	2052	2051	1989	1949
mreB	NC_007146	40123	41178	-11.3715	1.00356	0.970522	0.996732	-11.3787	1.02208	0.781618	1	-11.3687	1.03528	0.747465	1	6487	6376	8386	6230	7351	6507	3321	5124	6926	6951	6242	7028	6132
Gly_tRNA	#N/A	#N/A	#N/A	-9.11006	1.00362	0.968876	0.996732	-9.15162	-1.02635	0.74644	1	-9.1161	1.02149	0.8415	1	31299	32472	37433	30051	36557	28153	16809	22455	32560	32127	29396	34542	28080
NTHI1209	NC_007146	1153434	1153727	-10.9897	1.00372	0.9685	0.996732	-11.0703	-1.08328	0.319909	1	-11.0632	-1.07386	0.519241	1	8197	8362	11180	7620	9891	8565	4414	6538	7756	7921	6757	9218	6874
NTHI0066	NC_007146	58938	58225	-11.667	1.00375	0.96871	0.996732	-11.6992	-1.01293	0.876575	1	-11.6879	1.00189	0.982542	1	5592	5123	6531	5088	5629	5463	2793	4195	5345	5367	5130	5708	4497
selA	NC_007146	787843	789228	-13.5813	1.00392	0.969281	0.996732	-13.6573	-1.07661	0.373461	1	-13.608	-1.00616	0.961983	1	1419	1325	1860	1297	1536	1459	745	961	1392	1392	1300	1476	1253
rpoD	NC_007146	623505	625376	-9.65897	1.00408	0.964439	0.994609	-9.69205	-1.0146	0.858421	1	-9.7032	-1.03155	0.780247	1	22656	20235	26537	20143	22566	21809	11558	16233	22642	21175	18748	23130	17882
spoT	NC_007146	1913213	1911099	-9.72974	1.00427	0.962867	0.993497	-9.74072	1.01608	0.837944	1	-9.76371	-1.01721	0.880178	1	20593	19760	25867	19636	22523	20308	10474	16408	21607	20797	18939	20991	17633
mpl	NC_007146	202974	201616	-11.1489	1.00435	0.962364	0.993488	-11.1992	-1.03956	0.630433	1	-11.1403	1.04232	0.701142	1	7787	7428	9508	6904	8731	7375	4134	5616	7673	7590	7097	8991	6811
uspE	NC_007146	1574837	1573908	-11.427	1.00451	0.960763	0.992344	-11.472	-1.03196	0.697704	1	-11.4261	1.03151	0.773399	1	6524	5754	8198	5695	6976	6294	3407	4920	6029	6324	5910	7395	5397
sucC	NC_007146	1295151	1296320	-12.4992	1.00473	0.9567	0.991488	-12.4058	1.17332	0.0465771	0.442592	-12.2677	1.41707	0.00140563	0.0478392	2896	2725	4178	2622	3616	2569	1753	3183	2856	3814	5132	2674	4190
sRNA_242	NC_007146	1796346	1796675	-12.3878	1.00493	0.957089	0.991488	-12.4141	-1.00593	0.944433	1	-12.4455	-1.05212	0.648615	1	3145	3173	4189	3142	3341	3220	1756	2449	3415	3282	2897	3290	2644
sRNA_217	NC_007146	1581428	1581586	-13.1644	1.00513	0.960062	0.992256	-13.227	-1.05804	0.496627	1	-13.1914	-1.00684	0.956938	1	1922	1778	2432	1820	1988	2038	927	1430	1767	1860	1533	2342	1542
NTHI0837	NC_007146	791103	791957	-13.4481	1.00552	0.955825	0.991488	-13.4717	-1.00268	0.980199	1	-13.4822	-1.01717	0.883924	1	1502	1510	2030	1280	1748	1722	804	1153	1639	1616	1262	1867	1272
dacA	NC_007146	31386	30205	-11.6359	1.00561	0.949942	0.989333	-11.6439	1.01898	0.812976	1	-11.6772	-1.02883	0.799746	1	5242	5370	7083	5048	5450	5739	3020	4219	5739	5840	5046	5256	4853
NTHI1867	NC_007146	1717167	1715203	-15.5487	1.00565	0.965138	0.99482	-15.6525	-1.12079	0.213627	0.937514	-15.5015	1.09882	0.420263	1	370	358	441	299	437	353	199	249	313	355	337	421	381
pgsA	NC_007146	205386	205943	-13.5562	1.00567	0.952991	0.991488	-13.5488	1.04082	0.62486	1	-13.5543	1.0319	0.774391	1	1377	1414	1887	1302	1643	1418	767	1164	1498	1594	1423	1455	1371
NTHI1104	NC_007146	1052226	1051021	-13.0977	1.00585	0.944085	0.986495	-13.045	1.10826	0.207626	0.937514	-13.101	1.02266	0.83841	1	1904	1957	2559	1951	1777	1959	1200	1800	2145	2255	2176	1583	1989
NTHI1968	NC_007146	1817643	1816174	-11.2586	1.00589	0.948108	0.988924	-11.2919	-1.01661	0.840584	1	-11.2924	-1.01824	0.873478	1	6920	6878	9181	6728	7526	7335	3665	5463	7112	7186	6429	7332	6180
lipB	NC_007146	29869	29231	-12.1446	1.0061	0.946263	0.987973	-12.1682	-1.00322	0.971504	1	-12.2264	-1.08815	0.446367	1	3724	3768	4932	3615	3751	4175	2049	2944	3959	3948	3284	3703	3110
NTHI1638	NC_007146	1521196	1522911	-16.0527	1.00618	0.996062	1	-15.9503	1.18587	0.0610022	0.533603	-15.9677	1.16449	0.197147	1	238	266	322	210	333	264	116	215	295	354	245	342	265
fruK	NC_007146	537588	536647	-11.6354	1.00618	0.944037	0.986495	-11.6437	1.01767	0.82522	1	-11.5788	1.111	0.333645	1	5453	5088	7184	4875	6255	4947	3152	4650	5183	5833	6158	5809	5372
NTHI0474	NC_007146	449714	450451	-16.086	1.0063	0.987211	0.996995	-16.1313	-1.03429	0.736496	1	-16.1171	-1.0119	0.945848	1	269	261	269	240	257	271	123	174	287	226	244	246	215
nrfF	NC_007146	1053365	1052223	-13.602	1.00633	0.944308	0.986495	-13.558	1.09442	0.272285	0.99718	-13.6271	-1.00743	0.95224	1	1379	1383	1752	1499	1262	1387	766	1244	1558	1518	1530	1129	1283
asnC	NC_007146	650888	650436	-10.7817	1.0066	0.941216	0.986365	-10.8099	-1.01032	0.901239	1	-10.7958	1.00834	0.935492	1	10141	9372	12374	9333	10678	10044	5114	7797	10210	9633	9393	10595	8549
NTHI1866	NC_007146	1715159	1714959	-13.3951	1.00726	0.933618	0.98393	-13.4618	-1.0665	0.429978	1	-13.425	-1.01557	0.892585	1	1609	1549	2059	1294	1828	1602	953	1011	1641	1683	1351	1761	1447
rplM	NC_007146	1557949	1558377	-7.6346	1.00743	0.932477	0.983567	-7.59748	1.08268	0.31432	1	-7.69308	-1.05597	0.621781	1	84128	87983	110261	85492	90971	85968	47175	70895	100235	98219	81700	80967	74065
potB	NC_007146	1676071	1676931	-10.6512	1.00759	0.931748	0.983567	-10.6469	1.03456	0.667019	1	-10.7186	-1.06878	0.547305	1	10839	10648	13347	10782	11059	10982	5603	8996	11709	10913	9818	10198	8918
NTHI0754	NC_007146	713059	712769	-12.9526	1.00768	0.934705	0.984132	-13.0428	-1.102	0.236875	0.979326	-12.9883	-1.02203	0.848886	1	2193	2136	2747	2008	2353	2346	1121	1630	2003	1986	1856	2579	1747
sRNA_197	NC_007146	1458894	1459100	-18.4084	1.00771	0.907608	0.973959	-18.378	1.07397	0.70568	1	-18.3791	1.06365	0.765494	1	44	49	69	50	49	45	32	41	55	56	56	58	39
NTHI0322	NC_007146	305584	304940	-15.4149	1.00794	0.946705	0.987973	-15.5194	-1.12418	0.196762	0.911667	-15.4992	-1.09293	0.451134	1	415	384	482	362	404	439	209	267	409	329	317	474	262
rpiA	NC_007146	556449	557108	-13.4984	1.008	0.936614	0.98511	-13.5551	-1.05261	0.541161	1	-13.4778	1.05766	0.609331	1	1540	1412	1900	1384	1782	1513	727	1080	1434	1542	1295	2001	1290
NTHI0749	NC_007146	711218	711562	-14.9094	1.00803	0.932701	0.983567	-14.8773	1.07485	0.40607	1	-14.8841	1.06282	0.593274	1	543	555	729	517	596	572	313	483	605	631	597	529	583
NTHI1577	NC_007146	1468509	1469456	-11.6337	1.00807	0.927183	0.982485	-11.5994	1.07765	0.347817	1	-11.5397	1.16882	0.151839	1	5236	5130	7413	4961	6350	5184	2951	4825	5626	6204	6285	6025	5937
NTHI0790	NC_007146	745792	746010	-12.1438	1.00842	0.926604	0.982485	-12.2067	-1.06172	0.461105	1	-12.2095	-1.06523	0.570222	1	3862	3658	4891	3463	3949	4498	1876	2641	4044	3625	3193	4244	2944
sRNA_78a	NC_007146	660741	660872	-14.5581	1.0087	0.927853	0.982485	-14.5812	-1.00514	0.953385	1	-14.5637	1.01709	0.883308	1	764	692	860	686	775	687	400	548	765	723	646	860	606
guaB	NC_007146	312671	314137	-10.0452	1.00881	0.919839	0.978863	-10.0319	1.04588	0.570214	1	-9.97759	1.12515	0.276908	1	15985	16208	20934	15677	19714	14225	8876	13684	16919	18144	17321	19063	16660
queF	NC_007146	1686653	1687492	-13.5037	1.00923	0.920939	0.978863	-13.5791	-1.08122	0.345592	1	-13.5748	-1.07541	0.517927	1	1500	1489	1826	1393	1503	1625	794	1058	1425	1450	1230	1564	1205
rpoZ	NC_007146	1913552	1913286	-11.7053	1.00996	0.910553	0.975499	-11.7424	-1.02625	0.750646	1	-11.758	-1.0492	0.665987	1	4953	5256	6580	4750	5594	5539	2699	3992	5455	4939	4548	5514	4203
NTHI1738	NC_007146	1592535	1592816	-17.7047	1.01015	0.928255	0.982485	-17.7375	-1.01925	0.877087	1	-17.6745	1.06137	0.705026	1	79	78	106	85	97	54	51	66	64	96	80	86	82
Lys_tRNA	#N/A	#N/A	#N/A	-13.9189	1.01026	0.908342	0.974227	-14.0038	-1.0968	0.266404	0.99718	-13.9676	-1.04567	0.692794	1	1159	1092	1356	1005	1200	1099	650	767	1055	1091	1059	1136	890
sapF	NC_007146	1326621	1325812	-11.9612	1.0104	0.906806	0.973959	-12.0164	-1.05275	0.525523	1	-12.0051	-1.03688	0.74616	1	4293	4372	5360	3726	4801	4721	2306	3076	4435	4290	3889	4538	3646
rpsJ	NC_007146	904140	904451	-7.57871	1.01047	0.903703	0.972721	-7.51387	1.1213	0.147213	0.819893	-7.58078	1.01932	0.856695	1	87095	88716	118183	92629	94754	76613	53901	80620	102853	105781	95960	82055	86459
NTHI1659	NC_007146	1539245	1538946	-12.2886	1.01051	0.90371	0.972721	-12.3115	-1.00698	0.932428	1	-12.2999	1.00678	0.948634	1	3348	3438	4426	3119	3915	3186	2020	2600	3610	3614	3154	3938	2981
pntA	NC_007146	1652222	1650684	-9.53159	1.01054	0.903399	0.972721	-9.51508	1.04866	0.54716	1	-9.476	1.10444	0.359146	1	22854	22362	30795	22833	28471	19837	12545	20552	23729	25279	24998	25869	23453
ureC	NC_007146	632025	630307	-11.162	1.0106	0.903852	0.972721	-11.1576	1.03132	0.696575	1	-11.0772	1.15131	0.194844	1	7552	7364	9540	6805	9001	7251	4025	6156	7677	8372	8313	8782	7921
lgtF	NC_007146	728623	729387	-13.0382	1.01062	0.908853	0.974255	-13.0842	-1.03966	0.63818	1	-13.037	1.02667	0.807969	1	2160	1942	2551	1916	2337	2123	1036	1448	2143	2081	1820	2510	1785
crr	NC_007146	1874898	1874398	-11.3516	1.0107	0.90225	0.972721	-11.3965	-1.03825	0.642018	1	-11.3867	-1.02603	0.818588	1	6645	6260	8594	6214	7306	6353	3683	5217	6693	6219	5866	7463	5361
glnA	NC_007146	983047	984459	-10.2094	1.01083	0.901246	0.972721	-10.2101	1.02405	0.762128	1	-10.2073	1.02681	0.80462	1	15047	14157	18025	14386	16226	14397	7490	12192	15467	14900	13772	16685	12906
fabG	NC_007146	234301	233573	-10.5791	1.01088	0.89826	0.972721	-10.4511	1.22307	0.0111511	0.163197	-10.3183	1.46466	0.000435966	0.0178657	10501	10755	15690	10332	11884	8726	7899	12879	10848	15176	20562	9171	17193
NTHI0992	NC_007146	944008	944472	-12.2938	1.01109	0.900395	0.972721	-12.321	-1.01348	0.871921	1	-12.2815	1.04089	0.71192	1	3396	3355	4422	3261	3885	3354	1835	2626	3557	3530	3238	4019	3111
lcfA	NC_007146	479210	480898	-11.3704	1.01124	0.897802	0.972721	-11.3785	1.01308	0.868048	1	-11.3331	1.07761	0.491089	1	6480	6301	8416	5960	7453	6490	3500	5382	6617	6840	6812	7068	6386
usg	NC_007146	1567012	1567965	-12.915	1.0113	0.900792	0.972721	-12.9432	-1.01487	0.861293	1	-12.9626	-1.04305	0.708278	1	2212	2153	2906	2207	2340	2355	1141	1684	2330	2298	2032	2277	1884
dinG	NC_007146	475947	477869	-13.3253	1.01139	0.898368	0.972721	-13.4042	-1.08898	0.300558	1	-13.331	1.01466	0.893705	1	1706	1640	2107	1464	1917	1671	951	1238	1559	1614	1613	1787	1531
rpmH	NC_007146	1121144	1121278	-11.9636	1.01167	0.893808	0.972721	-12.0221	-1.05882	0.478749	1	-12.0458	-1.09525	0.411308	1	4380	4271	5343	3928	4380	4663	2422	2932	4794	4028	3919	4109	3380
NTHI1800	NC_007146	1648268	1649185	-13.8145	1.01197	0.89531	0.972721	-13.8599	-1.03998	0.639633	1	-13.8559	-1.03475	0.764188	1	1206	1133	1558	1010	1299	1328	656	882	1260	1160	1013	1405	949
smpB	NC_007146	1095719	1095234	-13.5215	1.01198	0.899709	0.972721	-13.5709	-1.04578	0.594395	1	-13.5825	-1.06188	0.596032	1	1511	1438	1801	1357	1541	1681	728	1102	1478	1436	1234	1494	1265
NTHI0144	NC_007146	130444	130037	-13.4288	1.01201	0.895375	0.972721	-13.5066	-1.08803	0.307457	1	-13.3813	1.09216	0.424335	1	1615	1521	1932	1378	1832	1565	847	1110	1423	1590	1384	2243	1364
NTHI0914	NC_007146	885432	884590	-13.4285	1.01209	0.894076	0.972721	-13.4632	-1.0251	0.76654	1	-13.4357	1.0127	0.906621	1	1592	1500	1990	1427	1732	1618	841	1158	1633	1591	1504	1647	1429
ogt	NC_007146	492501	493070	-12.9423	1.01218	0.888587	0.972721	-12.94	1.02699	0.743284	1	-12.9089	1.07029	0.53583	1	2267	2035	2826	2018	2280	2217	1269	1883	2181	2350	2503	2070	2174
NTHI0579	NC_007146	541632	540334	-12.2909	1.01228	0.887378	0.972721	-12.2735	1.04835	0.55623	1	-12.2234	1.12158	0.293405	1	3323	3237	4690	3145	3894	3272	1963	2966	3431	3904	3945	3459	3700
rplN	NC_007146	910383	910754	-7.56732	1.01242	0.88555	0.972721	-7.51936	1.09337	0.258334	0.995409	-7.59388	-1.01639	0.885651	1	91894	90908	111512	89240	98077	81403	53375	80206	102699	101358	93213	83113	81619
sRNA_2a	NC_007146	61092	61193	-14.5971	1.01253	0.900627	0.972721	-14.6004	1.01857	0.826211	1	-14.6401	-1.0371	0.758395	1	712	682	861	623	784	739	363	555	740	736	626	619	683
sRNA_179	NC_007146	1336696	1336817	-17.1928	1.01266	0.896649	0.972721	-17.1714	1.0549	0.659832	1	-17.0888	1.17799	0.222691	1	117	105	153	84	133	123	71	93	122	133	163	121	108
corA	NC_007146	1140337	1141284	-11.2537	1.01281	0.883385	0.972721	-11.2891	-1.02671	0.744837	1	-11.2275	1.05978	0.59215	1	7614	6673	8558	6321	7980	7299	3798	5200	7357	7215	6270	9326	6226
sapC	NC_007146	1328561	1327674	-13.6308	1.01291	0.886195	0.972721	-13.7005	-1.07672	0.373428	1	-13.7287	-1.12047	0.311422	1	1356	1315	1748	1286	1376	1469	737	987	1374	1258	1138	1331	1049
rho	NC_007146	391802	393064	-10.8353	1.01294	0.881469	0.971888	-10.8327	1.02659	0.739805	1	-10.9041	-1.07648	0.50476	1	9894	9200	11425	9361	9229	9957	5157	7662	10419	9671	9111	7939	8188
NTHI1828	NC_007146	1683761	1684243	-15.1153	1.01312	0.898609	0.972721	-15.2107	-1.11605	0.216011	0.937514	-15.1771	-1.06465	0.595753	1	499	457	623	440	530	526	254	322	480	450	422	500	400
tpx	NC_007146	878755	878258	-10.4213	1.01317	0.87926	0.971888	-10.4982	-1.08792	0.293097	1	-10.4377	-1.0012	0.99551	1	12419	12456	15937	10796	14327	13241	6844	8981	11997	12186	10558	15152	10846
NTHI0027	NC_007146	22663	21224	-11.2803	1.01336	0.878169	0.971888	-11.2556	1.05794	0.477892	1	-11.262	1.04717	0.66987	1	6725	6793	9040	6888	7738	6714	3629	6102	7373	7455	7108	7676	6258
hsdR3	NC_007146	1694179	1697346	-10.5109	1.01338	0.877384	0.971888	-10.5262	1.00068	0.990292	1	-10.4812	1.06337	0.570057	1	11776	11271	15415	10997	14199	11098	6301	9475	11665	12718	12034	12658	11630
pepP	NC_007146	933563	932271	-10.8858	1.01338	0.878272	0.971888	-10.9468	-1.0643	0.438474	1	-10.8773	1.0339	0.75646	1	9235	8942	11357	8079	10891	9519	4602	6520	9233	8854	7935	11730	7812
pssA	NC_007146	513968	515335	-11.2536	1.01339	0.87867	0.971888	-11.2915	-1.03064	0.710043	1	-11.284	-1.01992	0.861874	1	7355	6650	8916	6441	7674	8014	3501	5253	7251	7177	6349	7669	6060
NTHI1199	NC_007146	1143707	1144909	-14.0222	1.01353	0.890205	0.972721	-14.075	-1.05259	0.54878	1	-14.046	-1.01061	0.932292	1	1086	1009	1257	953	1186	1102	517	773	1030	1020	887	1307	800
kdsA	NC_007146	1467595	1468449	-11.6208	1.01381	0.874366	0.971888	-11.6258	1.01484	0.851117	1	-11.6135	1.03123	0.775202	1	5576	5079	7172	5462	5858	5524	2863	4490	5590	5819	5579	5977	4814
NTHI0087	NC_007146	81627	81187	-13.7851	1.01405	0.880758	0.971888	-13.8685	-1.09842	0.261866	0.996284	-13.8615	-1.08676	0.462019	1	1224	1207	1528	1149	1177	1460	620	854	1146	1194	1013	1256	990
tyrP	NC_007146	568373	569575	-12.7383	1.0143	0.872521	0.971888	-12.8116	-1.08364	0.325074	1	-12.8164	-1.09121	0.43381	1	2438	2445	3335	2185	2899	2722	1318	1708	2598	2407	2213	2390	2088
NTHI0078	NC_007146	69812	70288	-13.8919	1.01437	0.877164	0.971888	-13.9281	-1.02924	0.738745	1	-13.9388	-1.0439	0.707407	1	1122	1087	1481	1042	1147	1320	583	928	1118	1098	1029	1189	933
lnt	NC_007146	399044	400612	-12.228	1.01453	0.869378	0.971888	-12.2773	-1.04835	0.562359	1	-12.2866	-1.06225	0.587872	1	3590	3438	4657	3414	3823	3916	1836	2713	3648	3468	3276	3441	3068
NTHI0508	NC_007146	477882	478592	-13.4642	1.01461	0.87019	0.971888	-13.4745	1.00656	0.935873	1	-13.4463	1.0453	0.686904	1	1520	1436	2012	1355	1784	1512	835	1210	1595	1600	1570	1584	1457
ureH	NC_007146	628075	627260	-13.2469	1.01486	0.866965	0.971888	-13.2724	-1.01487	0.860217	1	-13.2311	1.0416	0.709981	1	1651	1853	2246	1623	2016	1723	992	1411	1703	1891	1930	1668	1728
NTHI0580	NC_007146	542207	541683	-13.5469	1.01499	0.866703	0.971888	-13.5471	1.02057	0.804326	1	-13.5404	1.02851	0.798176	1	1493	1363	1816	1291	1624	1445	804	1192	1482	1535	1440	1493	1354
trpD	NC_007146	1611706	1610705	-14.118	1.01513	0.876538	0.971888	-14.1539	-1.02993	0.733974	1	-14.1246	1.01166	0.913458	1	1018	938	1179	849	1188	994	491	705	1015	991	1013	1026	806
siaT	NC_007146	224761	226611	-11.918	1.01534	0.861475	0.971888	-11.9536	-1.02951	0.721991	1	-11.9166	1.02197	0.839109	1	4410	4385	5656	4305	4825	4727	2264	3461	4434	4509	4014	5454	3802
cspD	NC_007146	1566120	1566338	-12.5551	1.01539	0.860984	0.971888	-12.4524	1.17645	0.0430299	0.422916	-12.6543	-1.12681	0.282509	1	2684	2927	3690	3288	2828	2631	1513	2692	3598	3371	2437	2735	2210
ackA	NC_007146	1305171	1303966	-9.59186	1.01567	0.855853	0.970739	-9.61945	-1.01844	0.821576	1	-9.6469	-1.05886	0.604708	1	22472	22098	27743	21845	23731	23413	11609	17389	24188	21345	19985	22736	18510
sspA	NC_007146	1558967	1559605	-11.8857	1.01569	0.858403	0.971888	-11.905	-1.00662	0.939204	1	-11.9601	-1.08631	0.455394	1	4821	4340	5572	4273	4595	5303	2309	3521	4997	4483	4078	4321	3743
bioB	NC_007146	1135084	1136085	-11.415	1.01572	0.855595	0.970739	-11.3962	1.04693	0.564166	1	-11.3368	1.1348	0.245	1	6397	5783	8390	5864	7103	6056	3564	5448	6197	7264	7340	6220	7059
dnaX	NC_007146	1783959	1786025	-10.8475	1.01573	0.855729	0.970739	-10.8773	-1.02167	0.791294	1	-10.9189	-1.08343	0.468083	1	9266	9267	11789	8954	9806	9727	5083	7176	9933	9187	8510	8685	7800
rfaF	NC_007146	1207617	1206577	-13.559	1.01592	0.855516	0.970739	-13.5879	-1.02074	0.804625	1	-13.4712	1.14867	0.210011	1	1467	1294	1891	1354	1624	1300	822	1123	1441	1448	1656	1637	1461
cmk	NC_007146	1794482	1793688	-11.0894	1.01595	0.854009	0.970739	-11.0644	1.05592	0.492652	1	-11.1156	-1.0179	0.875774	1	7739	7486	10553	7954	8423	8003	4133	6701	8394	8856	7633	7635	7204
fucI	NC_007146	829168	827399	-15.8462	1.01614	0.89655	0.972721	-15.9067	-1.06725	0.511741	1	-15.7818	1.11738	0.345279	1	259	324	364	262	387	275	142	213	285	290	273	378	298
aroC	NC_007146	274059	275132	-11.1891	1.0163	0.850623	0.970739	-11.1672	1.05076	0.532658	1	-11.173	1.0406	0.71229	1	7188	7206	9597	7223	8339	6984	3998	6424	7813	7952	7888	7314	7010
recO	NC_007146	427529	428239	-13.542	1.01639	0.854074	0.970739	-13.5549	1.00141	0.98791	1	-13.6058	-1.0735	0.528476	1	1419	1465	1792	1462	1474	1434	799	1140	1506	1510	1401	1277	1215
NTHI2030	NC_007146	1884355	1884708	-13.6379	1.0165	0.855808	0.970739	-13.6731	-1.03022	0.721413	1	-13.6645	-1.01863	0.874248	1	1366	1334	1676	1247	1472	1424	726	969	1449	1369	1218	1403	1227
NTHI1416	NC_007146	1343232	1343774	-14.7931	1.01654	0.854757	0.970739	-14.7506	1.08119	0.367835	1	-14.6652	1.21287	0.0879911	0.942539	616	569	788	594	692	533	350	520	600	765	812	559	744
sRNA_220	NC_007146	1597427	1597588	-17.3822	1.01681	0.903645	0.972721	-17.6267	-1.37503	0.00613497	0.102505	-17.4622	-1.09884	0.487193	1	89	122	114	66	83	148	63	53	88	70	89	101	77
bolA	NC_007146	241026	241337	-14.1628	1.017	0.860458	0.971888	-14.2097	-1.04759	0.595319	1	-14.1794	-1.00233	0.994555	1	932	837	1303	916	1014	1064	437	733	950	887	870	1037	815
NTHI1246	NC_007146	1187980	1187663	-12.0781	1.01704	0.844485	0.967011	-12.0951	-1.00491	0.954338	1	-12.1255	-1.04901	0.66752	1	3902	3813	5253	3550	4250	4305	2204	3044	4165	4211	3573	4054	3402
gyrA	NC_007146	1739444	1742086	-9.97604	1.01708	0.842918	0.966424	-9.99505	-1.00784	0.925058	1	-10.0346	-1.06568	0.564601	1	17128	16724	21603	16644	18128	17720	9120	13454	17888	17424	15519	16489	14541
ilvE	NC_007146	1292663	1291632	-10.7269	1.01725	0.842227	0.966183	-10.7734	-1.04727	0.565929	1	-10.6903	1.07022	0.530854	1	10046	10066	12835	8922	12791	9989	5265	7130	10468	10460	9026	13585	9204
NTHI1270	NC_007146	1205244	1206468	-13.6885	1.01749	0.846796	0.967011	-13.6598	1.05959	0.481576	1	-13.7197	-1.02641	0.821572	1	1335	1276	1611	1251	1393	1348	704	1076	1443	1460	1280	1139	1248
NTHI1864	NC_007146	1714431	1713874	-11.5169	1.0175	0.839798	0.965048	-11.6011	-1.10345	0.221388	0.946444	-11.5995	-1.10171	0.380788	1	5981	5563	7542	5323	6043	6503	3238	4040	5749	5574	4847	6248	4471
slyD	NC_007146	777389	776817	-10.4555	1.01767	0.837766	0.965048	-10.4492	1.02688	0.736447	1	-10.3868	1.11767	0.305191	1	12450	12024	15230	11441	14814	11387	6644	9836	12864	13563	13050	13990	12729
NTHI0548	NC_007146	513821	513216	-13.513	1.01776	0.843881	0.966977	-13.5361	-1.01425	0.86738	1	-13.5348	-1.01321	0.912063	1	1547	1390	1835	1368	1641	1517	790	1090	1564	1539	1360	1485	1370
rmlB	NC_007146	984546	985589	-12.9382	1.01793	0.839093	0.965048	-12.9384	1.01759	0.827452	1	-12.9469	1.00497	0.960848	1	2129	2179	2814	2050	2318	2350	1185	1866	2236	2292	2227	2095	2058
rpsE	NC_007146	913310	913810	-7.30367	1.01797	0.834023	0.965048	-7.24438	1.10463	0.207623	0.937514	-7.33226	-1.02481	0.826349	1	108177	109254	135330	110787	112594	98664	64674	101458	122257	120850	112383	94463	100483
acpD	NC_007146	1644905	1645489	-15.0917	1.01803	0.86336	0.971888	-15.1036	1.00108	0.986357	1	-15.1326	-1.03687	0.764659	1	488	484	628	444	498	608	242	360	562	505	431	568	388
ispD	NC_007146	748437	747760	-12.7379	1.01804	0.837246	0.965048	-12.7198	1.04361	0.59642	1	-12.7385	1.01566	0.884641	1	2549	2453	3167	2398	2726	2559	1382	2099	2810	2653	2569	2429	2411
sRNA_177	NC_007146	1313065	1313303	-13.1021	1.01805	0.837194	0.965048	-13.0652	1.07087	0.399826	1	-13.0597	1.07604	0.504945	1	1998	1934	2401	1987	2228	1682	1113	1698	2121	2204	2119	2079	1917
rpmD	NC_007146	913817	913996	-8.3318	1.01806	0.833146	0.965048	-8.25767	1.12726	0.129597	0.775645	-8.35719	-1.0214	0.850222	1	51501	53333	68656	55187	55167	43723	33738	50412	60713	61431	55124	46978	49240
NTHI1951	NC_007146	1795704	1796282	-10.4957	1.01817	0.832992	0.965048	-10.5124	-1.00581	0.945245	1	-10.5226	-1.02178	0.847928	1	12079	11676	14861	11610	13106	11517	6599	9798	12107	12088	10811	12853	10325
sRNA_210	NC_007146	1567893	1568083	-15.2687	1.01818	0.846687	0.967011	-15.2957	-1.01984	0.834827	1	-15.3437	-1.09135	0.457683	1	408	409	609	457	427	449	234	355	465	406	394	421	347
NTHI1765	NC_007146	1612145	1611759	-15.6707	1.01824	0.87124	0.971888	-15.6765	1.00905	0.916673	1	-15.6878	-1.00546	0.980561	1	359	299	412	323	389	320	166	256	347	357	314	336	302
NTHI1671	NC_007146	1547444	1547596	-16.9391	1.01825	0.919702	0.978863	-17.0158	-1.09333	0.445579	1	-17.1039	-1.22765	0.128564	1	143	126	176	128	143	164	63	102	144	114	110	123	91
NTHI1085	NC_007146	1034585	1033254	-11.7723	1.01844	0.832262	0.965048	-11.7976	-1.01794	0.828418	1	-11.8301	-1.06529	0.568794	1	4890	4805	6274	4734	5080	5374	2589	3774	5143	5011	4405	4924	4104
NTHI0775	NC_007146	730814	730062	-13.5564	1.0185	0.83277	0.965048	-13.5777	-1.01253	0.883102	1	-13.5533	1.01975	0.85869	1	1426	1324	1907	1297	1566	1438	819	1186	1416	1441	1579	1339	1303
NTHI1890	NC_007146	1727132	1728142	-16.4019	1.01872	0.872207	0.971888	-16.3837	1.04341	0.680064	1	-16.2899	1.18842	0.158561	1	219	193	229	174	214	221	108	153	212	234	243	230	212
NTHI1950	NC_007146	1794828	1795703	-9.21587	1.01896	0.825257	0.965048	-9.2275	1.0003	0.994088	1	-9.21638	1.01383	0.895892	1	29692	28125	35871	28797	32752	26473	16035	23956	29218	29905	27555	32421	25602
mesJ	NC_007146	495038	493746	-11.9866	1.01906	0.827178	0.965048	-12.0089	-1.01435	0.863213	1	-12.0332	-1.04994	0.661838	1	4341	4117	5274	3947	4661	4487	2249	3249	4596	4211	3832	4286	3631
NTHI1317	NC_007146	1252025	1251507	-11.9601	1.01914	0.824998	0.965048	-11.9813	-1.01291	0.875298	1	-12.0436	-1.10521	0.366119	1	4286	4235	5490	3913	4421	4692	2452	3251	4752	4312	3669	4298	3422
NTHI0139	NC_007146	124797	124468	-13.7054	1.01928	0.830168	0.965048	-13.7723	-1.07926	0.361194	1	-13.7323	-1.02185	0.851393	1	1342	1206	1631	1263	1316	1368	694	1007	1210	1204	1243	1384	1050
cpxR	NC_007146	953229	952546	-11.8973	1.0194	0.82298	0.965048	-11.941	-1.04528	0.58448	1	-11.9723	-1.09264	0.423546	1	4458	4443	5730	4343	4595	4776	2492	3531	4518	4349	3805	4797	3465
sprT	NC_007146	1276575	1277090	-14.4673	1.01946	0.828479	0.965048	-14.4555	1.03324	0.70454	1	-14.4474	1.04237	0.71465	1	760	730	977	698	838	748	439	636	825	796	733	864	711
aspS	NC_007146	417930	416164	-9.98564	1.01946	0.820916	0.964316	-9.96904	1.03972	0.621779	1	-9.94042	1.0797	0.478804	1	17024	16580	21415	16463	19307	15711	9513	14634	17773	18245	18473	17620	17065
NTHI1263	NC_007146	1199553	1199861	-13.3589	1.01947	0.831899	0.965048	-13.3304	1.05702	0.493603	1	-13.254	1.17505	0.142176	1	1864	1438	1997	1451	2073	1650	818	1235	2114	1675	1775	2169	1670
fruB	NC_007146	539089	537590	-10.5159	1.01956	0.820529	0.964316	-10.5078	1.02768	0.728839	1	-10.4388	1.1294	0.262131	1	11753	11139	15322	10611	13912	11816	6269	9849	11945	12923	12968	13350	12230
fabZ	NC_007146	1165669	1165223	-11.4286	1.01962	0.82094	0.964316	-11.4736	-1.04728	0.567186	1	-11.464	-1.0338	0.7661	1	6589	5856	7774	5894	6315	6995	3331	4743	6271	6151	5993	6250	5318
rsmC	NC_007146	12374	13366	-13.9333	1.01992	0.825504	0.965048	-13.9593	-1.02049	0.810912	1	-13.9581	-1.0192	0.871267	1	1067	1088	1416	986	1163	1219	600	823	1107	1184	1004	1093	1035
amiB	NC_007146	70296	71594	-13.5316	1.01998	0.821763	0.96472	-13.5626	-1.02748	0.744955	1	-13.5947	-1.07468	0.522368	1	1323	1443	1973	1282	1536	1632	793	1073	1448	1567	1269	1410	1251
NTHI0777	NC_007146	732187	731636	-13.5545	1.02	0.823972	0.965048	-13.6058	-1.05714	0.503696	1	-13.5447	1.02858	0.796907	1	1425	1394	1820	1335	1628	1446	766	1036	1473	1399	1309	1617	1359
holC	NC_007146	1603831	1604265	-12.3603	1.02005	0.817744	0.964316	-12.3457	1.03639	0.656682	1	-12.3465	1.03337	0.76241	1	3298	3229	4064	3110	3650	3152	1845	2589	3641	3572	3197	3722	2948
NTHI1330	NC_007146	1264913	1264497	-14.0555	1.0201	0.841306	0.966156	-14.0888	-1.03133	0.732517	1	-14.0544	1.02023	0.849273	1	1025	1005	1237	909	1253	1142	439	762	1006	1060	910	1202	895
cydC	NC_007146	1259731	1258001	-12.5833	1.02018	0.819341	0.964316	-12.6152	-1.029	0.728808	1	-12.6355	-1.05823	0.612916	1	2819	2749	3513	2677	2872	3193	1434	2125	2911	2825	2692	2545	2444
NTHI1899	NC_007146	1737081	1738844	-10.9975	1.02024	0.814792	0.962897	-10.9903	1.02562	0.748646	1	-10.9827	1.03527	0.747458	1	8926	7744	10617	8175	9382	8431	4470	6596	9240	9113	8147	9373	7861
hicA	NC_007146	1350610	1350858	-16.6107	1.02031	0.767953	0.943981	-16.7692	-1.22366	0.0436462	0.424809	-16.6061	1.00667	1	1	153	169	239	151	161	158	132	132	120	149	166	198	145
NTHI0062	NC_007146	54995	54009	-16.0338	1.02032	0.839435	0.965048	-16.0699	-1.0349	0.737463	1	-16.0306	1.01973	0.884494	1	257	240	337	205	270	304	145	231	224	252	195	363	211
dam	NC_007146	285981	286841	-12.997	1.02054	0.817015	0.964212	-12.999	1.01251	0.874383	1	-13.0489	-1.05874	0.611254	1	2058	2044	2736	2069	2225	2247	1089	1772	2177	2170	2129	1913	1731
mrcA	NC_007146	527266	529860	-11.0669	1.0206	0.811483	0.961068	-11.0635	1.0199	0.802583	1	-11.0596	1.02453	0.82086	1	8095	7821	10061	7535	8599	8469	4349	6344	8636	8642	8087	8136	7637
NTHI1472	NC_007146	1399634	1399855	-13.7181	1.02071	0.808185	0.959988	-13.7411	-1.01697	0.840283	1	-13.6603	1.09639	0.408011	1	1320	1077	1781	1218	1290	1248	779	1164	1102	1308	1605	1261	1199
NTHI1740	NC_007146	1593141	1593653	-16.1405	1.02084	0.864065	0.971888	-16.1958	-1.06424	0.540199	1	-16.1094	1.0621	0.619084	1	222	239	313	220	295	235	118	178	243	224	201	337	204
NTHI0035	NC_007146	30149	29871	-12.9338	1.02105	0.80893	0.960306	-12.96	-1.02181	0.79156	1	-13.0118	-1.09903	0.39657	1	2120	2180	2837	2051	2136	2430	1256	1633	2266	2326	1844	2194	1796
NTHI1441	NC_007146	1365349	1365636	-15.2905	1.02125	0.787996	0.955825	-15.142	1.2474	0.0128388	0.17402	-14.9115	1.70018	3.32343e-06	0.000238338	359	420	629	374	499	340	299	491	408	629	926	422	751
nanA	NC_007146	220854	219973	-12.2957	1.02126	0.806682	0.959532	-12.3145	-1.01176	0.889149	1	-12.2581	1.0668	0.552972	1	3544	3157	4410	3573	3564	3284	1881	3006	3190	3466	3597	3680	3341
NTHI0096	NC_007146	88589	88846	-17.3381	1.0214	0.91743	0.978235	-17.2836	1.09398	0.407007	1	-17.3745	-1.03219	0.838124	1	101	113	121	98	109	120	50	86	137	105	100	112	81
ftsK	NC_007146	1382319	1385075	-11.0724	1.02142	0.803981	0.957824	-11.0775	1.00711	0.926682	1	-11.0716	1.01424	0.89327	1	7857	7737	10349	7253	9184	8134	4341	6373	8425	8412	7657	8428	7498
clpX	NC_007146	798239	799474	-11.0195	1.02167	0.801499	0.957824	-11.0139	1.02196	0.782997	1	-11.0334	-1.00639	0.958043	1	8296	7912	10695	7975	8591	8712	4564	6955	8687	8720	8383	7548	7925
aroA	NC_007146	1391127	1389829	-11.6954	1.02176	0.802499	0.957824	-11.7015	1.00553	0.942261	1	-11.7003	1.00615	0.951565	1	4914	5323	6562	4872	6027	5258	2706	4004	5611	5470	4691	6144	4445
hsdM2	NC_007146	293988	295532	-12.4498	1.02208	0.799784	0.957824	-12.4757	-1.02259	0.785518	1	-12.4459	1.01751	0.871525	1	3115	3006	3826	2961	3322	3053	1724	2520	2910	3209	3034	3098	2961
dacB	NC_007146	1538267	1536828	-12.8858	1.02209	0.803461	0.957824	-12.9146	-1.02655	0.752083	1	-12.9019	-1.00891	0.94154	1	2275	2201	2891	2096	2550	2451	1174	1671	2383	2358	2005	2648	1939
lysA	NC_007146	848186	846939	-11.6552	1.02212	0.798225	0.957824	-11.6652	-1.00043	0.999174	1	-11.645	1.02674	0.806154	1	5320	5111	6879	4927	5950	5444	2937	4268	5500	5605	5233	5821	4912
NTHI1627	NC_007146	1513949	1514434	-13.5244	1.02218	0.803653	0.957824	-13.519	1.02116	0.793919	1	-13.5306	1.00397	0.968043	1	1385	1400	1972	1387	1669	1460	777	1307	1427	1534	1469	1410	1377
orn	NC_007146	1878292	1878840	-13.861	1.02226	0.807883	0.959988	-13.9093	-1.05472	0.528431	1	-13.93	-1.08485	0.47218	1	1189	1088	1471	1126	1164	1318	590	875	1156	1130	1014	1182	915
galE	NC_007146	447461	446445	-11.8084	1.02243	0.795006	0.957824	-11.792	1.03644	0.653279	1	-11.7401	1.11135	0.332387	1	4782	4495	6319	4645	5521	4361	2722	4169	4898	5217	5275	5319	4918
metI	NC_007146	837032	836343	-11.7112	1.02246	0.795081	0.957824	-11.7183	1.00328	0.965648	1	-11.6498	1.10169	0.373582	1	5172	4924	6533	4588	5887	5142	2884	4058	5257	5549	5272	6149	5075
slyX	NC_007146	664534	664313	-15.628	1.0226	0.828594	0.965048	-15.7304	-1.13732	0.160885	0.850822	-15.6944	-1.08051	0.524517	1	307	362	431	332	325	398	175	222	304	339	262	314	335
sapA	NC_007146	1331210	1329516	-12.5627	1.0226	0.79599	0.957824	-12.6112	-1.05557	0.506625	1	-12.619	-1.0676	0.557245	1	2835	2674	3733	2640	3015	3102	1530	2028	2888	2889	2556	2924	2298
clpP	NC_007146	797648	798229	-11.8469	1.02277	0.793213	0.957824	-11.8551	1.00176	0.979773	1	-11.8677	-1.01615	0.888857	1	4645	4420	6107	4515	4742	5211	2452	3699	4863	4944	4508	4358	4461
Gly_tRNA	#N/A	#N/A	#N/A	-13.6904	1.02289	0.793916	0.957824	-13.7181	-1.02585	0.752214	1	-13.7079	-1.01418	0.901994	1	1431	1188	1584	1158	1437	1275	782	876	1496	1324	1315	1408	1033
rpmE	NC_007146	887813	887601	-9.60652	1.02291	0.789714	0.95612	-9.59745	1.02572	0.746593	1	-9.65798	-1.06135	0.58978	1	22846	21094	27419	21296	23850	22920	11811	17212	25078	23259	20486	21230	18826
NTHI0061	NC_007146	53970	53473	-16.8897	1.02296	0.853003	0.970739	-16.8768	1.03106	0.743237	1	-16.8406	1.08856	0.505805	1	137	132	192	134	147	165	69	125	147	148	120	205	127
sRNA_57	NC_007146	560369	560527	-14.2037	1.02317	0.786768	0.955825	-14.2982	-1.12554	0.156809	0.836175	-14.2189	-1.01369	0.902119	1	975	828	1150	796	1043	801	592	636	963	740	961	1029	654
NTHI1020	NC_007146	963496	964887	-13.0293	1.02321	0.794315	0.957824	-13.0847	-1.06644	0.434182	1	-13.042	-1.00569	0.964798	1	2073	2014	2568	1874	2405	2137	1075	1493	2057	2031	1830	2365	1791
NTHI1022	NC_007146	966853	967614	-10.8779	1.02327	0.787861	0.955825	-10.9548	-1.09866	0.24151	0.979326	-10.9294	-1.06101	0.592697	1	9342	8955	11224	8518	10169	9962	4676	6637	9050	8321	7586	10437	7245
dnaG	NC_007146	621653	623434	-11.2267	1.02328	0.787792	0.955825	-11.2132	1.03165	0.694022	1	-11.2617	-1.03768	0.739985	1	7160	7211	8803	6810	7841	7497	3849	5655	8101	7687	6728	7224	6212
NTHI1331	NC_007146	1268010	1264927	-11.808	1.0234	0.788871	0.95612	-11.8554	-1.05481	0.510679	1	-11.7882	1.04001	0.716413	1	5011	4555	5942	4371	5814	4982	2405	3590	4900	4647	4218	6219	4213
NTHI1630	NC_007146	1515951	1516661	-14.8395	1.02342	0.819959	0.964316	-14.8232	1.035	0.671027	1	-14.7747	1.10981	0.352552	1	570	575	758	582	727	580	270	497	616	637	544	734	620
trmD	NC_007146	280287	279547	-7.35286	1.0235	0.783898	0.955758	-7.30331	1.08414	0.30611	1	-7.36859	-1.01142	0.921221	1	106931	101772	131688	107033	113040	101334	57856	92228	117866	118866	106858	103044	93058
cydD	NC_007146	1261491	1259731	-12.6198	1.0236	0.788044	0.955825	-12.6302	-1.00224	0.982518	1	-12.6729	-1.06386	0.57951	1	2732	2619	3510	2682	2819	2974	1433	2114	2902	2872	2611	2478	2376
sRNA_188	NC_007146	1392660	1392777	-14.4731	1.02365	0.797309	0.957824	-14.5527	-1.10301	0.253769	0.987976	-14.5085	-1.03889	0.739002	1	919	652	860	636	819	833	435	621	726	613	743	841	552
NTHI1750	NC_007146	1603175	1602237	-12.0579	1.02367	0.786958	0.955825	-12.1956	-1.19551	0.0275615	0.30201	-12.1879	-1.1813	0.132763	1	3891	3921	5291	3494	4181	5111	1986	2539	3527	3718	2980	3856	3131
NTHI1672	NC_007146	1547671	1547829	-19.064	1.0239	0.942222	0.986365	-19.2749	-1.32392	0.14594	0.816203	-19.3415	-1.44422	0.0709056	0.827782	29	29	44	24	39	36	15	27	24	17	28	16	19
pth	NC_007146	485804	485220	-12.7953	1.02393	0.785241	0.955825	-12.7924	1.01608	0.841763	1	-12.774	1.04175	0.707023	1	2431	2309	3104	2296	2542	2627	1296	1960	2523	2616	2538	2400	2383
NTHI0711	NC_007146	666857	667144	-15.3471	1.02424	0.8035	0.957824	-15.3732	-1.02451	0.797597	1	-15.3814	-1.03547	0.773352	1	398	399	543	394	377	503	218	329	410	422	366	439	358
NTHI0475	NC_007146	450473	451417	-14.5909	1.02449	0.799248	0.957824	-14.6813	-1.12068	0.185245	0.890818	-14.6397	-1.05668	0.634735	1	756	659	831	654	724	802	356	439	715	656	566	793	573
Ile_tRNA	#N/A	#N/A	#N/A	-12.9077	1.02484	0.776103	0.948203	-12.9882	-1.10545	0.218364	0.937514	-13.0129	-1.14408	0.22642	1	2251	2420	2492	1839	1984	2847	1328	1579	2114	2165	2070	1928	1700
ipk	NC_007146	1360054	1359101	-11.3871	1.02485	0.773836	0.94716	-11.3928	1.00326	0.964904	1	-11.4382	-1.06199	0.587507	1	6428	6283	8054	6247	6321	7228	3433	5206	6783	6601	6627	5323	5587
hemK	NC_007146	1465899	1466777	-12.6123	1.02513	0.773341	0.947131	-12.5876	1.04576	0.5779	1	-12.5986	1.02814	0.79784	1	2703	2652	3550	2689	3118	2605	1515	2344	2968	2973	2825	2826	2580
NTHI0701	NC_007146	661209	658897	-12.0904	1.02521	0.77168	0.946249	-12.102	-1.0056	0.948388	1	-12.0284	1.09956	0.383903	1	4115	3670	4978	3659	4620	3829	2173	3175	4035	4110	4209	4640	3825
parC	NC_007146	1496083	1493840	-10.4681	1.0254	0.767639	0.943981	-10.5084	-1.04677	0.569099	1	-10.4649	1.0131	0.901454	1	12223	11534	15585	11277	13972	11780	6816	8874	12371	12390	11491	14160	10424
NTHI0197	NC_007146	181505	182383	-16.7054	1.02545	0.818592	0.964316	-16.785	-1.10487	0.350817	1	-16.8988	-1.29052	0.05182	0.679052	139	166	218	150	153	199	82	121	148	151	111	150	104
proS	NC_007146	850699	852417	-10.8458	1.02565	0.765875	0.943981	-10.8139	1.05562	0.494788	1	-10.7855	1.09574	0.399415	1	9446	9156	11573	9420	10709	8499	5148	8105	10001	10342	10424	9582	9766
tgt	NC_007146	335861	334713	-12.2276	1.02583	0.767792	0.943981	-12.2272	1.01059	0.893391	1	-12.2151	1.02697	0.804594	1	3574	3563	4440	3285	4118	3784	1880	2680	4123	3731	3557	3801	3382
cdsA	NC_007146	1035461	1034595	-12.407	1.02592	0.765719	0.943981	-12.4083	1.00798	0.920087	1	-12.4298	-1.02342	0.83772	1	3185	3000	4076	2975	3525	3185	1759	2541	3421	3266	3009	3417	2635
NTHI0568	NC_007146	529933	530778	-13.0903	1.02604	0.769609	0.944862	-13.1128	-1.02159	0.799559	1	-13.1037	-1.00897	0.941873	1	1920	1946	2517	1923	2102	2148	1011	1520	1978	2088	1985	2011	1708
NTHI0521	NC_007146	490882	490595	-13.3741	1.02655	0.762633	0.943788	-13.355	1.03632	0.664193	1	-13.3163	1.09102	0.429614	1	1592	1603	2041	1570	1787	1548	926	1331	1679	1847	1761	1769	1625
NTHI1232	NC_007146	1176817	1176443	-13.5125	1.02658	0.766822	0.943981	-13.5317	-1.01752	0.837861	1	-13.5522	-1.04693	0.686176	1	1463	1426	1873	1398	1558	1624	771	1088	1574	1538	1334	1447	1317
nusG	NC_007146	800037	800594	-10.4086	1.02661	0.757076	0.940383	-10.3917	1.03306	0.680315	1	-10.4148	-1.00093	0.997519	1	12921	12319	15581	12022	14086	12718	6962	10395	14164	13248	12374	13001	11521
NTHI1045	NC_007146	991514	992251	-12.7436	1.02685	0.758323	0.941101	-12.7464	1.00518	0.947513	1	-12.7413	1.01132	0.915642	1	2490	2428	3196	2422	2531	2698	1393	2134	2523	2598	2492	2464	2425
gor	NC_007146	240117	238747	-11.2502	1.02706	0.754427	0.939882	-11.2642	-1.0108	0.896966	1	-11.2099	1.06536	0.558976	1	6919	6890	9043	6704	8338	7056	3674	5374	7558	7330	7142	7957	6877
NTHI0143	NC_007146	129813	129992	-15.3891	1.02759	0.766289	0.943981	-15.5069	-1.16734	0.0869598	0.631295	-15.4369	-1.0626	0.606712	1	398	378	523	387	411	410	233	300	368	319	373	378	350
ilvI	NC_007146	1394667	1396388	-10.0414	1.02761	0.748139	0.938439	-10.0783	-1.04408	0.591003	1	-9.94356	1.15258	0.190529	1	18297	14277	20097	13843	21207	15552	8902	12055	15942	17361	17158	20860	17063
sRNA_183a	NC_007146	1375840	1376207	-14.2847	1.02763	0.750364	0.938439	-14.2886	1.00288	0.984002	1	-14.257	1.04246	0.714518	1	883	783	1129	866	951	718	536	732	880	877	938	838	843
rpsI	NC_007146	1558394	1558786	-7.9641	1.02773	0.746215	0.938439	-7.91017	1.08627	0.294689	1	-8.00951	-1.05807	0.60906	1	68370	68231	85634	68693	73843	68034	38146	57640	81762	77673	67132	64465	58349
rluC	NC_007146	501969	500974	-12.9963	1.02777	0.754241	0.939882	-12.9951	1.00984	0.901426	1	-13.0313	-1.04147	0.718936	1	1995	2118	2695	2063	2310	2234	1075	1572	2351	2261	1907	2210	1796
NTHI0506	NC_007146	475622	475212	-12.1611	1.02777	0.748408	0.938439	-12.199	-1.04535	0.584185	1	-12.1766	-1.0144	0.900651	1	3886	3478	4785	3446	3877	4073	2133	2888	3763	3736	3419	4117	3304
ftsI	NC_007146	1231688	1233520	-11.6826	1.02783	0.747545	0.938439	-11.6726	1.02227	0.780899	1	-11.6819	1.00828	0.93624	1	5000	5079	6891	5042	5467	5565	2858	4418	5328	5687	5477	4899	4968
sRNA_240	NC_007146	1793614	1793845	-10.5722	1.02801	0.744933	0.938439	-10.5396	1.05456	0.502049	1	-10.6045	-1.03837	0.735033	1	10627	10707	15435	11251	12027	11960	5880	9451	12114	12925	10847	10600	10241
NTHI1789	NC_007146	1635507	1636439	-12.7416	1.02824	0.747636	0.938439	-12.7665	-1.02712	0.744814	1	-12.8093	-1.09045	0.436781	1	2600	2491	2979	2310	2614	2791	1377	1939	2627	2512	2185	2563	1999
rbsC	NC_007146	589753	590724	-15.3579	1.02841	0.769063	0.944768	-15.353	1.01426	0.877429	1	-15.3062	1.08116	0.500279	1	383	399	547	363	512	389	225	324	420	460	417	475	403
NTHI0915	NC_007146	886664	885432	-12.6692	1.0285	0.74322	0.938439	-12.6946	-1.02835	0.73084	1	-12.6869	-1.01875	0.870464	1	2595	2569	3375	2342	2903	2762	1516	1873	2782	2827	2344	2787	2446
fruA	NC_007146	536645	534975	-10.746	1.02886	0.737518	0.93574	-10.7349	1.02254	0.776906	1	-10.733	1.02386	0.825337	1	10030	9387	13023	9375	11434	10047	5483	8619	10205	10695	10897	9870	9144
NTHI0509	NC_007146	478617	479168	-13.7692	1.02892	0.750182	0.938439	-13.7887	-1.02018	0.818656	1	-13.7705	1.00595	0.953123	1	1203	1154	1641	1111	1406	1374	622	936	1258	1309	1135	1365	1125
menD	NC_007146	380830	379124	-11.3343	1.02897	0.737214	0.93574	-11.3195	1.02767	0.730028	1	-11.3047	1.04772	0.666378	1	6462	6477	8621	6315	7444	6781	3629	5658	6946	7159	7211	6344	6736
nifS	NC_007146	1684245	1685444	-13.3411	1.02904	0.7463	0.938439	-13.3645	-1.02594	0.76102	1	-13.3649	-1.02639	0.820974	1	1596	1658	2099	1625	1833	1773	833	1201	1785	1715	1517	1794	1419
atpA	NC_007146	574035	572494	-8.21231	1.02906	0.734595	0.934981	-8.17764	1.05627	0.487705	1	-8.23013	-1.01993	0.86063	1	56338	57641	73278	60414	61633	55519	31924	51098	64345	61246	58445	55545	51909
cysB	NC_007146	1299077	1300048	-11.9153	1.02914	0.736911	0.93574	-11.9278	-1.01046	0.900729	1	-11.9752	-1.07994	0.488087	1	4372	4291	5745	4318	4687	4759	2393	3529	4700	4525	3933	4127	3961
hflK	NC_007146	230671	229439	-10.6197	1.02946	0.732666	0.934981	-10.6395	-1.02143	0.793869	1	-10.577	1.06633	0.552911	1	11446	10431	13316	10207	13152	10870	5723	8320	11509	11227	10873	13012	10293
Leu_tRNA	#N/A	#N/A	#N/A	-12.9371	1.02952	0.730317	0.934862	-12.9244	1.02405	0.776506	1	-12.8921	1.06743	0.553386	1	2023	2052	3075	1880	2508	2014	1405	1582	2391	2591	2213	2385	2242
NTHI1369	NC_007146	1297322	1297945	-12.1707	1.02956	0.733325	0.934981	-12.1749	1.00036	0.994691	1	-12.1388	1.05012	0.652633	1	3595	3630	4851	3573	4192	3661	2076	3014	3816	3968	3859	3880	3691
pepN	NC_007146	1351243	1353852	-11.3404	1.02968	0.732171	0.934981	-11.3923	-1.06798	0.414965	1	-11.3045	1.05667	0.610556	1	6666	6235	8562	6189	8097	6773	3322	4928	6544	6524	5965	8681	5992
proB	NC_007146	1015401	1016507	-12.4977	1.02986	0.733161	0.934981	-12.5414	-1.05613	0.50274	1	-12.4568	1.06359	0.571834	1	2930	2912	3759	2636	3625	3002	1591	2133	3082	2973	2619	4047	2663
mutH	NC_007146	493067	493738	-13.1721	1.03003	0.732214	0.934981	-13.1491	1.03861	0.640926	1	-13.1498	1.03616	0.745195	1	1877	1786	2353	1838	1896	1945	1044	1649	1874	2054	2152	1621	1834
NTHI1133	NC_007146	1078037	1077687	-13.1507	1.0302	0.728451	0.933879	-13.1816	-1.03784	0.65062	1	-13.1507	1.00372	0.972032	1	1859	1833	2420	1707	2007	1941	1130	1563	1787	1899	1930	1909	1710
rplD	NC_007146	905110	905712	-6.84564	1.0304	0.722693	0.933609	-6.7749	1.1086	0.191679	0.897937	-6.8516	-1.006	0.960408	1	145868	146291	190950	157518	148366	127620	95109	142330	167168	167985	161307	134305	137592
murF	NC_007146	1235010	1236383	-11.1095	1.03041	0.725097	0.933879	-11.1222	-1.0121	0.884741	1	-11.1627	-1.0712	0.534331	1	7801	7472	9861	7739	8396	8356	3963	6446	7792	7955	7271	7484	6492
NTHI1654	NC_007146	1536612	1536496	-12.9084	1.0305	0.728966	0.933879	-12.8611	1.07353	0.379786	1	-12.9626	-1.07362	0.525169	1	2241	2238	2716	2251	2429	2228	1209	1899	2584	2480	2089	2003	1983
dxs	NC_007146	1561970	1560093	-11.0781	1.03055	0.723656	0.933609	-11.1113	-1.04138	0.615345	1	-11.1139	-1.04546	0.689123	1	7932	7657	10101	7499	8515	8848	4156	6040	8154	7955	7379	7881	6980
menE	NC_007146	269325	270683	-12.6661	1.03063	0.725839	0.933879	-12.6797	-1.01367	0.871728	1	-12.6211	1.06898	0.541177	1	2626	2475	3470	2449	2941	2768	1449	2214	2546	2768	2977	2618	2645
NTHI0499	NC_007146	469749	469297	-13.7988	1.03067	0.727111	0.933879	-13.8329	-1.04265	0.614413	1	-13.7977	1.00519	0.96214	1	1158	1149	1606	1112	1237	1290	703	923	1161	1270	1191	1158	1186
NTHI0429	NC_007146	412267	412554	-12.9681	1.03071	0.723395	0.933609	-12.9898	-1.02534	0.759883	1	-13.0147	-1.06363	0.580517	1	1922	2023	3060	2181	2305	2020	1226	1643	2215	2216	1844	2296	1787
sfsA	NC_007146	1355985	1356701	-13.9337	1.03075	0.735938	0.93574	-13.9562	-1.02633	0.764158	1	-13.9627	-1.03501	0.76651	1	1084	1032	1444	1098	1151	1217	552	843	1142	1121	1032	1086	983
bioF	NC_007146	1471950	1473089	-12.1912	1.03098	0.722399	0.933609	-12.2062	-1.01607	0.847964	1	-12.1476	1.06657	0.55345	1	3577	3550	4769	3434	4309	3762	1932	2928	3686	3866	3759	4139	3581
atpF	NC_007146	575064	574594	-9.54253	1.03112	0.716835	0.932988	-9.51738	1.04012	0.618144	1	-9.58082	-1.05249	0.643507	1	22845	22724	28755	24950	24402	19935	13421	20189	25587	23448	22080	22575	19517
engC	NC_007146	1878221	1877181	-12.7204	1.03144	0.720735	0.933609	-12.7284	-1.00655	0.940727	1	-12.7112	1.01678	0.876348	1	2582	2437	3200	2416	2862	2689	1336	1947	2733	2680	2394	2917	2293
typA	NC_007146	981783	979933	-9.43659	1.03159	0.712954	0.931938	-9.41462	1.03538	0.659048	1	-9.47926	-1.05768	0.611725	1	25325	24748	29584	24467	26517	25376	13600	20199	28117	26272	23884	23213	21463
lsgA	NC_007146	1860784	1859579	-13.9448	1.03182	0.723638	0.933609	-14.0342	-1.12693	0.155068	0.833545	-14.0084	-1.08745	0.458841	1	1025	1111	1382	1078	1021	1266	587	832	939	1019	978	1075	885
tolR	NC_007146	474438	474019	-12.7105	1.03191	0.713277	0.931938	-12.7306	-1.02413	0.770988	1	-12.6851	1.03831	0.730516	1	2520	2460	3314	2353	2720	2664	1500	2124	2538	2568	2625	2666	2495
mglA	NC_007146	940018	941538	-9.9924	1.03202	0.709362	0.931753	-9.96978	1.0358	0.655568	1	-9.9372	1.08182	0.467663	1	15847	16559	22257	17438	18182	16244	9277	15170	17092	18103	18702	18106	16594
NTHI1009	NC_007146	957079	958071	-14.1306	1.03217	0.727315	0.933879	-14.1246	1.01205	0.880122	1	-14.109	1.03454	0.757457	1	953	911	1234	920	1115	995	485	768	999	1049	936	1075	895
pntB	NC_007146	1650673	1649249	-9.77015	1.03227	0.707329	0.931753	-9.75176	1.02939	0.712634	1	-9.72743	1.06266	0.573821	1	18953	19201	25507	19177	23911	18077	10624	17315	20194	20970	20706	21147	19370
NTHI1965	NC_007146	1814781	1814143	-13.201	1.03242	0.715057	0.931938	-13.2796	-1.11093	0.201577	0.922743	-13.262	-1.08394	0.472035	1	1786	1782	2326	1717	1896	2103	950	1306	1773	1690	1538	1909	1498
accB	NC_007146	1087895	1088362	-10.6954	1.03245	0.706862	0.931753	-10.6902	1.01084	0.889536	1	-10.6782	1.027	0.803387	1	10683	9698	13069	10207	11601	10797	5339	7812	11236	11523	10181	11114	9875
sapB	NC_007146	1329516	1328551	-13.3683	1.03266	0.713228	0.931938	-13.424	-1.07651	0.371557	1	-13.4681	-1.14493	0.226973	1	1634	1557	2054	1508	1770	1773	872	1131	1714	1557	1386	1517	1260
NTHI0286	NC_007146	268727	267864	-13.547	1.03266	0.720761	0.933609	-13.6067	-1.08254	0.343074	1	-13.5705	-1.02714	0.8183	1	1488	1350	1792	1320	1508	1811	670	1000	1435	1431	1188	1650	1268
NTHI1684	NC_007146	1555365	1555688	-13.7229	1.0327	0.714428	0.931938	-13.7319	-1.00894	0.922345	1	-13.7821	-1.08173	0.48658	1	1183	1260	1672	1227	1253	1463	679	1082	1260	1294	1129	1226	1085
NTHI1841	NC_007146	1693131	1694177	-13.068	1.0327	0.709253	0.931753	-13.1131	-1.061	0.471078	1	-13.0901	-1.02896	0.800775	1	1896	1975	2602	1902	2164	2072	1117	1582	1847	2026	1867	2143	1704
rpsM	NC_007146	916049	916405	-7.04516	1.03279	0.70204	0.930041	-7.01273	1.04902	0.54366	1	-7.05995	-1.01992	0.860632	1	128789	128691	161722	131477	142140	119108	75752	111297	144820	139549	129830	132886	111672
NTHI1924	NC_007146	1769411	1768611	-13.6928	1.03285	0.717719	0.932988	-13.7118	-1.02328	0.791029	1	-13.7565	-1.08706	0.461065	1	1246	1261	1692	1260	1320	1558	632	997	1344	1345	1145	1252	1097
lsgE	NC_007146	1856808	1855924	-13.5701	1.03288	0.711862	0.931938	-13.6031	-1.04344	0.610598	1	-13.6345	-1.0909	0.439378	1	1357	1391	1818	1396	1487	1491	763	1104	1442	1379	1244	1343	1206
birA	NC_007146	312544	311636	-14.3014	1.03321	0.717676	0.932988	-14.3565	-1.07647	0.390033	1	-14.3258	-1.03154	0.790283	1	829	817	1107	793	942	925	449	662	806	820	794	893	734
purU	NC_007146	1391963	1391127	-12.41	1.03324	0.703826	0.930595	-12.4329	-1.02947	0.724029	1	-12.4019	1.01356	0.898799	1	2955	3104	4166	2911	3658	3345	1652	2470	3254	3177	2810	3848	2775
greA	NC_007146	1538431	1538907	-12.114	1.0333	0.701485	0.929918	-12.1348	-1.02655	0.74786	1	-12.086	1.04078	0.712681	1	4096	3596	4797	3705	4312	3897	2157	3035	3971	3956	3882	4711	3305
Lys_tRNA	#N/A	#N/A	#N/A	-15.5412	1.03337	0.74166	0.938439	-15.535	1.01132	0.9038	1	-15.5436	-1.00085	1	1	352	377	428	321	419	378	196	287	411	361	304	495	269
pbpG	NC_007146	457370	456492	-14.5827	1.03341	0.708272	0.931753	-14.6617	-1.1124	0.211154	0.937514	-14.6624	-1.11564	0.337307	1	712	642	912	622	665	815	417	502	659	667	602	699	545
rplC	NC_007146	904468	905094	-6.95314	1.03372	0.693993	0.925592	-6.88123	1.10685	0.1986	0.915386	-6.96742	-1.02083	0.854225	1	135350	136184	175914	145229	140846	119898	87009	129489	158551	155926	147609	122446	126718
NTHI0513	NC_007146	485172	484081	-11.0575	1.03378	0.695041	0.926261	-11.0368	1.03117	0.698422	1	-11.0125	1.06447	0.564362	1	8209	7685	10097	8066	8800	7632	4621	6888	8430	8766	8599	8482	8040
rpsB	NC_007146	1027206	1027928	-7.6519	1.0339	0.692636	0.925509	-7.62917	1.03415	0.669373	1	-7.67944	-1.03806	0.736206	1	85883	82055	107584	84514	90223	87578	47430	70472	93252	93011	82291	84898	74149
NTHI0111	NC_007146	101670	101113	-15.277	1.03423	0.723768	0.933609	-15.3622	-1.12339	0.194917	0.910975	-15.2492	1.03991	0.738271	1	450	397	550	426	515	403	234	305	380	435	367	613	355
ftsB	NC_007146	748715	748437	-13.7046	1.03423	0.703517	0.930595	-13.673	1.04654	0.577513	1	-13.6731	1.04509	0.688565	1	1239	1302	1604	1288	1491	1237	684	1116	1414	1373	1321	1377	1244
atpC	NC_007146	570189	569761	-10.1338	1.03426	0.689894	0.923686	-10.1087	1.03698	0.645759	1	-10.1403	-1.00948	0.935226	1	14839	14819	19765	15778	15330	14687	9063	14131	15670	15861	16154	15046	13226
NTHI0779	NC_007146	734665	732749	-11.6989	1.03431	0.692594	0.925509	-11.7459	-1.06548	0.432227	1	-11.6806	1.02633	0.808808	1	5325	4875	6456	4882	6013	5268	2744	3733	5175	5230	4669	6377	4603
rplX	NC_007146	910765	911076	-7.63282	1.03432	0.688982	0.923384	-7.57718	1.08154	0.320821	1	-7.64688	-1.02092	0.853601	1	85801	86038	106701	84452	94823	76321	53749	75631	97756	98532	89116	80470	78549
uspA	NC_007146	932169	931744	-11.9965	1.03438	0.693237	0.925592	-12.057	-1.08553	0.311162	1	-11.9985	-1.00139	0.994823	1	4142	4136	5273	4096	4566	4576	2167	3218	4035	3968	3724	5093	3575
NTHI1639	NC_007146	1522931	1523368	-16.5513	1.03456	0.774677	0.947495	-16.5616	-1.01294	0.906454	1	-16.6093	-1.08106	0.537198	1	174	177	226	168	216	176	94	131	191	193	123	232	135
vacB	NC_007146	978122	975774	-11.3353	1.03468	0.688927	0.923384	-11.3314	1.00667	0.930862	1	-11.3221	1.01858	0.862524	1	6663	6544	8186	6223	7963	6697	3498	5108	7363	7056	6319	7751	5882
fucK	NC_007146	827326	825914	-16.2646	1.03479	0.750164	0.938439	-16.3744	-1.16297	0.130011	0.775812	-16.2906	-1.03396	0.797453	1	210	204	293	195	253	235	115	152	183	210	179	260	183
NTHI0799	NC_007146	752244	751804	-13.0598	1.03547	0.689209	0.923384	-13.1017	-1.05923	0.484712	1	-13.0886	-1.0406	0.724523	1	1988	2032	2443	1915	2265	2132	1056	1488	2044	2000	1874	2128	1686
mobB	NC_007146	962963	963499	-13.1874	1.03548	0.691395	0.925079	-13.2034	-1.02193	0.797265	1	-13.1871	1.00123	0.98725	1	1898	1813	2198	1656	2130	2047	942	1383	1901	1973	1635	2200	1603
sRNA_225a	NC_007146	1647554	1647822	-12.1255	1.0355	0.683986	0.921925	-12.1248	1.00157	0.98178	1	-12.1136	1.01646	0.87807	1	3898	3705	4774	3603	4398	4043	2034	2968	3993	4270	3704	4396	3407
Val_tRNA	#N/A	#N/A	#N/A	-17.6567	1.03554	0.752034	0.939344	-17.7676	-1.16428	0.200883	0.921673	-17.8464	-1.30403	0.0680844	0.804197	65	91	113	76	79	96	50	52	82	74	70	71	47
thiI	NC_007146	1563315	1564772	-11.3987	1.03623	0.675361	0.917049	-11.4101	-1.01599	0.84611	1	-11.4183	-1.02866	0.800904	1	6491	6060	7935	6146	6891	6645	3485	4959	6679	6595	6013	6480	5669
NTHI0645	NC_007146	610112	608859	-9.05369	1.03642	0.671373	0.916818	-9.00539	1.06862	0.400884	1	-8.90633	1.22365	0.0626329	0.761073	30652	31608	42219	30782	35778	30937	19104	30849	31546	37205	44374	31610	39161
yrbI	NC_007146	1829545	1830087	-14.2773	1.03659	0.685833	0.923166	-14.2926	-1.02182	0.801603	1	-14.2653	1.01497	0.894213	1	849	832	1111	799	961	900	486	682	907	873	837	933	810
tyrS	NC_007146	1356901	1358088	-10.8256	1.03666	0.670755	0.916818	-10.8046	1.02898	0.717675	1	-10.8157	1.01171	0.911423	1	9614	9087	11758	9201	10584	9396	5254	7774	10455	10119	9379	10127	8644
rimI	NC_007146	11861	11421	-14.6508	1.03682	0.689116	0.923384	-14.6764	-1.0364	0.679327	1	-14.7552	-1.15698	0.203712	1	708	619	821	653	629	769	371	521	703	649	540	629	528
NTHI0990	NC_007146	942711	943445	-13.1658	1.03686	0.681296	0.921679	-13.1912	-1.03655	0.669032	1	-13.1682	-1.00317	0.984852	1	1895	1795	2326	1803	2136	2092	892	1399	1945	1916	1774	2085	1626
sRNA_37	NC_007146	335928	336155	-11.4626	1.03697	0.669123	0.916818	-11.5187	-1.08159	0.331714	1	-11.5592	-1.14551	0.218764	1	6101	5222	8483	7517	5490	6090	3085	5654	4920	5472	6699	5466	3522
NTHI1031	NC_007146	979021	978314	-12.6329	1.03697	0.672935	0.917049	-12.5555	1.11246	0.185829	0.890818	-12.6388	-1.0093	0.937894	1	2770	2713	3176	2443	2789	3100	1504	2223	3453	3131	2600	2717	2538
rbsB	NC_007146	590744	591622	-13.922	1.037	0.680089	0.921603	-13.927	-1.00821	0.927809	1	-13.8536	1.09606	0.409228	1	1113	1037	1422	982	1424	1015	621	910	1089	1188	1059	1462	1064
rnfB	NC_007146	1844105	1844686	-13.5204	1.03715	0.675074	0.917049	-13.5382	-1.02603	0.757382	1	-13.5118	1.00938	0.93064	1	1457	1395	1862	1413	1625	1463	816	1112	1505	1538	1542	1430	1354
NTHI2046	NC_007146	1898824	1898495	-15.3653	1.03724	0.697194	0.928084	-15.3622	1.00357	0.976498	1	-15.4448	-1.1159	0.35692	1	365	384	574	386	381	504	214	294	436	466	367	322	374
mutS	NC_007146	785052	787637	-11.1612	1.03743	0.665332	0.915285	-11.1747	-1.02014	0.806652	1	-11.169	-1.01284	0.911813	1	7551	7219	9371	6935	8663	7979	3951	5694	8019	7746	6806	8336	6673
plsB	NC_007146	876193	873761	-11.5103	1.03756	0.664605	0.915285	-11.5441	-1.04933	0.551061	1	-11.5384	-1.04168	0.713983	1	5776	5649	7576	5577	6286	6521	3145	4466	6003	5875	5356	6207	5075
guaA	NC_007146	314247	315818	-10.1106	1.03767	0.661761	0.915222	-10.1053	1.00568	0.940306	1	-10.0748	1.04753	0.666745	1	15228	15034	19828	14898	18623	14945	8394	12701	16159	16581	15781	17144	14925
NTHI1563	NC_007146	1460353	1460499	-18.5488	1.03774	0.75482	0.939882	-18.6765	-1.19274	0.205664	0.93505	-18.4948	1.06245	0.827604	1	45	46	53	37	43	45	36	32	35	42	54	51	36
alr	NC_007146	1404963	1403881	-12.5821	1.03781	0.665869	0.915285	-12.6288	-1.06853	0.416023	1	-12.6338	-1.07678	0.506684	1	2704	2802	3508	2722	2970	3026	1508	2093	2744	2798	2559	2688	2393
NTHI1224	NC_007146	1167352	1165745	-12.9696	1.03782	0.66942	0.916818	-13.0011	-1.04628	0.584436	1	-12.9856	-1.02378	0.837652	1	2103	2064	2738	2014	2365	2414	1088	1642	2161	2155	1922	2386	1856
5S_rRNA	#N/A	#N/A	#N/A	-19.9262	1.03815	0.729085	0.933879	-19.7705	1.24204	0.413751	1	-19.6201	1.50279	0.0733717	0.85162	11	14	31	15	10	19	18	22	18	22	22	15	39
fba	NC_007146	615564	614485	-9.38733	1.03816	0.657017	0.913006	-9.349	1.05224	0.519012	1	-9.31068	1.10769	0.345184	1	24052	25337	33432	24767	29044	24638	14639	22725	27508	28052	28215	29970	25423
lipA	NC_007146	29177	28215	-11.6875	1.03818	0.660089	0.914844	-11.6696	1.02324	0.771417	1	-11.7355	-1.07139	0.534061	1	5269	5006	6475	5229	5300	5761	2746	4291	5757	5462	4792	4890	4575
recR	NC_007146	531407	532009	-11.8983	1.03857	0.656077	0.912621	-11.8752	1.03012	0.71065	1	-11.9094	-1.0194	0.865304	1	4503	4388	5573	4415	4585	4672	2598	3615	4882	5034	4780	3950	4181
ppa	NC_007146	207037	206507	-10.8433	1.0387	0.653561	0.911154	-10.8723	-1.04356	0.596021	1	-10.8688	-1.03989	0.724832	1	9339	8895	11890	9275	9688	9676	5273	7309	9404	9346	8636	9799	8048
sRNA_63	NC_007146	606391	606627	-10.8551	1.03887	0.652251	0.911154	-10.8584	-1.00744	0.928635	1	-10.894	-1.05989	0.599214	1	9179	8871	11835	8837	10476	9241	5201	6732	10287	9985	8928	8649	8104
NTHI0652	NC_007146	617725	616931	-11.7926	1.03891	0.652972	0.911154	-11.7947	-1.0057	0.946062	1	-11.8168	-1.03871	0.733358	1	4754	4691	6151	4757	5113	4876	2785	3898	5023	5094	4748	4644	4296
apt	NC_007146	1783405	1783947	-11.6573	1.03918	0.65078	0.911154	-11.6809	-1.03631	0.658884	1	-11.7041	-1.07178	0.531373	1	5254	5133	6736	5113	5735	5427	3026	4014	5782	5182	4940	5206	4455
mgsA	NC_007146	1776987	1776529	-12.4417	1.03921	0.652052	0.911154	-12.509	-1.10123	0.233974	0.979326	-12.3851	1.07598	0.503022	1	3065	2950	3932	2831	3627	2936	1805	2124	3012	3069	2712	4449	2722
gyrB	NC_007146	658771	656351	-10.3596	1.0395	0.646597	0.911154	-10.3532	1.00536	0.944021	1	-10.3599	-1.0054	0.964969	1	12958	12729	16355	12523	14535	13060	7404	10553	13786	13962	12739	13231	12232
fucP	NC_007146	824757	823471	-14.7279	1.03961	0.674345	0.917049	-14.775	-1.07113	0.432868	1	-14.7523	-1.03701	0.757064	1	615	609	817	541	754	700	333	470	614	639	521	789	500
NTHI0150	NC_007146	134908	135156	-14.3306	1.03983	0.653802	0.911154	-14.476	-1.22722	0.0155516	0.197347	-14.5121	-1.29336	0.0237061	0.418427	860	781	1040	670	850	961	520	521	763	701	613	784	514
leuS	NC_007146	1036447	1039032	-9.49363	1.03989	0.643056	0.911154	-9.48024	1.015	0.848463	1	-9.48559	1.00639	0.949371	1	23754	23622	29052	23362	27063	24496	12535	18756	26111	25809	23055	25664	21881
bioA	NC_007146	1470649	1471941	-11.2892	1.03992	0.645052	0.911154	-11.261	1.03589	0.655864	1	-11.212	1.10699	0.349414	1	7062	6456	8547	6886	8223	6508	3601	5790	7544	7364	7430	7961	6968
oapB	NC_007146	427122	427526	-13.1661	1.04003	0.65095	0.911154	-13.1574	1.00839	0.915953	1	-13.1884	-1.03609	0.754854	1	1831	1780	2415	1868	2043	1942	990	1497	1911	2089	1872	1679	1731
NTHI1755	NC_007146	1604533	1604907	-13.3637	1.04027	0.649156	0.911154	-13.3615	-1.00096	0.995241	1	-13.3713	-1.01588	0.891856	1	1634	1541	2072	1584	1802	1657	900	1323	1667	1751	1540	1818	1380
sRNA_30a	NC_007146	273387	273561	-13.0368	1.04032	0.647356	0.911154	-13.032	1.00256	0.973778	1	-13.0565	-1.03375	0.768929	1	2039	2004	2519	2056	2341	1940	1123	1638	2229	2108	1987	2071	1765
gpt	NC_007146	749305	748838	-11.2581	1.04047	0.640334	0.911154	-11.2418	1.01858	0.814872	1	-11.2559	-1.00218	0.988698	1	7091	6879	8513	6845	7878	7225	3746	5715	7830	7283	6885	7496	6237
prmA	NC_007146	1092826	1093713	-11.2223	1.04052	0.63986	0.911154	-11.2095	1.01354	0.863482	1	-11.2191	-1.00086	0.998303	1	7421	6706	8989	7146	8014	7396	3803	5704	7991	7589	6918	7758	6489
NTHI1156	NC_007146	1098444	1097593	-12.6714	1.04061	0.64459	0.911154	-12.7205	-1.07492	0.376751	1	-12.7293	-1.08782	0.449855	1	2638	2542	3281	2485	2803	3039	1356	1941	2701	2505	2091	3055	2030
holB	NC_007146	544054	543071	-12.4448	1.04062	0.643724	0.911154	-12.4574	-1.02206	0.791889	1	-12.4398	1.00179	0.98315	1	3090	3104	3664	2968	3609	3158	1602	2352	3298	3157	2924	3498	2692
NTHI0802	NC_007146	754479	753601	-13.7889	1.04071	0.651781	0.911154	-13.8001	-1.02023	0.816358	1	-13.7333	1.07448	0.515379	1	1271	1151	1469	1201	1363	1234	647	980	1260	1221	1394	1224	1206
rnfA	NC_007146	1843439	1844017	-13.7079	1.04093	0.651513	0.911154	-13.7524	-1.06858	0.427957	1	-13.7719	-1.09706	0.412407	1	1314	1226	1581	1238	1386	1459	647	895	1343	1283	1148	1239	1056
wecA	NC_007146	1880307	1879240	-12.9277	1.04097	0.641213	0.911154	-12.9731	-1.06998	0.408728	1	-12.9133	1.01415	0.89551	1	2187	2105	2804	2063	2527	2256	1213	1643	2185	2183	2193	2320	2065
hktE	NC_007146	1045553	1047079	-13.4101	1.04111	0.645039	0.911154	-13.4015	1.00705	0.93086	1	-13.3929	1.0185	0.865527	1	1476	1592	2009	1426	1917	1621	839	1143	1707	1821	1418	1926	1411
rpsD	NC_007146	916838	917458	-6.60458	1.04153	0.628756	0.911154	-6.5662	1.04873	0.545932	1	-6.63124	-1.04599	0.684281	1	172276	175679	218516	179947	192662	157084	106136	152475	200206	186169	174717	175456	147404
rplW	NC_007146	905709	906008	-7.9073	1.04169	0.62754	0.911154	-7.85616	1.06736	0.40889	1	-7.932	-1.04299	0.703732	1	68837	70278	91082	74283	68731	67261	44994	66764	76694	77750	74126	62514	64527
NTHI0901	NC_007146	870573	870127	-12.0735	1.04171	0.632066	0.911154	-12.14	-1.10242	0.227762	0.963425	-12.0838	-1.02064	0.856774	1	4105	3882	4768	3627	4433	4301	2203	2732	4026	3835	3494	4831	3257
Ile_tRNA	#N/A	#N/A	#N/A	-12.9137	1.04172	0.634641	0.911154	-12.972	-1.08959	0.292619	1	-12.9962	-1.12738	0.281279	1	2204	2446	2413	1968	2056	2705	1313	1671	2076	2203	2019	2060	1736
hsdR2	NC_007146	298957	302040	-11.5579	1.04174	0.630672	0.911154	-11.5831	-1.04108	0.619173	1	-11.579	-1.03597	0.751785	1	5645	5517	7146	5600	6162	6142	3000	4459	5766	5719	5233	6062	4928
NTHI1758	NC_007146	1605487	1605888	-15.3519	1.04177	0.673878	0.917049	-15.3317	1.02288	0.790391	1	-15.3662	-1.02311	0.856925	1	380	411	532	375	442	487	208	339	435	451	340	487	359
NTHI0171	NC_007146	157221	155962	-13.8456	1.04202	0.642752	0.911154	-13.8588	-1.02451	0.779013	1	-13.8023	1.05505	0.626846	1	1131	1133	1491	1152	1401	1140	604	906	1221	1198	1218	1316	1095
sRNA_130	NC_007146	971472	971580	-6.79818	1.0425	0.620922	0.909017	-6.84961	-1.08071	0.330879	1	-6.88831	-1.14179	0.227724	1	173910	133128	187935	145489	160203	159352	92121	125597	161076	126779	150923	146514	102626
NTHI1531	NC_007146	1439142	1439561	-13.8485	1.04258	0.636471	0.911154	-13.7833	1.08759	0.307675	1	-13.7304	1.16932	0.157211	1	1008	1197	1554	1110	1414	1140	618	952	1357	1405	1357	1228	1399
ureB	NC_007146	632342	632037	-13.7547	1.04285	0.632665	0.911154	-13.762	-1.01677	0.849358	1	-13.6701	1.11666	0.318058	1	1240	1117	1658	1147	1443	1311	664	1032	1189	1333	1357	1407	1316
NTHI1673	NC_007146	1547905	1548501	-13.0801	1.04296	0.627999	0.911154	-13.0974	-1.03108	0.713931	1	-13.0764	-1.00168	0.993911	1	1949	1871	2570	1994	2185	2114	1013	1546	1997	2072	1740	2365	1756
cyaA	NC_007146	815177	817708	-12.1439	1.04296	0.621983	0.909017	-12.2113	-1.10532	0.215907	0.937514	-12.1618	-1.03308	0.771431	1	3810	3655	4716	3400	4385	3991	2110	2665	3796	3588	3323	4446	3124
NTHI1945	NC_007146	1791161	1789971	-12.4681	1.04303	0.621255	0.909017	-12.501	-1.05375	0.519241	1	-12.4958	-1.0479	0.674721	1	3047	2872	3824	2839	3289	3112	1763	2383	3048	2946	2817	3230	2506
NTHI0110	NC_007146	100379	100897	-15.7239	1.04333	0.671454	0.916818	-15.763	-1.06304	0.518218	1	-15.7451	-1.03523	0.782732	1	309	317	392	276	363	361	167	246	323	301	281	351	273
rumB	NC_007146	1076635	1075457	-13.1625	1.04353	0.620297	0.909017	-13.1898	-1.04589	0.585315	1	-13.2222	-1.09504	0.416815	1	1803	1789	2445	1884	1810	2060	1053	1475	1899	1845	1824	1562	1631
NTHI0970	NC_007146	920579	921388	-14.8507	1.04363	0.646349	0.911154	-14.8949	-1.07079	0.436645	1	-14.8254	1.02967	0.794196	1	572	568	726	485	657	691	307	419	599	571	557	647	559
psiE	NC_007146	811880	812299	-14.0922	1.04397	0.629474	0.911154	-14.1185	-1.04515	0.603178	1	-14.0966	-1.01433	0.905168	1	1017	930	1205	900	1163	1020	530	734	1103	916	862	1188	826
NTHI0981	NC_007146	934123	933575	-12.3589	1.04416	0.612654	0.904145	-12.4179	-1.0938	0.268809	0.99718	-12.3615	-1.01315	0.909441	1	3261	3195	4023	3086	3669	3300	1861	2416	3119	3193	2886	4025	2681
trpC	NC_007146	1610667	1609234	-13.6681	1.04417	0.621534	0.909017	-13.6822	-1.02763	0.746625	1	-13.6502	1.01644	0.880903	1	1361	1229	1645	1224	1498	1389	723	1042	1384	1321	1320	1431	1206
NTHI0517	NC_007146	486298	487512	-11.8885	1.04418	0.61052	0.904091	-11.9074	-1.03478	0.673252	1	-11.8436	1.05394	0.62872	1	4551	4244	5772	4489	4853	4498	2610	3772	4322	4622	4703	5063	4324
ureA	NC_007146	632721	632419	-14.2997	1.04429	0.637047	0.911154	-14.3036	-1.01341	0.891654	1	-14.2004	1.14108	0.234584	1	869	793	1074	834	960	970	401	651	896	914	942	1033	887
rplB	NC_007146	906026	906847	-6.70872	1.04431	0.606272	0.901276	-6.66637	1.05185	0.521269	1	-6.72581	-1.03416	0.762234	1	151042	160641	218085	162983	161957	162048	101841	141400	176912	185539	171297	140147	153965
atpH	NC_007146	574581	574048	-9.2718	1.04433	0.606826	0.901276	-9.24502	1.02965	0.710179	1	-9.29935	-1.04859	0.668066	1	27474	27170	34450	29695	28735	28139	14971	24768	29824	28449	26620	27767	23779
NTHI0240	NC_007146	231488	230781	-15.1066	1.04434	0.636425	0.911154	-15.1646	-1.09244	0.317594	1	-15.1417	-1.06015	0.61768	1	485	442	643	470	568	468	273	360	477	464	442	520	397
Gln_tRNA	#N/A	#N/A	#N/A	-12.7207	1.04454	0.608758	0.903291	-12.7051	1.01353	0.870769	1	-12.7411	-1.04007	0.72468	1	2512	2508	3133	2541	2670	2385	1562	2073	2833	2627	2503	2638	2095
NTHI1203	NC_007146	1147416	1146916	-17.2025	1.04454	0.714473	0.931938	-17.1506	1.06587	0.55718	1	-17.1954	1.00369	0.993387	1	102	118	146	111	130	118	59	94	126	135	108	135	95
sRNA_58	NC_007146	560009	560211	-14.4122	1.0448	0.628004	0.911154	-14.4118	-1.00799	0.936785	1	-14.3019	1.15517	0.197079	1	800	734	997	714	966	803	419	641	828	811	851	1039	802
NTHI1733	NC_007146	1590258	1591043	-13.8116	1.04493	0.614233	0.904925	-13.9161	-1.1654	0.0657312	0.541826	-13.8902	-1.12519	0.294079	1	1270	1097	1460	1041	1209	1400	693	774	1188	1045	1062	1233	853
Sec_tRNA	#N/A	#N/A	#N/A	-16.1905	1.04497	0.662724	0.915222	-16.3153	-1.19866	0.0632151	0.536937	-16.2955	-1.16739	0.209937	1	213	227	299	206	260	245	129	146	218	197	213	214	155
NTHI1155	NC_007146	1097600	1097019	-13.2647	1.04506	0.611364	0.904145	-13.3167	-1.08391	0.327849	1	-13.3055	-1.06737	0.561028	1	1733	1687	2178	1571	1871	2002	952	1266	1708	1738	1462	1960	1424
pilD	NC_007146	393810	393118	-14.7788	1.04517	0.612804	0.904145	-14.8004	-1.03899	0.649776	1	-14.8766	-1.15916	0.198179	1	565	565	848	570	631	626	378	472	632	614	596	487	469
gapA	NC_007146	2	1021	-7.92944	1.04534	0.598328	0.895266	-7.94078	-1.02503	0.758636	1	-7.88044	1.05945	0.592524	1	64026	72919	89161	62509	87084	72028	37982	56543	74869	69075	67748	90628	63275
engB	NC_007146	1219228	1218611	-13.6169	1.04556	0.612166	0.904145	-13.6462	-1.05073	0.554216	1	-13.6402	-1.04181	0.719228	1	1366	1318	1699	1318	1439	1561	712	1022	1376	1411	1204	1480	1194
ksgA	NC_007146	638183	639046	-12.1777	1.04564	0.60151	0.898022	-12.1936	-1.03164	0.702799	1	-12.2021	-1.04447	0.697056	1	3606	3661	4618	3629	4029	4015	1957	2801	3962	3765	3503	3803	3175
sRNA_49	NC_007146	531236	531385	-12.8827	1.04574	0.599624	0.895873	-12.858	1.02533	0.760771	1	-12.8898	-1.02194	0.847823	1	2245	2137	2933	2257	2353	2217	1378	1814	2515	2504	2333	2079	2130
lsgB	NC_007146	1859582	1858668	-14.1951	1.0458	0.61693	0.905581	-14.1948	-1.00866	0.928845	1	-14.2318	-1.06093	0.605807	1	875	914	1148	931	856	1101	473	758	918	970	822	938	787
atpG	NC_007146	572478	571609	-9.1955	1.04585	0.594331	0.894835	-9.14396	1.0637	0.434607	1	-9.17839	1.01179	0.910531	1	27919	28106	38303	30237	30589	26790	17846	26674	31162	32799	31520	28102	27599
lpdA	NC_007146	1781821	1783245	-7.88728	1.04586	0.594168	0.894835	-7.90523	-1.03507	0.667181	1	-7.83988	1.05583	0.614437	1	71978	70376	90163	72830	79486	69708	41709	59910	69970	73987	77443	78126	70316
obgE	NC_007146	988644	987472	-11.1461	1.04624	0.592963	0.894835	-11.105	1.04804	0.55438	1	-11.0619	1.11062	0.334222	1	7396	7267	9687	7219	8721	7284	4379	6925	7764	8383	9289	7525	7908
NTHI1451	NC_007146	1379103	1380149	-12.5501	1.047	0.591807	0.894835	-12.5771	-1.04911	0.557	1	-12.517	1.03546	0.748098	1	2843	2662	3705	2597	3270	3110	1552	2168	2889	2935	2650	3503	2639
Leu_tRNA	#N/A	#N/A	#N/A	-18.58	1.04717	0.739504	0.937078	-18.5271	1.06575	0.74825	1	-18.4899	1.11889	0.527484	1	43	39	59	31	47	54	28	31	68	38	43	55	47
mobA	NC_007146	958788	958210	-15.035	1.04732	0.622585	0.909236	-15.0839	-1.08178	0.37758	1	-15.0316	-1.00465	0.977967	1	490	501	651	479	554	589	264	373	501	511	451	624	436
smf	NC_007146	1099543	1098422	-16.4104	1.04735	0.682258	0.921679	-16.4666	-1.09291	0.387849	1	-16.3974	1.01089	0.926349	1	191	195	246	177	225	227	99	138	190	201	186	219	183
udk	NC_007146	208810	209451	-11.8131	1.04738	0.585854	0.891169	-11.8468	-1.05914	0.476825	1	-11.8776	-1.10642	0.360799	1	4678	4630	5995	4573	5115	5129	2645	3520	4963	4730	4199	4566	3974
NTHI1966	NC_007146	1815546	1814791	-13.6599	1.04776	0.59557	0.894835	-13.6932	-1.05892	0.495663	1	-13.6716	-1.02712	0.817114	1	1342	1256	1654	1225	1412	1558	695	1067	1330	1253	1230	1358	1222
hsdS3	NC_007146	1691873	1693138	-12.5446	1.04788	0.584671	0.891169	-12.5213	1.02124	0.791547	1	-12.5123	1.03322	0.762757	1	2708	2683	3887	2754	3272	3002	1545	2422	2985	3167	2980	3039	2744
NTHI0526	NC_007146	495142	495038	-13.7144	1.04797	0.592054	0.894835	-13.7162	-1.01402	0.870473	1	-13.7171	-1.01647	0.888553	1	1248	1232	1619	1216	1465	1300	705	988	1403	1303	1158	1488	1086
pilA	NC_007146	396864	396415	-15.3046	1.04811	0.614966	0.905076	-15.2857	1.01477	0.874106	1	-15.2157	1.11693	0.337156	1	405	400	561	409	503	411	234	334	461	468	434	510	456
pheA	NC_007146	1248204	1249361	-11.4787	1.04818	0.578819	0.891169	-11.5001	-1.04209	0.609469	1	-11.5418	-1.10518	0.365424	1	6047	5819	7384	5856	6260	6498	3366	4643	6176	6083	5434	6011	4685
ribA	NC_007146	288703	289377	-13.1292	1.04829	0.584428	0.891169	-13.1325	-1.01655	0.842617	1	-13.1118	1.01097	0.918967	1	2035	1782	2307	1800	2140	1977	1088	1451	2150	1936	1811	2091	1826
NTHI0893	NC_007146	859664	858138	-10.315	1.04845	0.575358	0.890917	-10.3217	-1.02157	0.792207	1	-10.2613	1.06318	0.571011	1	13260	12886	17104	11810	17461	13542	7134	9977	14735	14109	12712	17678	12258
secG	NC_007146	534089	534430	-11.1346	1.04848	0.575628	0.890917	-11.1154	1.01471	0.852676	1	-11.0842	1.05793	0.603043	1	7638	6897	10064	7053	8911	7694	4312	6063	8296	8384	7838	8341	7673
NTHI0597	NC_007146	559255	558413	-12.2298	1.04865	0.577049	0.890917	-12.2474	-1.0373	0.652319	1	-12.1741	1.06538	0.561031	1	3561	3406	4493	3319	4226	3506	2033	2793	3557	3737	3561	4289	3439
NTHI0307_1	NC_007146	287806	287913	-16.1074	1.04887	0.661293	0.915222	-16.097	1.00165	0.960681	1	-16.1371	-1.04779	0.734068	1	222	236	325	244	266	290	106	194	225	295	213	221	246
NTHI0220	NC_007146	210051	211226	-13.4675	1.04894	0.581803	0.891169	-13.4757	-1.02369	0.778748	1	-13.5288	-1.10241	0.384874	1	1453	1501	1903	1488	1462	1750	839	1179	1605	1555	1336	1407	1313
lolA	NC_007146	1385093	1385710	-12.6546	1.04933	0.575644	0.890917	-12.6827	-1.05298	0.528145	1	-12.697	-1.07417	0.521461	1	2528	2634	3376	2419	3123	2930	1386	1930	2766	2741	2262	2798	2282
sucD	NC_007146	1296320	1297201	-12.5739	1.04991	0.567346	0.890822	-12.5004	1.09242	0.271346	0.99718	-12.3944	1.26254	0.0329181	0.516403	2662	2556	3884	2559	3489	2605	1643	2816	2705	3400	4049	2701	3654
folC	NC_007146	1745656	1744343	-11.2956	1.05007	0.564204	0.888292	-11.2857	1.00046	0.992751	1	-11.3137	-1.04001	0.724726	1	6670	6677	8517	6739	7334	7341	3688	5413	7255	7382	6561	6616	6206
accA	NC_007146	496162	495215	-10.482	1.05009	0.562728	0.888292	-10.4997	-1.03881	0.635865	1	-10.4583	1.01838	0.863699	1	12403	11443	14482	11699	13454	12395	6560	8985	12666	12308	11740	13629	10884
NTHI0004	NC_007146	4319	3855	-13.8517	1.05013	0.576173	0.890917	-13.8211	1.02928	0.727115	1	-13.7541	1.1275	0.279025	1	1161	1104	1455	1112	1368	1118	657	997	1188	1309	1343	1233	1281
NTHI0163	NC_007146	145547	147463	-13.9336	1.05022	0.579511	0.891169	-14.0208	-1.14397	0.109195	0.711091	-13.9912	-1.09753	0.411208	1	1079	1015	1434	1016	1241	1226	573	753	1016	1047	891	1205	875
rplS	NC_007146	279510	279160	-8.77852	1.05044	0.558661	0.886699	-8.7333	1.04997	0.536599	1	-8.78551	-1.02557	0.821204	1	38617	37380	49277	38588	42976	38579	22475	32121	44013	44475	40049	38500	34172
NTHI0815	NC_007146	767994	768131	-18.1932	1.05045	0.772966	0.947131	-18.1311	1.0751	0.582526	1	-18.1978	-1.01542	0.958425	1	67	50	66	57	56	71	27	53	74	53	46	70	51
rimK	NC_007146	1491638	1492546	-14.2238	1.05049	0.581171	0.891169	-14.2143	-1.00055	1	1	-14.2145	-1.00106	1	1	872	851	1158	912	989	939	469	736	910	979	871	995	791
sRNA_182	NC_007146	1367555	1368119	-15.5955	1.0506	0.586378	0.891169	-15.6302	-1.06331	0.490359	1	-15.5543	1.03967	0.751578	1	330	316	472	320	375	347	216	255	352	350	349	396	325
NTHI2012	NC_007146	1866524	1865421	-13.2277	1.05072	0.56745	0.890822	-13.2235	-1.00819	0.925428	1	-13.2249	-1.01061	0.930097	1	1785	1693	2257	1744	1909	1956	969	1421	1885	1900	1846	1681	1691
NTHI1865	NC_007146	1714981	1714529	-12.7553	1.05072	0.564492	0.888292	-12.8	-1.07876	0.352259	1	-12.7931	-1.06864	0.552152	1	2411	2390	3161	2108	2819	2869	1356	1683	2576	2536	2019	2650	2215
comF	NC_007146	523575	522889	-16.9302	1.05112	0.663974	0.915222	-16.8976	1.03067	0.740221	1	-16.8756	1.06885	0.589444	1	135	104	207	124	171	149	66	129	132	152	158	153	123
dfp	NC_007146	1071795	1072997	-11.9723	1.05133	0.556719	0.886397	-11.9766	-1.0207	0.802581	1	-11.9912	-1.04233	0.710401	1	4307	4079	5276	4130	4715	4611	2289	3289	4593	4416	3869	4568	3718
deoC	NC_007146	1216262	1216933	-12.1656	1.05135	0.556668	0.886397	-12.1799	-1.03505	0.672372	1	-12.1366	1.02515	0.817599	1	3644	3506	4853	3383	4312	4014	2051	2908	3730	3950	3522	4500	3366
mrdB	NC_007146	33433	32318	-12.7306	1.05164	0.555687	0.886397	-12.7225	-1.00367	0.966484	1	-12.7955	-1.11208	0.339505	1	2472	2403	3224	2374	2742	2647	1460	2047	2723	2605	2325	2264	2122
kdgK	NC_007146	52172	51229	-14.4377	1.05172	0.575295	0.890917	-14.5081	-1.11915	0.18906	0.890818	-14.4266	1.00035	0.996255	1	784	723	970	649	953	832	423	571	679	774	656	955	692
perM	NC_007146	329443	330492	-13.6882	1.05213	0.561275	0.88806	-13.7053	-1.03969	0.642524	1	-13.724	-1.06726	0.564314	1	1306	1215	1646	1310	1332	1449	694	993	1409	1271	1126	1432	1065
coaA	NC_007146	669165	670088	-13.4195	1.0523	0.557425	0.886397	-13.4903	-1.1202	0.169105	0.864935	-13.4936	-1.12516	0.292397	1	1473	1588	1948	1371	1646	1889	859	1087	1532	1495	1229	1707	1210
ntpA	NC_007146	416142	415669	-12.9648	1.05231	0.551069	0.883028	-12.9351	1.02596	0.752397	1	-12.9028	1.07106	0.531475	1	2075	2043	2772	2062	2291	2208	1261	1883	2158	2393	2435	2156	2193
licA	NC_007146	1487728	1486769	-12.3576	1.05239	0.550214	0.88236	-12.4148	-1.0994	0.243357	0.979326	-12.4398	-1.13793	0.244224	1	3176	3127	4184	3219	3249	3883	1713	2388	3230	3113	2761	3288	2490
NTHI2035	NC_007146	1890859	1889666	-12.7855	1.05249	0.546719	0.879561	-12.7129	1.0879	0.296767	1	-12.4297	1.60525	1.46536e-05	0.000840698	2137	2115	3671	1777	3685	1917	1521	2408	2126	3156	4846	2192	4320
NTHI1679	NC_007146	1551576	1552046	-14.6914	1.05253	0.584508	0.891169	-14.6986	-1.02646	0.786349	1	-14.6726	1.013	0.90061	1	619	619	845	605	826	699	302	522	645	685	626	737	585
NTHI0473	NC_007146	448995	449717	-15.514	1.05271	0.587847	0.891524	-15.5792	-1.1118	0.238396	0.979326	-15.5351	-1.04844	0.692004	1	360	377	431	342	412	374	214	247	380	345	368	352	316
NTHI1716	NC_007146	1580085	1579927	-12.9802	1.05272	0.553559	0.885606	-12.9387	1.04257	0.604299	1	-12.9513	1.02444	0.822719	1	1990	2197	2591	2024	2510	2290	1075	1583	2543	2430	1981	2653	1850
qseC	NC_007146	1871802	1870447	-12.656	1.0529	0.54649	0.879561	-12.683	-1.05524	0.509715	1	-12.5784	1.09316	0.415625	1	2556	2533	3446	2390	3438	2425	1524	2071	2559	2758	2551	3507	2604
NTHI1647	NC_007146	1531949	1531503	-14.2832	1.05297	0.564514	0.888292	-14.338	-1.09632	0.280575	1	-14.3082	-1.05083	0.667382	1	831	839	1086	793	892	1043	452	631	847	827	793	881	752
rimM	NC_007146	280852	280325	-7.49321	1.05298	0.539147	0.875929	-7.45706	1.03438	0.667296	1	-7.51925	-1.05549	0.62469	1	95578	91404	117401	97263	100360	94899	54896	81032	103342	104451	93209	94198	80176
gidA	NC_007146	704251	706140	-11.4928	1.05305	0.542087	0.876777	-11.4836	-1.00348	0.969284	1	-11.4336	1.0668	0.551049	1	5897	5658	7514	5713	6927	6088	3236	4832	6230	6348	6270	6536	5995
seqA	NC_007146	268717	269322	-12.6112	1.05313	0.54538	0.878813	-12.6078	-1.01161	0.890111	1	-12.5801	1.02649	0.808893	1	2628	2657	3507	2566	3038	2995	1502	2087	2912	2990	2702	3056	2591
srmB	NC_007146	512417	511098	-11.6078	1.05329	0.541125	0.876169	-11.5743	1.0306	0.703481	1	-11.6047	-1.01296	0.911354	1	5547	5292	6716	5507	6115	5839	2878	4454	6176	6042	5307	5738	5037
infB	NC_007146	1699959	1697425	-9.40678	1.05346	0.535855	0.875389	-9.30077	1.13877	0.100504	0.683084	-9.38172	1.0153	0.885429	1	24746	24191	32038	26214	27106	22472	15582	24187	28811	31294	27359	21636	26477
NTHI1465	NC_007146	1392841	1394400	-12.1549	1.05353	0.540795	0.876169	-12.1558	-1.01813	0.827396	1	-12.1038	1.05467	0.62406	1	3995	3338	4714	3479	4453	3949	2030	2902	3878	4098	3892	4260	3619
secB	NC_007146	870113	869604	-10.1589	1.05366	0.535279	0.875389	-10.1915	-1.06398	0.43906	1	-10.171	-1.03525	0.755366	1	15000	14414	18554	14280	16769	15861	8309	11313	14853	15292	13104	17629	12511
rplF	NC_007146	912395	912928	-7.11388	1.05367	0.533933	0.875389	-7.0526	1.0701	0.390577	1	-7.12636	-1.0374	0.740562	1	118950	123198	153778	122111	133659	114800	77107	108123	139067	141932	126565	111139	114891
Gln_tRNA	#N/A	#N/A	#N/A	-10.5754	1.0537	0.534619	0.875389	-10.5033	1.08607	0.298418	1	-10.5712	-1.01492	0.896055	1	11251	10867	13794	11629	12612	9175	7121	9782	13441	12679	11349	11550	9992
NTHI1754	NC_007146	1604350	1604520	-13.2621	1.05395	0.540633	0.876169	-13.2282	1.03024	0.717869	1	-13.2319	1.02241	0.840445	1	1819	1620	2140	1746	1900	1667	1043	1445	1925	1918	1734	2006	1574
NTHI0160	NC_007146	141527	141273	-16.1772	1.05399	0.599586	0.895873	-16.2091	-1.06317	0.540143	1	-16.0481	1.17527	0.178422	1	225	204	317	203	279	241	130	179	221	239	234	320	255
oapA	NC_007146	425768	427063	-11.426	1.05423	0.532875	0.875389	-11.4243	-1.01502	0.855456	1	-11.4205	-1.01062	0.927632	1	6096	6005	7857	6176	6542	6718	3459	4968	6383	6698	6098	6245	5914
NTHI0680	NC_007146	640914	641537	-13.1798	1.0543	0.53967	0.875929	-13.2061	-1.05534	0.512445	1	-13.2096	-1.06172	0.593282	1	1779	1822	2312	1833	1975	1945	1033	1416	1916	1815	1704	1853	1609
rplA	NC_007146	607453	606764	-7.41284	1.0546	0.527099	0.875389	-7.38584	1.01983	0.801701	1	-7.45749	-1.08436	0.461866	1	102011	97407	121583	102607	96911	105291	60253	87485	107468	105460	97515	94751	83044
tktA	NC_007146	1138207	1136210	-9.29262	1.05464	0.527505	0.875389	-9.30202	-1.03124	0.701923	1	-9.25014	1.04111	0.707975	1	26105	26808	34666	25335	32109	29239	14636	20928	28502	28682	26210	32568	25942
hisF	NC_007146	566668	567444	-12.618	1.05469	0.531579	0.875389	-12.6343	-1.0416	0.616635	1	-12.5564	1.06703	0.55271	1	2511	2611	3661	2326	3463	2547	1648	2217	2500	2958	2953	2600	3028
NTHI1912	NC_007146	1756423	1756100	-12.9912	1.05478	0.53516	0.875389	-13.0579	-1.11642	0.179509	0.882148	-13.0746	-1.14249	0.231877	1	1820	2068	2909	1859	2335	2465	1134	1588	2071	1869	1700	2465	1369
sRNA_204	NC_007146	1524949	1525168	-7.76692	1.0548	0.525591	0.875389	-7.71673	1.05242	0.51706	1	-7.77743	-1.03686	0.744116	1	78061	76582	96855	81234	92272	62830	48910	66174	92490	85268	73710	87209	65649
mreD	NC_007146	42313	42801	-14.3189	1.05542	0.545223	0.878813	-14.3182	-1.01756	0.84202	1	-14.3772	-1.10467	0.383086	1	841	795	1048	815	891	930	457	651	907	871	724	791	736
ispZ	NC_007146	943451	944008	-12.5813	1.05545	0.52688	0.875389	-12.6032	-1.05025	0.546148	1	-12.5829	-1.02314	0.839447	1	2792	2633	3534	2743	3162	2717	1624	2092	2857	2906	2611	3164	2382
lrp	NC_007146	1381838	1382317	-13.2154	1.05547	0.533567	0.875389	-13.2302	-1.03963	0.641168	1	-13.1822	1.02869	0.793798	1	1682	1686	2440	1698	2004	2092	916	1362	1827	1923	1771	2060	1681
NTHI1023	NC_007146	968098	967751	-13.1099	1.05585	0.531629	0.875389	-13.1112	-1.0208	0.809166	1	-13.1472	-1.07227	0.534799	1	1841	1926	2437	1890	2170	2218	960	1518	2044	2033	1801	1872	1689
NTHI1095	NC_007146	1044033	1043668	-12.851	1.05593	0.523032	0.875389	-12.8426	-1.00745	0.927712	1	-12.866	-1.04288	0.707162	1	2299	2159	2984	2275	2405	2343	1411	1907	2398	2461	2134	2328	2143
mfd	NC_007146	1751617	1748177	-10.959	1.05638	0.516229	0.87019	-10.9516	-1.00925	0.911323	1	-10.9347	1.01319	0.900736	1	8386	8259	10933	8429	9508	9012	4778	6784	9074	9296	8585	8874	8411
murE	NC_007146	1233530	1234996	-10.9025	1.05642	0.515899	0.87019	-10.882	1.00912	0.906345	1	-10.8988	-1.01531	0.89399	1	8817	8318	11602	8964	9737	9522	4848	7652	9435	9416	9134	8952	8088
NTHI0695	NC_007146	654193	654077	-16.2545	1.05643	0.571956	0.890917	-16.2802	-1.05588	0.555151	1	-16.1615	1.10918	0.406933	1	226	204	271	202	258	200	140	152	223	239	238	264	223
NTHI0317	NC_007146	297948	298946	-13.7177	1.05659	0.52787	0.875389	-13.7328	-1.04109	0.630714	1	-13.7555	-1.07475	0.523027	1	1239	1218	1618	1190	1329	1462	706	1008	1349	1235	1126	1261	1128
sRNA_183	NC_007146	1368199	1368373	-15.9865	1.05663	0.571115	0.890917	-16.0017	-1.0409	0.672991	1	-15.9599	1.01344	0.927393	1	276	250	316	254	290	260	161	212	254	279	234	358	212
NTHI0338	NC_007146	326705	328093	-13.5692	1.05679	0.525946	0.875389	-13.6562	-1.15066	0.0906708	0.640123	-13.6102	-1.07958	0.495766	1	1416	1343	1748	1321	1475	1638	771	997	1304	1306	1128	1647	1133
argS	NC_007146	1398906	1397173	-11.0246	1.05681	0.513717	0.87019	-11.006	1.00611	0.93595	1	-11.0181	-1.01095	0.925334	1	8029	7952	10341	7745	9245	9312	4291	6551	9222	8643	7705	9093	7429
NTHI1373	NC_007146	1301182	1301685	-14.7455	1.05689	0.538448	0.875929	-14.7843	-1.07611	0.393358	1	-14.802	-1.10412	0.389198	1	606	607	783	595	626	713	356	448	682	582	529	621	531
vapX	NC_007146	540262	540071	-13.24	1.05702	0.520524	0.874498	-13.2151	1.01465	0.85718	1	-13.1706	1.07778	0.49534	1	1719	1699	2256	1674	2057	1815	990	1476	1770	2043	1850	1987	1832
cysE	NC_007146	818806	819609	-12.7215	1.05718	0.517099	0.870198	-12.7273	-1.02876	0.730692	1	-12.6374	1.09959	0.385266	1	2483	2428	3212	2334	3254	2464	1374	1906	2642	2744	2498	3330	2507
apaH	NC_007146	640077	640904	-12.7189	1.05724	0.516944	0.870198	-12.7338	-1.04164	0.619712	1	-12.7175	-1.01883	0.871173	1	2471	2469	3191	2482	2831	2776	1342	1991	2625	2568	2436	2720	2269
NTHI1363	NC_007146	1291438	1291581	-16.1137	1.05724	0.577442	0.890917	-16.1487	-1.07064	0.491372	1	-16.173	-1.10766	0.405294	1	226	231	319	231	241	284	134	196	232	234	218	235	196
hrpA	NC_007146	1176374	1172538	-10.7124	1.05731	0.509107	0.868375	-10.6899	1.01085	0.889657	1	-10.7134	-1.02333	0.837323	1	9995	9904	12756	10648	10841	10425	5667	8550	10748	11064	10621	9342	9585
ileS	NC_007146	1081329	1078504	-9.41114	1.05736	0.507573	0.867967	-9.38729	1.01269	0.871042	1	-9.38227	1.0182	0.864705	1	24645	24385	31446	25214	28725	24975	13945	20901	27201	26921	25548	26476	24117
vapD	NC_007146	540062	539784	-12.8757	1.05749	0.513574	0.87019	-12.8919	-1.04396	0.598567	1	-12.8363	1.0333	0.763984	1	2184	2201	2921	2060	2566	2423	1326	1780	2147	2506	2297	2516	2195
NTHI0232	NC_007146	223707	224696	-10.9089	1.05755	0.508046	0.868038	-10.9355	-1.05906	0.475758	1	-10.9064	-1.01835	0.872398	1	8899	8398	11223	9295	10017	9098	4667	6980	8939	8828	7683	11243	7329
sRNA_59	NC_007146	580085	580396	-16.1901	1.05765	0.570231	0.890917	-16.2233	-1.06852	0.479548	1	-16.2136	-1.05652	0.663317	1	228	210	297	223	265	225	131	146	262	229	206	238	202
NTHI0653	NC_007146	617803	618063	-12.7722	1.05805	0.508843	0.868375	-12.7709	-1.01949	0.815082	1	-12.758	-1.00298	0.983132	1	2333	2325	3205	2345	2748	2488	1416	2043	2517	2494	2495	2415	2337
NTHI1459	NC_007146	1388341	1387199	-12.082	1.05816	0.50649	0.866892	-12.1333	-1.09645	0.255377	0.991156	-12.1427	-1.11062	0.343744	1	3759	3807	5105	3662	4086	4752	2130	2920	3748	3956	3255	4094	3261
sRNA_112	NC_007146	838825	838981	-16.4146	1.05817	0.577701	0.890917	-16.4579	-1.0845	0.432376	1	-16.312	1.12945	0.315904	1	191	165	277	193	226	202	105	157	188	186	213	224	220
sRNA_56	NC_007146	556247	556401	-15.2794	1.05845	0.560708	0.887862	-15.3661	-1.15228	0.120102	0.749042	-15.2573	1.01469	0.891311	1	475	363	541	388	464	566	199	299	408	396	393	556	358
NTHI1507	NC_007146	1425914	1426099	-9.99311	1.05853	0.499078	0.859105	-10.0707	-1.13776	0.10675	0.711091	-10.0976	-1.18237	0.128082	1	18370	15825	19133	14763	16398	18636	10881	12839	17317	13142	15369	15832	11303
sRNA_92	NC_007146	696412	696627	-16.8771	1.05875	0.59626	0.894835	-16.9085	-1.06679	0.53223	1	-16.8291	1.04367	0.766072	1	122	139	197	137	162	142	83	103	141	150	129	197	120
aceF	NC_007146	1780010	1781707	-7.72362	1.05881	0.496475	0.856271	-7.72997	-1.03124	0.701368	1	-7.65868	1.06823	0.541155	1	78298	77009	104507	82618	91797	75713	47128	68105	79122	83301	89886	85989	81379
NTHI1049	NC_007146	996839	997243	-13.5411	1.05888	0.510919	0.868781	-13.5314	-1.00827	0.925477	1	-13.4892	1.05179	0.646019	1	1420	1339	1847	1204	1653	1689	787	1108	1577	1531	1480	1662	1362
NTHI0136	NC_007146	122587	122910	-16.4849	1.059	0.587334	0.891418	-16.5157	-1.06662	0.520984	1	-16.494	-1.03587	0.782566	1	189	176	232	157	239	188	107	132	204	182	150	231	159
valS	NC_007146	1605940	1608804	-9.32339	1.05912	0.494974	0.854813	-9.28114	1.03725	0.642389	1	-9.31686	-1.01417	0.901692	1	26439	26188	32651	26939	30313	27765	14236	22560	29730	29496	25925	28167	24420
rbsR	NC_007146	592668	593666	-14.2511	1.05928	0.5198	0.874012	-14.2429	-1.01103	0.90771	1	-14.1729	1.08952	0.441037	1	858	848	1103	833	1096	879	464	713	944	904	984	1028	841
lolB	NC_007146	1360683	1360054	-12.6094	1.05929	0.4994	0.859105	-12.6311	-1.05339	0.521295	1	-12.6628	-1.10162	0.383916	1	2595	2732	3433	2537	2755	3157	1600	1962	2929	2826	2499	2422	2457
fdhD	NC_007146	5393	4581	-14.5963	1.05953	0.512023	0.868928	-14.6189	-1.05484	0.529212	1	-14.5127	1.09448	0.426133	1	707	632	874	671	737	692	424	555	652	721	729	774	748
NTHI0569	NC_007146	530911	531276	-12.4005	1.05982	0.495205	0.854813	-12.3883	-1.00565	0.946886	1	-12.4154	-1.04473	0.6954	1	3202	2978	3942	2964	3219	3656	1811	2494	3520	3298	3182	2878	2931
NTHI0199	NC_007146	183295	182954	-17.1535	1.05991	0.605364	0.901276	-17.1299	1.01087	0.948997	1	-17.1683	-1.04503	0.756718	1	116	105	156	94	128	141	70	91	127	133	99	135	102
comD	NC_007146	525348	524935	-19.4072	1.06062	0.761983	0.943788	-19.4263	-1.05059	0.847693	1	-19.2597	1.19833	0.350649	1	18	26	35	30	26	22	13	22	22	25	27	33	28
glpE	NC_007146	753600	753283	-15.0323	1.06066	0.536936	0.875929	-15.0409	-1.03625	0.707594	1	-15.0098	1.0104	0.919632	1	519	502	605	491	608	571	247	409	527	518	548	524	463
pgk	NC_007146	616835	615675	-9.7191	1.06082	0.482907	0.848886	-9.65431	1.06826	0.403747	1	-9.65467	1.06587	0.555203	1	18572	19576	27158	20062	22855	19935	11817	18885	21767	23081	22610	21399	20399
NTHI0267	NC_007146	253336	252854	-13.4227	1.06088	0.498408	0.858867	-13.4453	-1.05637	0.512914	1	-13.3873	1.02664	0.808111	1	1543	1463	1985	1512	1750	1789	783	1261	1515	1566	1478	1902	1410
ilvG	NC_007146	859911	860537	-11.7484	1.061	0.485429	0.851088	-11.7862	-1.07925	0.344469	1	-11.6707	1.08646	0.445788	1	5025	4836	5986	4443	5994	5254	2772	3592	5002	5070	4822	6633	4760
pdxH	NC_007146	979214	979846	-12.3896	1.06103	0.489104	0.851809	-12.4256	-1.0767	0.364665	1	-12.3131	1.08485	0.45485	1	3230	2923	4062	2814	4315	3234	1632	2409	3206	3138	2814	4937	2712
NTHI1094	NC_007146	1043528	1043112	-13.201	1.06147	0.491066	0.851809	-13.2172	-1.04762	0.573921	1	-13.2011	-1.02425	0.834706	1	1744	1820	2234	1710	1993	2104	961	1360	1816	1965	1649	2004	1647
sRNA_46	NC_007146	502078	502320	-12.7693	1.06155	0.489496	0.851809	-12.7794	-1.03866	0.646905	1	-12.7727	-1.02731	0.813681	1	2375	2458	2980	2274	2638	3151	1170	1764	2626	2628	2153	2901	2094
sRNA_166	NC_007146	1227675	1227925	-16.415	1.06159	0.560122	0.887633	-16.4187	-1.02938	0.776681	1	-16.4043	-1.01023	0.934452	1	214	174	237	179	220	213	112	150	195	218	172	245	165
NTHI0592	NC_007146	552443	551568	-12.8231	1.06185	0.484389	0.850005	-12.8559	-1.07247	0.391215	1	-12.8522	-1.06773	0.557181	1	2262	2383	2883	2217	2644	2577	1312	1697	2434	2404	2036	2590	1997
emrB	NC_007146	1013462	1011930	-12.097	1.0619	0.479859	0.846732	-12.1181	-1.05538	0.50602	1	-12.0779	1.00058	0.99242	1	3830	3743	4917	3638	4513	4093	2210	3076	3972	3875	3894	4301	3491
NTHI0778	NC_007146	732739	732203	-13.3846	1.06192	0.487901	0.851809	-13.4298	-1.09122	0.289074	1	-13.3785	-1.01755	0.879959	1	1644	1558	1886	1483	1842	1677	913	1150	1666	1530	1390	1870	1451
NTHI1061	NC_007146	1011447	1011917	-13.3553	1.062	0.483361	0.848943	-13.3268	1.0149	0.861506	1	-13.3132	1.03175	0.776942	1	1544	1587	2099	1466	1867	1652	1000	1267	1832	1823	1547	1851	1634
rpsF	NC_007146	636404	636027	-7.34708	1.06214	0.473003	0.840809	-7.3203	1.01211	0.876554	1	-7.39182	-1.09312	0.418378	1	104806	102433	127721	107148	114304	100835	62667	83194	116321	116040	98590	102843	85949
ftsL	NC_007146	1231352	1231675	-14.0963	1.06215	0.493546	0.854085	-14.1117	-1.04701	0.589803	1	-14.1021	-1.03262	0.781935	1	908	899	1341	940	996	1170	522	767	1041	948	964	986	870
thiP	NC_007146	1132724	1134340	-12.643	1.06226	0.479274	0.846732	-12.6349	-1.01387	0.868271	1	-12.5728	1.0739	0.513929	1	2661	2410	3520	2444	3072	2865	1519	2148	2870	2784	2987	2857	2711
NTHI1027	NC_007146	971679	972242	-15.1181	1.06282	0.522199	0.875389	-15.1776	-1.11403	0.228823	0.965536	-15.1417	-1.05546	0.653633	1	448	493	594	417	514	638	236	335	492	454	418	516	426
NTHI1557	NC_007146	1457816	1458946	-17.1734	1.0631	0.605716	0.901276	-17.1891	-1.04876	0.672797	1	-17.2073	-1.07468	0.614025	1	118	107	145	117	140	111	62	86	111	130	109	129	85
recB	NC_007146	1525877	1529512	-11.4767	1.06322	0.469239	0.838367	-11.4983	-1.05722	0.490386	1	-11.5001	-1.0601	0.598693	1	5911	5676	7616	5807	6409	6873	3231	4549	6200	6071	5292	6639	5043
gltX	NC_007146	371349	369907	-10.2085	1.06327	0.466696	0.838367	-10.1979	-1.01126	0.891519	1	-10.1839	1.00729	0.942949	1	14128	13892	18194	14315	16281	15430	7780	11559	15316	15457	14292	15638	13577
rlpA	NC_007146	32265	31402	-13.1259	1.06335	0.47625	0.84308	-13.1288	-1.03021	0.720053	1	-13.161	-1.07725	0.506679	1	1784	1876	2469	1851	2014	2218	1030	1493	1980	2029	1698	1859	1738
NTHI1739	NC_007146	1593096	1592818	-16.7283	1.06335	0.570855	0.890917	-16.7748	-1.0944	0.393493	1	-16.644	1.09622	0.460851	1	168	142	193	141	181	176	87	110	167	150	156	203	158
NTHI1337	NC_007146	1273432	1272866	-15.0914	1.06343	0.510928	0.868781	-15.0872	-1.02042	0.837041	1	-15.1337	-1.08564	0.486762	1	486	436	652	504	505	581	242	386	529	507	450	494	404
potC	NC_007146	1676931	1677701	-11.0778	1.06376	0.464273	0.838108	-11.0538	1.00687	0.929356	1	-11.1158	-1.08363	0.467153	1	7867	7706	9647	7896	8520	8287	4510	6502	9042	8036	7627	7632	6566
lic2A	NC_007146	640024	639086	-12.765	1.06389	0.469268	0.838367	-12.791	-1.06433	0.445823	1	-12.7644	-1.0254	0.825318	1	2264	2377	3246	2289	2416	3061	1347	1933	2352	2535	2335	2489	2320
NTHI0048	NC_007146	43628	42852	-12.3533	1.06411	0.46686	0.838367	-12.3801	-1.06575	0.433948	1	-12.3756	-1.0591	0.60672	1	3303	3113	4008	3214	3384	3851	1728	2521	3277	3276	2951	3345	2924
rpsN	NC_007146	911645	911950	-7.49197	1.06447	0.456973	0.831649	-7.43842	1.04802	0.551726	1	-7.49674	-1.03668	0.745384	1	95184	92124	115307	97544	101371	90074	58149	85967	102541	105013	98103	86374	88442
comC	NC_007146	525866	525345	-17.8667	1.0645	0.652499	0.911154	-18.0421	-1.31001	0.0412675	0.415786	-17.9172	-1.09962	0.535301	1	74	63	92	68	82	78	38	41	63	58	71	75	49
NTHI1790	NC_007146	1636441	1636770	-14.2692	1.06456	0.479997	0.846732	-14.2999	-1.0719	0.414185	1	-14.3281	-1.11569	0.335907	1	899	814	1046	872	885	956	488	703	860	818	709	812	794
aroE	NC_007146	731632	730826	-13.2108	1.06489	0.468185	0.838367	-13.2244	-1.04732	0.577118	1	-13.1653	1.0363	0.74353	1	1800	1734	2218	1656	2145	1998	952	1364	1852	1897	1739	2268	1612
alaS	NC_007146	931557	928933	-8.51518	1.06498	0.453849	0.831649	-8.51088	-1.02197	0.787391	1	-8.45907	1.04967	0.652816	1	46485	44558	58158	44648	56498	46081	26333	36757	49388	49523	46374	55475	45237
NTHI0423	NC_007146	407079	407270	-19.2657	1.06529	0.789349	0.95612	-19.1956	1.07214	0.640557	1	-19.1272	1.18587	0.3697	1	20	28	39	23	24	42	12	26	20	40	26	38	32
emrA	NC_007146	1014644	1013472	-12.0438	1.06572	0.454439	0.831649	-12.0567	-1.04723	0.569663	1	-11.9912	1.04481	0.685938	1	4036	3900	4973	3810	4823	4278	2201	3079	4144	4261	3877	5147	3706
ccrB	NC_007146	687677	687291	-14.3551	1.06591	0.473295	0.840809	-14.382	-1.06783	0.445378	1	-14.3991	-1.09283	0.437216	1	680	827	1117	679	972	954	444	646	793	820	702	891	650
dapA	NC_007146	348614	349510	-10.6605	1.06599	0.448896	0.827433	-10.6933	-1.07694	0.355776	1	-10.5627	1.11147	0.330061	1	10317	10044	13411	9635	13482	10667	5739	8076	10218	10768	10014	15646	9834
ureF	NC_007146	629637	628930	-12.0196	1.06617	0.450797	0.82866	-11.9943	1.00624	0.935846	1	-11.9639	1.04778	0.666862	1	4062	3895	5202	4260	4821	3954	2273	3397	4245	4641	4247	4519	4137
mod	NC_007146	1162380	1160279	-13.4363	1.06636	0.458704	0.831688	-13.4861	-1.1026	0.237092	0.979326	-13.5039	-1.13032	0.274236	1	1539	1477	1902	1431	1657	1793	853	1123	1569	1460	1344	1565	1188
NTHI0648	NC_007146	612765	613421	-13.7627	1.06641	0.46195	0.835415	-13.7762	-1.04884	0.567513	1	-13.7499	-1.01233	0.918498	1	1156	1189	1593	1160	1534	1223	674	866	1342	1294	1139	1438	1076
uppB	NC_007146	1502123	1502683	-16.6384	1.06668	0.539196	0.875929	-16.657	-1.05643	0.601977	1	-16.6562	-1.05459	0.691899	1	159	152	227	163	197	173	91	131	176	163	173	151	150
NTHI0928	NC_007146	895868	895287	-14.0205	1.06702	0.45944	0.831688	-14.0669	-1.09816	0.263394	0.99718	-14.0127	-1.01932	0.868916	1	1010	974	1303	938	1137	1155	586	732	1012	1043	947	1228	864
sRNA_134	NC_007146	1011116	1011429	-14.6272	1.06757	0.456561	0.831649	-14.6315	-1.03604	0.669431	1	-14.6087	-1.00832	0.942113	1	645	652	862	635	727	675	433	525	688	723	609	744	657
mazG	NC_007146	550727	551518	-13.8921	1.06787	0.455733	0.831649	-13.9313	-1.08832	0.313075	1	-13.8838	-1.01883	0.873384	1	1133	1070	1379	1033	1318	1249	605	824	1142	1105	1001	1423	909
NTHI1581	NC_007146	1473099	1473746	-13.0763	1.06791	0.442941	0.820216	-13.0746	-1.02842	0.733302	1	-13.0207	1.0456	0.68395	1	1924	1814	2608	1813	2379	1955	1174	1616	1994	2090	2158	1967	2049
aspC3	NC_007146	382274	383488	-12.0999	1.06812	0.440086	0.817942	-12.1109	-1.04672	0.575689	1	-12.015	1.09086	0.424098	1	3884	3756	4758	3570	5026	4175	1954	2965	4126	3972	3581	5696	3574
NTHI0638	NC_007146	595982	596701	-14.1998	1.06827	0.457703	0.831688	-14.2315	-1.07727	0.377409	1	-14.2215	-1.06274	0.594979	1	890	919	1075	884	1000	1006	495	622	965	933	802	911	844
NTHI0421	NC_007146	405340	405762	-16.8414	1.06834	0.575316	0.890917	-16.9173	-1.14605	0.218033	0.937514	-16.8571	-1.04664	0.751768	1	155	131	178	134	160	185	68	104	124	149	132	167	118
uvrA	NC_007146	345337	342506	-11.585	1.06847	0.434066	0.816475	-11.5181	1.0638	0.437262	1	-11.4699	1.13542	0.243055	1	5233	5348	7227	5372	6784	5451	3117	4753	6129	6718	6407	6120	6327
fucA	NC_007146	825446	824796	-15.9712	1.06873	0.525987	0.875389	-16.002	-1.07727	0.459316	1	-15.9631	-1.01333	0.942221	1	232	268	352	215	341	328	124	189	281	266	251	331	208
tehA	NC_007146	597740	596754	-13.3296	1.06886	0.439801	0.817942	-13.3479	-1.05798	0.49415	1	-13.3205	-1.0197	0.864783	1	1586	1586	2137	1701	1720	1797	935	1283	1745	1631	1564	1930	1410
recC	NC_007146	1059157	1062522	-12.2995	1.06896	0.433907	0.816475	-12.3248	-1.06853	0.41434	1	-12.2881	-1.01608	0.889597	1	3386	3215	4207	3311	3710	3770	1850	2577	3473	3377	3232	3671	3107
secY	NC_007146	914442	915767	-6.263	1.0691	0.42609	0.811398	-6.21553	1.03481	0.663403	1	-6.28782	-1.07003	0.538995	1	209316	220022	280826	223181	226271	224748	138861	192657	244146	245957	224010	202597	195308
mreC	NC_007146	41258	42313	-13.1852	1.06926	0.437508	0.817685	-13.2082	-1.0654	0.441249	1	-13.2156	-1.07727	0.506385	1	1766	1837	2234	1787	2030	1988	1022	1398	1874	1846	1718	1788	1597
NTHI0252	NC_007146	240932	240333	-12.7734	1.06933	0.434683	0.816475	-12.8095	-1.085	0.318116	1	-12.7228	1.03879	0.72663	1	2507	2317	2936	2190	2920	2676	1341	1857	2345	2476	2213	3265	2184
slt	NC_007146	944801	946582	-11.4965	1.06942	0.427856	0.811398	-11.5263	-1.07561	0.365677	1	-11.5061	-1.04694	0.679925	1	5865	5541	7479	5741	6695	6356	3260	4406	5923	6033	5294	6546	5153
lpxC	NC_007146	1247160	1248077	-9.71061	1.06946	0.424766	0.810441	-9.69949	-1.01646	0.840622	1	-9.6991	-1.01716	0.88039	1	20225	18975	25964	20432	22704	21315	11392	17077	21213	21125	19818	22260	18168
truD	NC_007146	777998	779017	-12.6152	1.06951	0.431586	0.814949	-12.6137	-1.03019	0.717346	1	-12.5704	1.02955	0.788053	1	2759	2498	3440	2648	3173	2814	1515	2206	2746	2891	2719	3152	2557
priA	NC_007146	436531	434339	-12.9525	1.06964	0.435611	0.816748	-12.9482	-1.02612	0.758273	1	-12.9219	1.01098	0.916338	1	2163	2038	2669	2146	2485	2418	1078	1637	2372	2255	2014	2437	2087
NTHI1196	NC_007146	1141275	1141829	-12.185	1.06973	0.429743	0.813649	-12.2035	-1.05905	0.480542	1	-12.1708	-1.01123	0.924392	1	3642	3579	4450	3245	4154	4560	1874	2683	3824	3831	3133	4698	3132
glnE	NC_007146	74433	77378	-11.9068	1.06975	0.427011	0.811398	-11.8904	-1.00903	0.914769	1	-11.9275	-1.06276	0.583845	1	4247	4260	5719	4382	4745	5049	2421	3575	4773	4765	4091	4282	4149
nrdG	NC_007146	1257753	1257286	-15.0843	1.06991	0.458603	0.831688	-15.0615	-1.00034	1	1	-15.1126	-1.07613	0.528835	1	524	429	617	500	543	494	285	414	516	528	468	485	419
NTHI1635	NC_007146	1518969	1519730	-16.6433	1.06992	0.531309	0.875389	-16.6148	1.00719	0.93535	1	-16.5135	1.16275	0.219502	1	167	145	223	172	187	182	84	135	177	188	166	217	198
nusA	NC_007146	1701458	1699971	-10.5139	1.07028	0.419981	0.806668	-10.4124	1.11412	0.173073	0.869702	-10.4516	1.05309	0.632203	1	11844	10840	14577	11856	13032	11217	6978	10796	13812	14053	13135	11068	12488
dxr	NC_007146	922613	921420	-11.5827	1.07036	0.422294	0.808793	-11.5509	1.01174	0.881597	1	-11.5742	-1.02171	0.849303	1	5467	5323	6974	5393	6366	6049	3022	4285	6473	6088	5022	6204	5160
comE	NC_007146	524925	523588	-16.5342	1.07037	0.528111	0.875389	-16.5702	-1.08664	0.449975	1	-16.471	1.05975	0.630057	1	176	160	241	183	234	171	89	156	147	186	160	238	176
hemH	NC_007146	1264500	1263529	-13.3058	1.0708	0.430494	0.813649	-13.3233	-1.05901	0.489327	1	-13.3089	-1.038	0.743069	1	1662	1606	2112	1561	2044	1857	885	1256	1798	1696	1528	1825	1530
glpR	NC_007146	834414	835181	-13.074	1.07127	0.423731	0.810003	-13.1122	-1.0902	0.292341	1	-13.0737	-1.03461	0.763361	1	1968	1913	2422	1874	2306	2099	1110	1483	1980	1943	1857	2107	1790
nrfE	NC_007146	1055799	1053892	-12.6252	1.07138	0.41878	0.805819	-12.5167	1.12399	0.146143	0.816203	-12.5663	1.04757	0.669203	1	2610	2562	3467	2739	2969	2755	1560	2643	3084	3270	3458	1957	2976
NTHI1111	NC_007146	1058148	1058831	-16.9567	1.07168	0.530565	0.875389	-16.9999	-1.09802	0.40422	1	-16.8945	1.05573	0.692982	1	122	133	174	120	157	152	73	99	109	156	128	200	102
ostA	NC_007146	854853	852505	-10.8708	1.07171	0.411871	0.803906	-10.8764	-1.04248	0.60517	1	-10.8509	-1.00744	0.950344	1	9171	8609	11268	8733	10610	9618	5087	6830	9851	9450	8806	10069	8360
rplK	NC_007146	607886	607458	-7.64919	1.07171	0.409525	0.803906	-7.61557	1.01294	0.868452	1	-7.68481	-1.08756	0.445697	1	83658	81475	106006	85641	83342	95349	49797	71384	91284	93549	81858	80376	72450
mglC	NC_007146	941555	942565	-10.6567	1.07186	0.410243	0.803906	-10.636	-1.00549	0.948285	1	-10.6167	1.01976	0.854193	1	10022	10411	13301	10769	11707	10472	6202	9142	10982	11039	11419	11207	9786
NTHI1415	NC_007146	1342515	1343231	-14.5501	1.07192	0.438259	0.817942	-14.4891	1.05196	0.548106	1	-14.5246	1.00042	0.996347	1	743	653	870	709	797	747	399	650	791	778	733	764	644
ampD	NC_007146	396979	397539	-15.0213	1.072	0.447567	0.826499	-15.02	-1.03261	0.724081	1	-15.0175	-1.02966	0.806939	1	493	487	661	530	545	557	282	432	505	537	474	559	467
sRNA_251	NC_007146	1893318	1893595	-13.992	1.0721	0.424483	0.810441	-13.9658	1.00261	0.982725	1	-14.0548	-1.13064	0.276275	1	1082	998	1248	1056	1001	1173	630	837	1206	1090	1016	912	852
NTHI0447	NC_007146	424653	425669	-13.9386	1.07224	0.427064	0.811398	-13.9264	-1.0176	0.839934	1	-13.9421	-1.0405	0.728723	1	1069	1005	1403	1024	1314	1147	592	833	1181	1179	1012	1231	911
ureG	NC_007146	628827	628150	-12.7587	1.07246	0.41412	0.803953	-12.7598	-1.03679	0.660141	1	-12.715	1.02455	0.82241	1	2415	2430	2986	2441	3000	2379	1381	2016	2466	2575	2634	2556	2385
relB	NC_007146	792077	792373	-13.3215	1.07257	0.418082	0.805329	-13.3531	-1.08138	0.343465	1	-13.3943	-1.14473	0.226802	1	1641	1603	2069	1598	1729	2004	905	1275	1673	1641	1362	1850	1200
NTHI1285	NC_007146	1219321	1220199	-12.8561	1.07262	0.413611	0.803953	-12.8478	-1.02335	0.779901	1	-12.846	-1.02176	0.850308	1	2238	2260	2830	2187	2643	2477	1290	1818	2444	2446	2116	2534	2133
NTHI1669	NC_007146	1547310	1547450	-16.4453	1.07264	0.50293	0.862962	-16.4707	-1.07225	0.503308	1	-16.5101	-1.1308	0.333017	1	200	172	238	179	216	218	103	147	202	182	160	202	148
plsC	NC_007146	857109	856387	-13.3639	1.07335	0.414357	0.803953	-13.3651	-1.03767	0.658029	1	-13.3754	-1.05238	0.651171	1	1593	1553	2012	1466	1888	1856	873	1281	1626	1742	1472	1755	1409
Ser_tRNA	#N/A	#N/A	#N/A	-16.6551	1.07343	0.544785	0.878813	-16.7372	-1.16188	0.158289	0.839987	-16.7838	-1.22828	0.114519	1	165	157	205	155	196	203	73	112	155	158	139	167	100
NTHI2011	NC_007146	1865424	1864348	-13.1818	1.07348	0.407807	0.803906	-13.1585	-1.00317	0.971759	1	-13.1456	1.01324	0.903003	1	1688	1719	2491	1770	1988	1965	1085	1557	1946	1938	2071	1705	1795
sRNA_50	NC_007146	534743	534909	-17.681	1.07368	0.528798	0.875389	-17.5855	1.10367	0.453863	1	-17.7297	-1.11863	0.411179	1	68	88	103	90	70	84	55	72	93	102	69	87	64
hicB	NC_007146	1350855	1351199	-14.6866	1.07372	0.427977	0.811398	-14.7281	-1.09745	0.283734	1	-14.6334	1.03804	0.742233	1	612	625	830	606	722	716	369	526	594	627	593	804	631
NTHI0118	NC_007146	106981	107577	-12.9415	1.07375	0.407662	0.803906	-12.9465	-1.04355	0.605221	1	-12.9751	-1.08675	0.456175	1	2269	2029	2592	2311	2316	2296	1182	1812	2145	2210	1910	2210	1891
lldD	NC_007146	1907970	1906825	-8.37496	1.07386	0.396288	0.795181	-8.32437	1.03481	0.663542	1	-8.33366	1.01985	0.852938	1	48339	50665	64948	55159	59350	50190	27837	45349	56096	56640	54383	54706	48615
NTHI0263	NC_007146	250903	250169	-13.0755	1.07397	0.407451	0.803906	-13.0563	-1.00927	0.914249	1	-13.1074	-1.08345	0.473949	1	1967	1904	2418	1912	2145	2273	1075	1522	2155	2186	1874	1849	1753
secE	NC_007146	799619	800035	-10.6995	1.07424	0.395554	0.795181	-10.6797	-1.00877	0.915748	1	-10.6999	-1.03862	0.733134	1	10373	9630	12670	9950	11256	11025	5930	8320	11314	10705	9887	10754	9121
sRNA_51	NC_007146	539722	539821	-14.3087	1.07436	0.410666	0.803906	-14.3576	-1.1093	0.217345	0.937514	-14.3023	-1.03029	0.792958	1	817	766	1110	759	880	930	529	634	770	853	844	869	746
NTHI0328	NC_007146	316845	317351	-15.2512	1.07456	0.428092	0.811398	-15.288	-1.09113	0.321211	1	-15.2193	1.00363	0.985838	1	424	413	560	389	538	415	277	335	445	414	382	571	381
NTHI0003	NC_007146	3839	3051	-13.2558	1.07494	0.402918	0.801452	-13.2124	1.02359	0.771752	1	-13.2206	1.01173	0.91228	1	1722	1619	2229	1714	1997	1903	938	1465	1854	2008	1796	1849	1663
NTHI0420	NC_007146	405227	404793	-13.3449	1.07499	0.404979	0.80362	-13.3953	-1.11232	0.19799	0.914677	-13.3498	-1.04369	0.705724	1	1719	1527	1961	1520	1804	1987	864	1219	1596	1580	1466	1899	1386
NTHI1942	NC_007146	1788205	1788900	-14.3411	1.07525	0.412546	0.803906	-14.3683	-1.07735	0.379274	1	-14.4	-1.1264	0.295838	1	805	805	1004	804	795	988	470	627	828	821	744	739	709
NTHI1907	NC_007146	1751892	1751719	-15.1401	1.0753	0.432601	0.815334	-15.2433	-1.19702	0.0421267	0.420219	-15.1351	-1.03071	0.799295	1	442	498	558	442	484	568	268	313	416	451	437	531	416
gltS	NC_007146	1493798	1492584	-9.37824	1.07564	0.385959	0.784109	-9.39761	-1.06658	0.420524	1	-9.30247	1.06832	0.540886	1	25327	24102	32310	22892	34153	25955	13850	18794	26749	26475	23756	36713	22895
greB	NC_007146	661305	661781	-14.0191	1.07595	0.402704	0.801452	-14.0392	-1.0678	0.43457	1	-14.0127	-1.03055	0.792546	1	1032	944	1302	983	1124	1127	594	813	1050	1003	872	1213	932
NTHI0153	NC_007146	136506	137267	-16.0591	1.07616	0.449314	0.827445	-16.0752	-1.06173	0.530255	1	-16.0396	-1.01402	0.903989	1	261	224	311	234	302	243	151	194	266	242	232	301	214
lolC	NC_007146	1469456	1470637	-11.674	1.07648	0.383981	0.784109	-11.6446	1.00241	0.973198	1	-11.581	1.09355	0.41085	1	5073	4845	6766	4990	6003	5549	2969	4665	5233	5624	6065	5747	5361
pal	NC_007146	471428	470967	-8.01516	1.07664	0.379234	0.77988	-8.01437	-1.03815	0.640221	1	-8.01952	-1.04712	0.677139	1	63256	63599	83319	63969	77359	67153	37773	49534	72026	68896	63721	69131	57260
rhlB	NC_007146	1004525	1005781	-12.2897	1.07664	0.385503	0.784109	-12.2647	-1.00391	0.965468	1	-12.2544	1.00886	0.932446	1	3358	3168	4346	3470	3984	3401	1900	2813	3670	3645	3425	3683	3253
NTHI1718	NC_007146	1581896	1581561	-12.4433	1.07669	0.386168	0.784109	-12.4965	-1.11852	0.16797	0.861331	-12.4669	-1.07404	0.520589	1	3159	2765	3836	2956	3303	3521	1692	2261	2893	3020	2564	3702	2401
NTHI1041	NC_007146	989592	988672	-12.7182	1.07675	0.385729	0.784109	-12.7033	-1.01802	0.82811	1	-12.6744	1.02086	0.848674	1	2353	2448	3287	2386	2813	2699	1506	2123	2608	2673	2776	2524	2467
NTHI1653	NC_007146	1536499	1536128	-11.4365	1.07704	0.380051	0.77988	-11.4107	-1.00304	0.972584	1	-11.5009	-1.13784	0.24228	1	6153	5981	7395	6354	6286	6698	3543	5017	6972	6343	5657	5369	5232
trpG2	NC_007146	1274460	1275041	-14.5609	1.07728	0.415405	0.804797	-14.5967	-1.09281	0.308764	1	-14.5067	1.03911	0.727379	1	716	673	852	724	815	801	340	519	722	691	649	882	685
NTHI0221	NC_007146	211226	212434	-14.2511	1.07741	0.400986	0.799191	-14.2302	-1.01005	0.911663	1	-14.3049	-1.12014	0.319315	1	840	868	1072	887	908	1008	475	687	1014	892	768	797	782
ftsX	NC_007146	897852	898784	-12.9679	1.07741	0.381746	0.78256	-12.9203	1.02722	0.743238	1	-12.8875	1.07179	0.528012	1	2099	1931	2776	2089	2413	2017	1335	1841	2275	2406	2483	2152	2221
truC	NC_007146	1565101	1565820	-13.276	1.07745	0.385314	0.784109	-13.2748	-1.03797	0.650868	1	-13.3225	-1.10997	0.350602	1	1623	1618	2258	1656	1788	1953	1001	1372	1777	1797	1571	1655	1445
rpoA	NC_007146	917490	918476	-6.04728	1.07754	0.373584	0.774469	-5.99822	1.02886	0.716999	1	-6.05786	-1.05809	0.608754	1	252806	251559	314970	270877	286140	239226	156867	224543	290566	275933	256696	263539	216387
NTHI1640	NC_007146	1523450	1524262	-13.1733	1.07764	0.387875	0.785515	-13.2184	-1.10727	0.215986	0.937514	-13.0959	1.07063	0.533092	1	1896	1718	2254	1651	2322	2075	956	1290	1841	1874	1572	2790	1667
NTHI0547	NC_007146	512463	513185	-13.7686	1.078	0.390229	0.788694	-13.852	-1.1676	0.0633569	0.536937	-13.8381	-1.14382	0.233053	1	1223	1131	1540	1078	1252	1605	660	851	1126	1153	1053	1212	962
rpsH	NC_007146	911987	912379	-7.76321	1.07804	0.370743	0.771806	-7.69598	1.05471	0.499404	1	-7.77401	-1.05847	0.606568	1	76400	75290	98228	82360	83833	76474	47517	72304	86132	87827	80941	70597	71391
folA	NC_007146	1015299	1014817	-14.8059	1.0781	0.405207	0.80362	-14.8669	-1.13207	0.153058	0.83091	-14.8089	-1.04465	0.709056	1	585	558	755	557	619	716	335	431	567	574	589	586	541
gpsA	NC_007146	817782	818789	-12.3414	1.07901	0.372512	0.773087	-12.3383	-1.03706	0.655971	1	-12.2644	1.06695	0.551732	1	3342	3058	4046	3131	4167	3317	1785	2532	3418	3548	3199	4375	3078
sRNA_27	NC_007146	233334	233484	-10.312	1.07961	0.362524	0.762647	-10.2494	1.0462	0.568525	1	-10.2637	1.02281	0.832792	1	12895	12428	17540	14037	15234	11767	8416	11629	14708	15635	14436	13995	12967
xylR	NC_007146	1208856	1207693	-13.626	1.07963	0.379018	0.77988	-13.6829	-1.12757	0.148506	0.821935	-13.5543	1.05973	0.599116	1	1335	1274	1682	1183	1652	1505	744	974	1303	1304	1169	1993	1201
NTHI1319	NC_007146	1253200	1252664	-12.7418	1.07993	0.368808	0.768573	-12.737	-1.0353	0.672585	1	-12.7663	-1.0786	0.49746	1	2377	2397	3155	2445	2684	2848	1369	1950	2642	2610	2247	2549	2177
gpt2	NC_007146	767972	767505	-15.9577	1.08005	0.459141	0.831688	-16.0102	-1.12179	0.252883	0.986442	-15.9566	-1.03152	0.829327	1	307	217	328	209	306	391	119	204	286	223	268	286	228
bioC	NC_007146	1473734	1474516	-13.3134	1.0801	0.371806	0.773087	-13.297	-1.0191	0.824055	1	-13.292	-1.01317	0.912216	1	1597	1546	2213	1706	1932	1738	919	1440	1755	1699	1706	1644	1627
NTHI1986	NC_007146	1841163	1839007	-11.9234	1.08033	0.362614	0.762647	-11.9061	-1.01803	0.827776	1	-11.8935	-1.00134	0.994937	1	4398	4104	5458	4208	5133	4738	2430	3508	4842	4566	4207	5154	3932
NTHI1881	NC_007146	1721618	1721397	-19.6891	1.08036	0.83567	0.965048	-19.5935	1.09463	0.610002	1	-19.88	-1.34801	0.215837	1	18	24	22	21	22	26	7	19	22	25	16	15	14
pnp	NC_007146	321411	323540	-8.33025	1.08048	0.356742	0.756989	-8.30053	-1.00073	0.995822	1	-8.32511	-1.03643	0.747144	1	53381	51287	63126	53032	60249	57108	28928	42889	59079	56669	51377	55764	47378
NTHI1863	NC_007146	1713865	1713437	-13.0468	1.08069	0.364592	0.763745	-13.1165	-1.14868	0.0900354	0.640123	-13.1127	-1.14417	0.226392	1	1942	1931	2540	1881	2154	2244	1211	1425	1961	1869	1649	2212	1498
rpmI	NC_007146	1525148	1525345	-7.4321	1.0813	0.351739	0.750102	-7.37307	1.03953	0.622373	1	-7.44558	-1.06621	0.560812	1	95024	96306	122298	103285	113266	90143	59670	84813	114589	107848	90912	109417	81019
NTHI0349	NC_007146	334648	334130	-13.4514	1.08153	0.365538	0.764133	-13.3993	1.02973	0.71907	1	-13.4133	1.0089	0.933311	1	1408	1520	1912	1559	1741	1581	839	1251	1795	1658	1493	1698	1454
traC	NC_007146	135449	136402	-16.1335	1.08154	0.44163	0.819296	-16.1253	-1.03204	0.7588	1	-16.0487	1.0791	0.528323	1	246	218	289	231	269	266	127	184	251	254	224	348	208
NTHI0820	NC_007146	774920	771036	-10.0325	1.0818	0.350163	0.748612	-10.0419	-1.05783	0.483066	1	-10.0182	-1.02439	0.829669	1	15810	15509	20460	15195	18725	18031	9184	12709	16159	17216	16046	16675	15252
NTHI0140	NC_007146	126925	127041	-17.132	1.0818	0.481576	0.848772	-17.1075	-1.0088	0.950338	1	-17.1156	-1.02184	0.883733	1	104	121	153	100	150	124	71	105	116	130	99	130	122
holA	NC_007146	1039630	1040664	-12.1863	1.08222	0.352803	0.751575	-12.1836	-1.04046	0.625983	1	-12.2346	-1.11673	0.319295	1	3556	3518	4548	3504	3853	4363	2023	2909	3880	3738	3201	3599	3104
NTHI0763	NC_007146	719289	718978	-15.3926	1.08289	0.417905	0.805329	-15.4833	-1.18523	0.0620388	0.536154	-15.4716	-1.15767	0.220201	1	357	444	448	342	399	592	181	234	403	374	293	417	325
atoE	NC_007146	901418	900075	-15.5517	1.08296	0.414569	0.803953	-15.5807	-1.08911	0.368718	1	-15.4468	1.10983	0.362838	1	314	348	471	340	500	347	170	268	357	352	354	493	349
ureE	NC_007146	630179	629622	-12.3294	1.08368	0.3455	0.747776	-12.2974	-1.00071	0.997572	1	-12.2454	1.0725	0.520378	1	3220	3209	4080	3227	4104	3330	1833	2743	3462	3716	3553	3700	3479
NTHI0161	NC_007146	142718	143431	-13.9144	1.08373	0.358106	0.757256	-13.9483	-1.09593	0.274608	0.99718	-14.0031	-1.18165	0.139516	1	1061	1015	1447	1108	1056	1393	595	830	1075	1115	932	1005	887
NTHI1737	NC_007146	1592300	1592623	-17.9918	1.08384	0.538322	0.875929	-17.8549	1.15588	0.238923	0.979326	-17.9721	-1.01774	0.941579	1	48	68	93	64	89	56	37	67	69	90	66	64	64
rplE	NC_007146	911094	911633	-7.11342	1.08424	0.335222	0.735551	-7.04807	1.04604	0.567758	1	-7.11911	-1.05654	0.618232	1	121408	118867	149814	123375	131964	127132	74670	112405	137478	134500	126788	110629	113766
cbiO	NC_007146	1346724	1347350	-14.9559	1.08449	0.373948	0.774469	-15.0575	-1.20528	0.03222	0.340215	-14.9109	1.01543	0.89581	1	513	529	659	447	718	542	313	319	511	516	435	737	491
NTHI0417	NC_007146	403350	402425	-13.7912	1.08449	0.354212	0.753778	-13.8088	-1.07247	0.403152	1	-13.8089	-1.07235	0.537605	1	1140	1167	1514	1161	1377	1371	640	874	1267	1235	1120	1267	1013
NTHI0516	NC_007146	485987	486295	-14.5873	1.08451	0.365295	0.764133	-14.5751	-1.02897	0.743634	1	-14.5578	-1.00371	0.982945	1	693	603	915	644	752	840	376	517	722	789	647	766	674
NTHI1757	NC_007146	1605129	1605443	-13.8511	1.08474	0.351122	0.749582	-13.8143	1.00512	0.950038	1	-13.822	-1.00673	0.95785	1	1093	1094	1486	1187	1298	1202	646	967	1229	1279	1108	1295	1072
hisI	NC_007146	567444	568109	-12.8982	1.08487	0.339956	0.741488	-12.9134	-1.06968	0.408755	1	-12.8821	-1.02637	0.818184	1	2023	2054	3079	2003	2859	2169	1335	1679	2166	2431	2213	2223	2139
dld	NC_007146	1798525	1796831	-11.1523	1.08512	0.333472	0.735551	-11.1635	-1.06385	0.441755	1	-11.0966	1.03051	0.779824	1	7402	7040	9337	7018	9068	8065	4137	5650	7784	7734	6826	10334	6445
NTHI1198	NC_007146	1143577	1143050	-16.649	1.08537	0.4474	0.826499	-16.677	-1.08923	0.402822	1	-16.6666	-1.06857	0.611105	1	178	137	213	144	185	214	85	101	183	177	145	208	120
sRNA_195	NC_007146	1447765	1447945	-13.959	1.08548	0.346558	0.747776	-14.0095	-1.12328	0.163408	0.852606	-13.9968	-1.10365	0.381887	1	1045	971	1396	812	1172	1389	638	741	1176	953	993	1121	833
NTHI1723	NC_007146	1584565	1585239	-18.2515	1.08549	0.53048	0.875389	-18.0481	1.26599	0.0727597	0.567639	-18.1741	1.06017	0.733067	1	44	56	74	49	74	48	34	60	77	70	63	54	58
pyrG	NC_007146	1180905	1182542	-10.5555	1.0855	0.329976	0.731623	-10.4828	1.05567	0.494167	1	-10.5027	1.02563	0.813005	1	11348	10522	14080	11370	12106	12067	6696	9989	12668	13191	12996	10482	11492
rplT	NC_007146	1525411	1525764	-7.36548	1.08565	0.327553	0.72866	-7.31764	1.01969	0.803012	1	-7.38866	-1.08378	0.464876	1	101045	102022	123780	107522	114282	105886	59334	89704	118465	107323	97314	110698	82171
lgtD	NC_007146	1401497	1400526	-12.7382	1.08566	0.335771	0.735551	-12.7777	-1.10669	0.213698	0.937514	-12.7208	-1.0235	0.837577	1	2310	2405	3229	2338	2702	2880	1435	1931	2400	2414	2176	2965	2272
uvrD	NC_007146	1288938	1286755	-11.2243	1.08574	0.330449	0.731864	-11.164	1.03757	0.641026	1	-11.1615	1.04047	0.712857	1	6844	6816	8972	6967	8422	7833	3787	6013	8060	8138	6947	8386	7142
pepD	NC_007146	749416	750870	-10.1483	1.08581	0.328104	0.729079	-10.132	-1.02455	0.763857	1	-10.0986	1.02113	0.844197	1	14370	14302	19076	13861	18748	15886	8307	11645	16305	16183	13784	18974	13956
NTHI1318	NC_007146	1252614	1252006	-12.6616	1.08588	0.334064	0.735551	-12.6457	-1.025	0.762698	1	-12.6801	-1.07573	0.512077	1	2571	2444	3352	2454	2804	3069	1526	2061	2824	2834	2263	2746	2401
xerC	NC_007146	751810	750923	-12.5524	1.08604	0.333834	0.735551	-12.5656	-1.06754	0.422247	1	-12.5533	-1.04986	0.663681	1	2728	2773	3493	2854	3101	3208	1542	2112	3021	2868	2692	2929	2565
udp	NC_007146	375964	376722	-10.248	1.08607	0.326931	0.72866	-10.2913	-1.11291	0.181809	0.886929	-10.2042	1.0134	0.898983	1	13619	13307	17580	12867	17042	15861	7465	10251	13650	13946	12378	18657	12353
sRNA_237	NC_007146	1738871	1739315	-13.1256	1.08616	0.334749	0.735551	-13.1842	-1.1369	0.118131	0.742609	-13.2523	-1.25063	0.0451134	0.629081	1945	1722	2391	1877	1843	2248	1134	1585	1771	1623	1631	1776	1237
rpsP	NC_007146	281145	280897	-8.6715	1.08648	0.323277	0.725815	-8.62715	1.01398	0.85846	1	-8.70846	-1.10534	0.362669	1	41071	39355	52261	42253	42947	44553	25443	35687	47456	43911	40449	40547	33731
Gly_tRNA	#N/A	#N/A	#N/A	-11.7141	1.08696	0.325539	0.727822	-11.7252	-1.0652	0.433838	1	-11.6834	-1.00542	0.965744	1	5288	4717	6027	4773	5869	5901	2702	3417	5906	5125	5181	5351	4747
NTHI1830	NC_007146	1685441	1685821	-15.1027	1.08709	0.368192	0.768573	-15.0836	-1.02178	0.815711	1	-15.1104	-1.05789	0.636679	1	476	442	623	455	528	603	251	344	530	561	467	501	419
NTHI1629	NC_007146	1515512	1515967	-15.5082	1.08759	0.374786	0.775405	-15.5113	-1.05435	0.572098	1	-15.5076	-1.04917	0.69407	1	358	331	475	365	455	362	200	299	375	365	317	371	366
ddh	NC_007146	90620	89625	-11.636	1.08797	0.319846	0.723708	-11.6293	-1.04052	0.624532	1	-11.5373	1.09008	0.427236	1	5061	5106	6855	5191	7330	5092	2815	4162	5749	5580	5152	7491	5193
NTHI1402	NC_007146	1331280	1332692	-12.9301	1.08829	0.325344	0.727822	-12.9831	-1.13063	0.133747	0.784103	-12.8679	1.03717	0.737096	1	2199	2073	2633	1935	2904	2310	1169	1516	2125	2186	1944	3048	1942
rne	NC_007146	502315	505170	-9.31703	1.08945	0.308083	0.713759	-9.28976	-1.01247	0.879264	1	-9.3126	-1.04603	0.684388	1	27081	25604	31617	26603	30184	29161	14862	21543	29579	28307	25147	29103	23446
galU	NC_007146	928642	927755	-10.8255	1.08986	0.307482	0.713759	-10.8225	-1.04754	0.563651	1	-10.8015	-1.01859	0.870583	1	9089	8992	11670	8992	10969	10128	5321	7386	10003	9581	8980	10404	8647
ndk	NC_007146	986977	987402	-12.3028	1.09024	0.308694	0.713759	-12.269	-1.00458	0.958258	1	-12.1784	1.12483	0.281564	1	3447	3007	4248	3650	4195	2691	2053	3198	3198	3587	4021	3904	3592
NTHI1575	NC_007146	1466777	1467580	-12.5509	1.09028	0.310423	0.713759	-12.5429	-1.0408	0.624039	1	-12.5464	-1.0471	0.680264	1	2797	2642	3567	2762	3224	3040	1645	2329	2894	2965	2679	3120	2460
NTHI0826	NC_007146	779785	780363	-12.7042	1.09042	0.311407	0.714069	-12.6771	-1.01372	0.870955	1	-12.6475	1.02709	0.804606	1	2613	2322	3152	2482	2970	2789	1414	2068	2738	2777	2700	2801	2460
NTHI0425	NC_007146	408528	407638	-13.2194	1.09089	0.313624	0.718335	-13.3002	-1.17774	0.0470172	0.444667	-13.2261	-1.06243	0.589855	1	1696	1655	2333	1443	2360	2058	960	1210	1604	1764	1446	2294	1417
proC	NC_007146	409189	410004	-12.0727	1.09091	0.306406	0.713759	-12.1	-1.09347	0.269946	0.99718	-12.0293	1.00848	0.934533	1	3910	3739	4870	3680	4841	4498	2072	2832	4133	3967	3705	4897	3574
NTHI1715	NC_007146	1579746	1579949	-12.5496	1.09093	0.309469	0.713759	-12.5237	-1.01566	0.853336	1	-12.528	-1.02106	0.855695	1	2754	2819	3396	2706	3278	3439	1440	2096	3344	3042	2666	3457	2380
NTHI1695	NC_007146	1564787	1565107	-13.6293	1.09129	0.316404	0.719784	-13.6297	-1.05357	0.534379	1	-13.6556	-1.0906	0.44248	1	1308	1254	1704	1348	1373	1698	692	1052	1403	1387	1228	1304	1204
mdaB	NC_007146	724304	723726	-11.2012	1.09134	0.300764	0.705299	-11.2058	-1.06019	0.467954	1	-11.1391	1.0332	0.761475	1	7005	7036	8836	6891	8972	7423	4082	5825	7181	7492	7252	8365	7125
NTHI0119	NC_007146	107635	108399	-16.5102	1.09156	0.403807	0.802427	-16.5974	-1.18824	0.080852	0.607147	-16.5545	-1.12069	0.360874	1	196	176	202	149	207	222	109	111	169	185	134	225	140
sRNA_213	NC_007146	1579571	1579721	-17.0698	1.09157	0.452153	0.830392	-16.8569	1.2742	0.0178333	0.223473	-16.9027	1.19978	0.151814	1	116	118	159	129	176	103	63	125	189	162	159	159	133
NTHI0249	NC_007146	237609	237085	-8.79276	1.09162	0.296664	0.703393	-8.76517	-1.01398	0.864441	1	-8.81226	-1.08305	0.468868	1	38992	36597	45571	37696	42718	43669	21205	31007	42947	40206	35874	40133	32011
sRNA_219	NC_007146	1590142	1590314	-14.0742	1.09203	0.314881	0.718758	-14.1878	-1.23321	0.0126164	0.17402	-14.1617	-1.1895	0.124492	1	1031	894	1197	848	1001	1274	584	627	972	821	892	990	656
recD	NC_007146	1529512	1531434	-12.3282	1.09226	0.300271	0.705299	-12.359	-1.10003	0.240336	0.979326	-12.3322	-1.06005	0.600794	1	3218	3180	4082	3279	3659	3840	1786	2500	3309	3259	3059	3606	2857
tyrQ	NC_007146	619417	618197	-10.4052	1.09231	0.294399	0.702204	-10.3668	1.00027	0.994586	1	-10.3728	-1.00891	0.93971	1	12014	11951	15865	11663	14768	13923	7124	10168	14108	13643	13072	12522	12147
dipZ	NC_007146	994983	996722	-11.9198	1.09237	0.297551	0.703393	-11.9168	-1.04984	0.547852	1	-11.8873	-1.00866	0.941878	1	4693	3941	5243	4283	4936	4880	2489	3418	4727	4483	4263	4999	4020
adk	NC_007146	444941	444297	-10.8729	1.09325	0.290378	0.698504	-10.8587	-1.03456	0.673502	1	-10.8385	-1.00697	0.953703	1	8579	8702	11517	8677	10571	9975	5123	7111	9672	9725	8488	10805	8254
NTHI1869	NC_007146	1717977	1717210	-17.0467	1.09368	0.442426	0.820017	-17.2244	-1.35095	0.00766229	0.118176	-17.1106	-1.14716	0.309347	1	114	123	162	119	147	151	62	74	119	88	114	130	90
rluA	NC_007146	833120	833779	-13.2126	1.09369	0.299272	0.704727	-13.1872	-1.01903	0.823313	1	-13.1631	1.0144	0.893534	1	1724	1759	2184	1752	2055	2023	978	1447	1910	1954	1811	2023	1707
NTHI0500	NC_007146	470527	469802	-13.0408	1.09379	0.297441	0.703393	-13.0535	-1.07421	0.384113	1	-13.0534	-1.07409	0.523192	1	1960	1982	2436	2075	2144	2356	1087	1605	2108	1945	1853	2128	1751
talB	NC_007146	1226081	1227034	-9.16433	1.09386	0.285597	0.691971	-9.14954	-1.03466	0.670964	1	-9.10625	1.02421	0.822542	1	28657	28674	36507	28449	37006	28416	17736	21998	32517	32521	27398	38134	27586
NTHI1183	NC_007146	1131127	1131474	-15.3583	1.09393	0.338678	0.739501	-15.3851	-1.09575	0.317217	1	-15.4147	-1.1387	0.272167	1	411	337	544	371	459	502	212	308	425	382	334	437	316
ilvH	NC_007146	1396388	1396879	-11.2486	1.09395	0.287861	0.695518	-11.3107	-1.15097	0.0803815	0.60676	-11.1926	1.02227	0.836848	1	8387	5692	7926	5878	9015	7529	4075	5007	6178	7167	6551	8964	6396
nlpC	NC_007146	1799981	1799430	-14.8925	1.09444	0.320167	0.723708	-14.9135	-1.08738	0.343719	1	-14.893	-1.05659	0.63809	1	537	523	716	528	617	662	312	479	525	536	534	575	503
sRNA_119	NC_007146	915756	915929	-8.27763	1.0946	0.28153	0.686251	-8.25434	-1.02327	0.774908	1	-8.31112	-1.10937	0.345346	1	52109	51876	70069	55414	56449	54005	36372	46880	58194	56001	52833	53886	44175
dusA	NC_007146	711738	712721	-13.5493	1.09472	0.298815	0.704474	-13.5031	1.00915	0.906203	1	-13.5182	-1.0112	0.927935	1	1403	1340	1748	1392	1627	1670	735	1163	1577	1591	1463	1504	1306
NTHI0399	NC_007146	390001	387833	-11.8639	1.09482	0.285535	0.691971	-11.8428	-1.0263	0.750499	1	-11.8115	1.01679	0.875346	1	4581	4233	5634	4377	5524	4965	2504	3655	4943	4842	4477	5216	4462
NTHI1148	NC_007146	1091919	1092791	-12.0699	1.09502	0.285189	0.691971	-12.0682	-1.0544	0.513512	1	-12.0642	-1.04943	0.665031	1	3790	3798	4947	3866	4662	4317	2187	3008	4227	4129	3724	4441	3371
NTHI0291	NC_007146	270711	274049	-10.3239	1.09536	0.279352	0.684763	-10.3266	-1.06094	0.460885	1	-10.3385	-1.07915	0.490047	1	12730	12817	16459	12992	14643	15446	7305	10353	13670	13771	12505	13002	11924
NTHI1180	NC_007146	1127873	1129432	-14.2681	1.09575	0.300918	0.705299	-14.2878	-1.08659	0.328766	1	-14.2922	-1.09312	0.434573	1	857	784	1094	874	890	1023	477	681	852	858	856	843	706
NTHI1440	NC_007146	1364855	1365310	-16.173	1.09613	0.315276	0.718844	-16.0775	1.08073	0.451833	1	-15.9158	1.33595	0.0166175	0.332525	224	188	324	215	261	205	170	237	226	282	366	262	308
cvpA	NC_007146	1305918	1306409	-14.7611	1.09626	0.307626	0.713759	-14.7632	-1.06131	0.490958	1	-14.7441	-1.03528	0.766627	1	623	565	749	590	758	614	356	464	649	635	573	680	556
sRNA_43a	NC_007146	457216	457368	-16.6375	1.09688	0.360699	0.76194	-16.7549	-1.24435	0.0294761	0.31858	-16.6928	-1.14762	0.273764	1	180	138	211	156	163	199	107	98	171	138	139	177	130
rpsO	NC_007146	1535787	1536056	-10.2806	1.09693	0.271702	0.674559	-10.2408	-1.0018	0.984978	1	-10.3354	-1.14264	0.226055	1	13382	12997	16863	13272	14408	16151	7831	10975	16413	13974	12738	12723	11037
ftsE	NC_007146	897186	897842	-12.7147	1.09706	0.277808	0.682972	-12.6682	1.00737	0.926215	1	-12.6449	1.03937	0.722671	1	2463	2321	3247	2472	2882	2757	1457	2139	2673	2889	2673	2759	2579
fabD	NC_007146	235256	234318	-11.1207	1.09766	0.268645	0.67028	-10.9672	1.16713	0.0519064	0.478045	-10.8754	1.32133	0.0103367	0.230622	7293	7034	9943	7964	8872	6498	5011	8336	8187	10183	12586	6869	10936
NTHI1029	NC_007146	975718	974978	-12.7653	1.09778	0.275621	0.680925	-12.7323	-1.01219	0.887003	1	-12.731	-1.01098	0.926734	1	2363	2274	3108	2458	2871	2643	1332	2059	2564	2662	2439	2639	2298
NTHI2008	NC_007146	1860919	1861662	-14.3717	1.09823	0.2918	0.699556	-14.4308	-1.15025	0.100034	0.683084	-14.3531	-1.0327	0.781363	1	805	744	987	765	893	942	447	570	797	745	701	985	699
rplQ	NC_007146	918517	918903	-7.96151	1.09832	0.263855	0.663266	-7.9117	1.01064	0.891067	1	-7.97019	-1.07452	0.514153	1	65402	66245	83921	66674	77971	71915	40555	55512	80091	73555	68544	67560	57861
pyrR	NC_007146	550595	550056	-13.6061	1.09936	0.274446	0.680317	-13.6031	-1.05668	0.506809	1	-13.5414	1.02963	0.790742	1	1338	1291	1680	1355	1560	1460	787	1092	1368	1442	1323	1659	1321
corB	NC_007146	180192	181484	-13.2215	1.09942	0.270005	0.672837	-13.1776	1.00159	0.984087	1	-13.2737	-1.14192	0.235013	1	1682	1679	2284	1795	1922	1980	1030	1504	1971	1917	1689	1508	1546
waaQ	NC_007146	614447	613377	-12.604	1.09973	0.263838	0.663266	-12.6115	-1.07256	0.387833	1	-12.5833	-1.03331	0.769696	1	2669	2556	3416	2684	2944	2918	1690	2156	2808	2736	2653	2989	2453
lysS	NC_007146	1312084	1310576	-10.0146	1.10025	0.256037	0.653318	-9.95669	1.02023	0.798499	1	-9.989	-1.02678	0.813019	1	16037	15950	19829	17108	18858	16595	9565	14409	18374	17882	16395	17412	15153
prrC	NC_007146	296791	297945	-13.0526	1.10049	0.2643	0.663554	-13.0805	-1.10363	0.229224	0.965536	-13.0558	-1.06587	0.569009	1	1867	1897	2582	1828	2006	2624	1132	1576	1807	2091	1836	2013	1877
sRNA_106	NC_007146	769967	770066	-15.8721	1.10054	0.321593	0.725027	-15.8291	-1.00049	1.00975	1	-15.9219	-1.13879	0.282171	1	262	273	363	253	333	323	166	236	314	308	251	288	224
mglB	NC_007146	938903	939952	-9.29344	1.10075	0.253216	0.650741	-9.24139	1.01147	0.882951	1	-9.19976	1.06949	0.534317	1	24582	26231	35137	28432	32050	26302	15736	24686	28774	29036	28717	34532	25794
NTHI0095	NC_007146	87739	88527	-14.8918	1.10095	0.295445	0.703125	-14.8161	1.04517	0.600495	1	-14.9111	-1.08911	0.46551	1	543	553	665	541	627	684	290	470	660	645	525	550	492
radC2	NC_007146	106418	106888	-13.1111	1.10124	0.261016	0.659426	-13.1545	-1.1288	0.13936	0.803232	-13.1467	-1.11854	0.315122	1	1961	1773	2326	2036	2071	2015	1127	1478	1801	1863	1722	1946	1597
NTHI0839	NC_007146	792373	792681	-13.5632	1.10131	0.266918	0.667627	-13.5841	-1.09391	0.280563	1	-13.6322	-1.16808	0.166188	1	1400	1319	1713	1343	1455	1809	754	1097	1407	1379	1111	1576	1018
NTHI1091	NC_007146	1039082	1039630	-12.233	1.10192	0.253814	0.651047	-12.1902	-1.00215	0.983093	1	-12.2539	-1.09543	0.411533	1	3398	3349	4416	3619	4007	3904	1934	2858	4049	3797	3274	3522	3067
tolB	NC_007146	472735	471452	-9.7332	1.10247	0.245809	0.640555	-9.70875	-1.02881	0.723835	1	-9.70992	-1.0321	0.776458	1	18266	18983	26134	19293	23462	20602	12034	15494	21588	22002	20714	19986	18450
sRNA_39	NC_007146	406561	406953	-16.2678	1.10264	0.349589	0.748612	-16.2658	-1.0615	0.563676	1	-16.2494	-1.03309	0.807715	1	207	230	238	178	260	275	113	161	227	229	194	261	185
suhB	NC_007146	1056720	1055908	-11.1904	1.10292	0.245902	0.640555	-11.1361	1.01281	0.870918	1	-11.1535	-1.01283	0.911728	1	7459	6694	8764	7322	8495	7649	4162	6052	8243	8078	7569	7359	7009
sRNA_214	NC_007146	1580094	1580314	-17.4069	1.10349	0.439368	0.817942	-17.1588	1.32315	0.00763138	0.118176	-17.3358	1.04418	0.728172	1	85	95	130	113	118	103	42	112	150	130	114	102	95
rbsK	NC_007146	591720	592640	-13.2769	1.10368	0.253372	0.650741	-13.2607	-1.04189	0.621988	1	-13.1664	1.09285	0.418763	1	1679	1640	2077	1621	2266	1728	946	1396	1708	1878	1795	2273	1691
NTHI0788	NC_007146	744424	744116	-15.9654	1.10379	0.309865	0.713759	-15.9783	-1.0841	0.389753	1	-15.8925	1.03762	0.765493	1	278	228	334	249	306	297	156	201	269	274	228	368	254
priB	NC_007146	636040	635714	-7.65369	1.1038	0.239306	0.628901	-7.6028	1.00722	0.924868	1	-7.69135	-1.12402	0.287681	1	84896	82032	97974	91761	86341	89875	49956	74901	92292	89640	78029	84064	68362
NTHI1338	NC_007146	1274418	1273432	-14.2179	1.10424	0.263519	0.663266	-14.2225	-1.07239	0.412646	1	-14.2049	-1.04466	0.707055	1	832	845	1147	861	965	1136	462	661	927	945	879	876	850
NTHI0780	NC_007146	735146	734850	-14.8357	1.10428	0.277251	0.682438	-14.8371	-1.0679	0.458591	1	-14.8088	-1.02391	0.848813	1	530	558	753	529	672	736	299	437	640	579	572	628	537
sRNA_110	NC_007146	805491	805671	-16.3134	1.10478	0.320289	0.723708	-16.3258	-1.08418	0.422141	1	-16.2764	-1.01476	0.912547	1	206	193	260	204	226	235	125	188	190	201	199	191	236
sRNA_99	NC_007146	724339	724564	-18.8966	1.1051	0.563595	0.888292	-18.9127	-1.0908	0.637328	1	-18.8939	-1.05621	0.809957	1	34	32	44	34	37	46	16	25	34	38	26	43	32
NTHI1366	NC_007146	1294024	1295115	-12.3127	1.10511	0.239552	0.628901	-12.2527	1.01868	0.81581	1	-12.2048	1.08684	0.445064	1	3171	3106	4301	3306	4023	3419	1944	3013	3560	3714	3824	3729	3553
deaD	NC_007146	324686	326527	-11.0244	1.10528	0.235377	0.622279	-10.934	1.06267	0.444001	1	-11.0775	-1.14922	0.207403	1	8329	7909	9325	8815	7940	9284	4759	7230	9954	9148	8607	5692	7246
NTHI0968	NC_007146	920445	919745	-15.5936	1.10535	0.276784	0.682438	-15.6362	-1.1308	0.166181	0.85932	-15.5905	-1.0675	0.575384	1	318	333	435	313	370	374	230	233	347	347	320	364	306
NTHI2029	NC_007146	1884009	1884353	-13.4458	1.10541	0.246396	0.641011	-13.438	-1.05527	0.514984	1	-13.4364	-1.05328	0.645398	1	1504	1428	1870	1434	1712	1785	868	1147	1679	1573	1441	1597	1394
NTHI1729	NC_007146	1587971	1588600	-17.5666	1.10542	0.454179	0.831649	-17.5726	-1.07707	0.611369	1	-17.4574	1.10187	0.444606	1	71	91	115	81	115	105	37	75	88	83	107	100	87
NTHI0422	NC_007146	405771	406544	-15.703	1.10549	0.300819	0.705299	-15.7341	-1.114	0.247511	0.984512	-15.6431	1.02127	0.857748	1	295	303	410	268	370	411	172	232	304	334	280	441	283
NTHI1913	NC_007146	1756739	1756434	-14.9726	1.10553	0.265883	0.666695	-14.9859	-1.0865	0.34795	1	-15.1533	-1.37014	0.00676031	0.170274	339	586	762	488	542	672	305	452	533	481	426	446	315
NTHI0151	NC_007146	135160	135318	-14.0564	1.10591	0.24745	0.642924	-14.1519	-1.21807	0.0185132	0.22815	-14.1974	-1.3	0.0203314	0.386372	1049	879	1216	849	1058	1196	642	672	968	850	756	953	659
xylB	NC_007146	1213083	1214618	-14.2058	1.10592	0.2521	0.650741	-14.2624	-1.15427	0.0894849	0.640123	-14.2129	-1.07896	0.503201	1	847	849	1148	878	1009	1003	524	673	841	847	786	1010	770
NTHI1697	NC_007146	1565813	1565971	-15.3979	1.10616	0.267578	0.668446	-15.3767	-1.03583	0.692243	1	-15.4445	-1.14168	0.257928	1	368	349	534	365	372	490	251	356	400	389	375	343	337
corC	NC_007146	398161	399060	-12.094	1.10683	0.232663	0.618753	-12.1138	-1.09779	0.249972	0.984665	-12.1151	-1.09943	0.392796	1	3957	3525	4769	3916	4373	4680	2003	3033	4002	3704	3386	4359	3152
dsbE2	NC_007146	1053892	1053362	-14.5669	1.10742	0.250501	0.647503	-14.5335	-1.01996	0.819006	1	-14.6233	-1.15726	0.201854	1	709	653	840	752	635	830	420	626	725	722	722	501	618
sufI	NC_007146	856385	854976	-12.4558	1.10757	0.230509	0.615916	-12.4375	-1.04213	0.612364	1	-12.42	-1.01783	0.877259	1	2890	2904	3738	2952	3500	3400	1699	2274	3353	3241	2990	3431	2721
NTHI1204	NC_007146	1148027	1147416	-16.1942	1.10783	0.320824	0.724103	-16.2208	-1.10968	0.302489	1	-16.1408	1.01161	0.92402	1	226	219	267	200	266	290	116	181	221	217	210	302	195
trmB	NC_007146	436616	437356	-13.018	1.10876	0.228477	0.612623	-12.9968	-1.03897	0.641382	1	-12.9778	-1.0128	0.913591	1	2032	1870	2559	2044	2282	2297	1175	1597	2164	2252	2037	2133	2027
Leu_tRNA	#N/A	#N/A	#N/A	-11.5261	1.10884	0.222244	0.601064	-11.5379	-1.08762	0.297028	1	-11.4979	-1.02884	0.800107	1	5904	5372	6806	5468	6602	6977	3097	3908	6596	5760	5833	6062	5289
cdd	NC_007146	1672106	1671228	-13.5404	1.10931	0.230624	0.615916	-13.548	-1.08185	0.345135	1	-13.6419	-1.23195	0.0631136	0.761073	1137	1446	1946	1346	1592	1729	791	1217	1415	1348	1143	1400	1027
NTHI1008	NC_007146	955124	956881	-12.0936	1.10932	0.221835	0.601064	-12.1136	-1.10053	0.236449	0.979326	-12.1225	-1.11416	0.329303	1	3792	3633	4826	3610	4357	4747	2166	2867	3969	3939	3362	4021	3346
Met_tRNA	#N/A	#N/A	#N/A	-15.4872	1.10935	0.253025	0.650741	-15.4638	-1.03552	0.685198	1	-15.5039	-1.10068	0.41071	1	340	325	511	345	371	423	247	314	382	387	380	352	302
NTHI1946	NC_007146	1791454	1791161	-13.7559	1.11022	0.226519	0.609813	-13.7876	-1.11935	0.174229	0.872685	-13.781	-1.11131	0.34625	1	1180	1150	1543	1186	1225	1437	772	1005	1134	1178	1141	1353	924
hsdS2	NC_007146	295617	296789	-12.7982	1.11027	0.220862	0.601064	-12.7915	-1.06153	0.46513	1	-12.798	-1.07162	0.535403	1	2273	2168	3107	2442	2498	2809	1344	1907	2353	2575	2185	2472	2181
NTHI1134	NC_007146	1078429	1078037	-12.4841	1.11076	0.216914	0.594296	-12.4799	-1.06584	0.432545	1	-12.4701	-1.05258	0.645868	1	2802	2814	3735	2775	3338	3349	1786	2460	2942	3035	2921	2910	2807
uppS	NC_007146	1036198	1035479	-13.1409	1.11135	0.219922	0.600771	-13.1492	-1.08478	0.322624	1	-13.1261	-1.04988	0.665875	1	1835	1695	2411	1721	2121	2375	1017	1409	2021	1863	1720	2061	1730
lic2C	NC_007146	637025	638099	-13.4405	1.11159	0.221671	0.601064	-13.5051	-1.17305	0.0537155	0.485547	-13.4953	-1.15581	0.196235	1	1510	1416	1883	1406	1596	2024	835	1098	1504	1364	1270	1629	1183
NTHI1734	NC_007146	1591074	1591256	-19.8664	1.11162	0.749852	0.938439	-19.8192	-1.00497	1.05336	1	-19.5718	1.40734	0.0992927	1	13	20	23	21	23	16	8	11	22	21	22	33	22
NTHI0135	NC_007146	122170	122577	-16.1907	1.11194	0.289375	0.696926	-16.2473	-1.16047	0.12814	0.770631	-16.1448	-1.00581	0.970074	1	225	209	281	203	249	287	129	181	195	217	201	318	182
pepB	NC_007146	985666	986970	-11.3064	1.1124	0.206866	0.574175	-11.2552	-1.00042	0.999231	1	-11.0994	1.23778	0.0497695	0.657482	6660	5890	8645	6457	8600	6346	4084	6267	6179	7813	9394	7659	8354
eno	NC_007146	1050900	1049590	-7.89919	1.11413	0.197867	0.559648	-7.8511	-1.00618	0.941215	1	-7.81563	1.04217	0.700867	1	65088	69724	89116	72075	86079	71639	41631	59547	78285	77874	70574	90977	67961
infA	NC_007146	636850	636596	-12.0386	1.1142	0.202919	0.566319	-12.0118	-1.03585	0.665237	1	-12.0468	-1.08648	0.454883	1	4057	3683	4950	3800	4286	5274	2177	3105	4576	4255	3939	3742	3711
NTHI1007	NC_007146	954904	955122	-14.0497	1.11454	0.214803	0.590122	-14.109	-1.16757	0.0634683	0.536937	-14.0727	-1.11192	0.346584	1	948	1005	1183	888	1115	1174	621	648	987	1001	841	1125	823
serA	NC_007146	557138	558370	-11.3182	1.11478	0.198823	0.560481	-11.3272	-1.08946	0.287339	1	-11.213	1.07464	0.50669	1	6611	6215	8049	6018	8973	7328	3511	4885	6733	7087	6490	9322	6367
purR	NC_007146	1336561	1335551	-12.0163	1.11507	0.199276	0.560481	-11.9812	-1.02494	0.76244	1	-11.9905	-1.0387	0.734127	1	3925	3897	5065	4000	4574	4835	2304	3152	4637	4479	3887	4472	3808
holD	NC_007146	12268	11864	-14.0567	1.11555	0.21227	0.585563	-14.0702	-1.09656	0.271802	0.99718	-14.1034	-1.14773	0.223073	1	1012	886	1237	966	976	1300	565	736	1077	968	831	1023	826
Leu_tRNA	#N/A	#N/A	#N/A	-9.07336	1.11612	0.190912	0.550036	-9.05206	-1.04586	0.575488	1	-9.09727	-1.11432	0.325248	1	33390	28626	36532	30853	33408	36548	18919	24559	36212	31493	31691	30056	25465
glgP	NC_007146	1654948	1652483	-11.1125	1.11624	0.192603	0.553129	-11.0687	-1.01398	0.865771	1	-11.0411	1.02332	0.829118	1	7537	7013	9580	7888	9222	8042	4296	6481	8199	8389	7996	8443	7733
NTHI1726	NC_007146	1586617	1586841	-19.672	1.11663	0.49177	0.851809	-19.452	1.26136	0.27258	0.99718	-19.5641	1.06594	0.906798	1	19	18	27	12	24	21	20	25	28	25	18	22	27
sRNA_184	NC_007146	1378730	1378949	-16.8265	1.11669	0.274698	0.680317	-16.7248	1.07056	0.572558	1	-16.7864	-1.03474	0.755889	1	159	132	166	144	166	119	116	150	151	173	174	158	108
comB	NC_007146	526369	525863	-17.2635	1.11713	0.348861	0.748455	-17.3731	-1.25581	0.0511029	0.474357	-17.267	-1.07765	0.609622	1	104	91	146	101	142	120	54	69	95	99	92	134	84
sRNA_208	NC_007146	1547165	1547350	-16.6499	1.11737	0.292206	0.699556	-16.6146	-1.02678	0.819967	1	-16.6532	-1.08087	0.549135	1	173	142	204	146	185	211	92	137	171	183	135	198	140
NTHI0827	NC_007146	780372	780557	-14.5254	1.11817	0.210126	0.581242	-14.5146	-1.06306	0.473366	1	-14.4834	-1.0184	0.878307	1	697	682	880	659	836	844	419	535	805	739	738	793	653
purF	NC_007146	1306420	1307937	-13.1825	1.1182	0.193599	0.553809	-13.1892	-1.08938	0.296678	1	-13.1281	-1.00225	0.988337	1	1738	1746	2249	1823	2149	1945	1067	1393	1957	1780	1697	2302	1658
glpG	NC_007146	833806	834384	-13.6017	1.11936	0.193086	0.553129	-13.575	-1.04096	0.630251	1	-13.5834	-1.05394	0.642143	1	1301	1271	1723	1368	1535	1550	781	1108	1501	1403	1368	1391	1239
tnaB	NC_007146	783679	784911	-15.6367	1.12009	0.235482	0.622279	-15.6703	-1.13269	0.176151	0.874213	-15.6334	-1.07355	0.560432	1	316	305	428	288	410	409	181	221	335	350	304	376	281
dusB	NC_007146	1093860	1094840	-9.26868	1.12012	0.177054	0.519046	-9.15701	1.07995	0.330392	1	-9.22645	-1.02038	0.857706	1	27793	25659	32617	28784	31737	30769	14923	24199	33828	33184	30069	26374	26534
pgi	NC_007146	1403784	1402135	-10.6945	1.12033	0.177575	0.519046	-10.6793	-1.05866	0.478096	1	-10.6611	-1.03292	0.771491	1	9565	9675	12976	10237	11986	11637	5645	8140	10828	10652	9483	11860	9386
lsgC	NC_007146	1858666	1857605	-14.0826	1.12064	0.197367	0.559021	-14.1108	-1.12444	0.166721	0.85932	-14.0947	-1.09742	0.414732	1	898	973	1195	1040	977	1277	495	774	893	986	866	974	907
metB	NC_007146	91778	90633	-11.2815	1.12077	0.177007	0.519046	-11.2803	-1.08021	0.33745	1	-11.1827	1.0582	0.601537	1	6722	6282	8388	6650	8864	6817	3916	5216	7178	6966	6690	9529	6277
NTHI0545	NC_007146	509685	511064	-11.4943	1.12106	0.176595	0.519046	-11.4405	-1.00419	0.961406	1	-11.4579	-1.02938	0.796062	1	5936	5511	6941	5790	6719	6745	3350	4519	6872	6672	5698	6476	5506
lav	NC_007146	544254	546377	-9.8193	1.12134	0.173186	0.514441	-9.63267	1.19673	0.0232081	0.267426	-9.73921	1.03114	0.774853	1	17456	18004	23545	19214	21740	20206	10858	18066	26288	24765	21104	19833	18813
sRNA_139	NC_007146	1043502	1043601	-14.52	1.12144	0.202735	0.566319	-14.5251	-1.08974	0.322537	1	-14.5229	-1.08281	0.492467	1	683	691	892	696	752	997	362	560	707	763	667	711	676
hepA	NC_007146	830346	833117	-10.9448	1.12156	0.173806	0.515523	-10.9528	-1.09462	0.260147	0.995409	-10.906	-1.02686	0.812972	1	8588	7968	10409	8472	10290	9542	4859	6430	8833	8893	8084	10037	7889
cpdB	NC_007146	700567	702540	-9.63238	1.12185	0.171449	0.512193	-9.63093	-1.08064	0.332501	1	-9.5772	-1.00401	0.975108	1	20113	20492	26475	20170	27485	23444	11754	16362	21650	22716	20046	25571	20441
bcp	NC_007146	348513	348046	-13.467	1.122	0.184408	0.535128	-13.4791	-1.10128	0.245816	0.983756	-13.426	-1.02249	0.848126	1	1394	1406	1915	1505	1817	1724	779	1168	1535	1461	1378	1893	1291
gidB	NC_007146	577360	576749	-14.2014	1.12283	0.18956	0.546924	-14.2038	-1.08731	0.324078	1	-14.1956	-1.07446	0.529183	1	876	820	1134	907	1021	1061	490	692	949	900	829	1001	771
sRNA_33	NC_007146	287611	287777	-16.627	1.12348	0.281141	0.686251	-16.5726	-1.00636	1.00314	1	-16.5834	-1.0132	0.965999	1	132	168	229	196	185	199	73	152	152	205	167	156	184
lic3A	NC_007146	448596	447634	-14.0789	1.12404	0.186178	0.539486	-14.1437	-1.18639	0.0434849	0.424809	-14.0883	-1.09336	0.43466	1	868	918	1308	774	1070	1527	475	667	862	1014	739	1162	881
sRNA_47	NC_007146	505743	505904	-16.1608	1.12418	0.220066	0.600771	-16.1927	-1.13301	0.182936	0.89026	-16.1774	-1.1146	0.372957	1	204	204	325	177	271	277	156	160	231	238	242	215	187
fbp	NC_007146	1323647	1322643	-12.9672	1.12435	0.171669	0.512193	-12.9315	-1.0327	0.696609	1	-12.917	-1.01261	0.915168	1	2054	1966	2623	2114	2463	2407	1188	1690	2328	2288	2109	2376	2000
sRNA_140	NC_007146	1070029	1070176	-13.6539	1.12439	0.177483	0.519046	-13.6003	-1.00733	0.93852	1	-13.5827	1.01757	0.871089	1	1315	1157	1664	1418	1410	1557	703	1125	1409	1469	1457	1380	1299
aroQ	NC_007146	1087292	1087741	-12.4427	1.12459	0.167952	0.505615	-12.4483	-1.09387	0.268609	0.99718	-12.4412	-1.08402	0.467909	1	3109	2777	3641	3045	3462	3451	1755	2213	3247	3128	2758	3211	2745
Met_tRNA	#N/A	#N/A	#N/A	-9.26646	1.12493	0.161129	0.500048	-9.24319	-1.05129	0.53196	1	-9.2896	-1.12211	0.295047	1	28950	25196	31677	27074	29123	31754	16916	21395	31570	27660	27578	26249	22236
qseB	NC_007146	1872464	1871799	-12.7003	1.12611	0.165248	0.503901	-12.7289	-1.13094	0.131865	0.779911	-12.5979	1.06004	0.592529	1	2466	2433	3067	2329	3416	2820	1372	1951	2409	2549	2352	3764	2343
ihfB	NC_007146	1791813	1791529	-13.2032	1.12651	0.166586	0.503901	-13.1844	-1.05923	0.488042	1	-13.2233	-1.1176	0.320109	1	1798	1561	2294	1894	1966	2144	963	1552	1822	1809	1607	1949	1452
rplI	NC_007146	635457	635008	-8.01611	1.12692	0.154566	0.491492	-7.94326	1.01715	0.827527	1	-8.04225	-1.12863	0.271165	1	64039	62483	78007	67215	68714	75760	38924	55718	76608	72609	62797	61614	55416
vacJ	NC_007146	800745	801497	-11.4333	1.12705	0.157043	0.495088	-11.3854	-1.01802	0.827078	1	-11.3758	-1.00545	0.96495	1	5781	5833	7598	5982	7422	6786	3495	5152	6588	6757	5865	7131	5954
rpsR	NC_007146	635701	635474	-8.39526	1.1272	0.153799	0.490158	-8.3194	1.02107	0.790142	1	-8.42411	-1.13336	0.254962	1	46717	49596	61151	48998	54418	57783	30953	40639	60784	57482	47537	47174	42973
NTHI1445	NC_007146	1368433	1368600	-15.5259	1.1276	0.196531	0.558987	-15.5152	-1.07193	0.442142	1	-15.4726	-1.01397	0.905908	1	357	317	454	364	430	358	223	299	358	370	313	490	308
lpxH	NC_007146	857195	857908	-13.7408	1.12774	0.166631	0.503901	-13.7139	-1.04873	0.569541	1	-13.6579	1.02981	0.789142	1	1187	1097	1615	1229	1512	1348	700	973	1376	1289	1207	1597	1174
hisA	NC_007146	565937	566686	-12.6104	1.12775	0.157698	0.495088	-12.6031	-1.07786	0.355504	1	-12.5044	1.06151	0.584557	1	2425	2561	3550	2385	3570	2709	1714	2135	2557	3044	3117	2599	3148
sRNA_146	NC_007146	1088387	1088532	-12.4755	1.12786	0.158443	0.495536	-12.493	-1.1149	0.181346	0.886826	-12.481	-1.09539	0.412793	1	2923	2783	3602	2934	3107	3954	1574	2271	2993	2942	2761	3043	2625
NTHI1756	NC_007146	1604935	1605102	-15.2809	1.12793	0.195988	0.558261	-15.2201	-1.00074	0.99035	1	-15.2242	-1.00381	0.990541	1	353	411	580	442	494	502	219	385	406	512	410	467	436
sRNA_127	NC_007146	962732	962931	-13.7879	1.12846	0.162074	0.501367	-13.7722	-1.06542	0.438692	1	-13.8073	-1.1218	0.304515	1	1170	1143	1429	953	1404	1360	821	901	1422	1150	1084	1302	950
lsgD	NC_007146	1857593	1856820	-14.1615	1.12862	0.174254	0.51609	-14.117	-1.024	0.802256	1	-14.2115	-1.16233	0.187661	1	833	892	1179	963	1000	1270	415	827	923	1013	807	855	799
NTHI1882	NC_007146	1721829	1721620	-19.3385	1.12873	0.58646	0.891169	-19.4448	-1.26254	0.259133	0.995409	-19.3717	-1.13298	0.573098	1	28	22	30	20	31	36	12	23	21	18	23	28	19
glmU	NC_007146	717573	718943	-11.5262	1.12879	0.152138	0.48718	-11.4891	-1.03484	0.67284	1	-11.4561	1.01114	0.915336	1	5498	5442	7044	5783	6717	6656	3149	4664	6172	6264	5783	6587	5683
Arg_tRNA	#N/A	#N/A	#N/A	-13.9603	1.1294	0.165448	0.503901	-13.9624	-1.09314	0.291414	1	-14.0067	-1.16134	0.185849	1	1107	906	1320	1099	1186	1283	565	855	1148	982	1033	1047	772
gpmA	NC_007146	886840	887523	-10.157	1.12954	0.147715	0.477516	-10.1455	-1.07296	0.379514	1	-10.0642	1.0425	0.69916	1	13350	13741	19695	13829	18637	16834	8344	11836	15324	15398	15071	18987	14237
sRNA_45	NC_007146	475737	475916	-18.5168	1.13068	0.419138	0.805819	-18.524	-1.10215	0.55394	1	-18.5741	-1.17581	0.355609	1	40	40	62	43	53	56	23	37	51	38	37	41	41
nlpL	NC_007146	323622	324566	-10.4344	1.13094	0.143889	0.469743	-10.3741	-1.00403	0.962749	1	-10.4533	-1.12155	0.297835	1	12148	11745	14224	12860	12995	13959	7214	10187	14208	13223	12107	10921	10803
sRNA_238	NC_007146	1744155	1744312	-16.3834	1.13147	0.214733	0.590122	-16.3609	-1.05812	0.579114	1	-16.4141	-1.13811	0.304755	1	167	176	284	186	218	249	113	164	220	192	197	184	160
lic3A2	NC_007146	982890	981910	-13.9422	1.13256	0.156909	0.495088	-13.9206	-1.06029	0.492161	1	-14.0338	-1.23468	0.0628657	0.761073	878	1073	1437	982	1033	1696	519	811	1123	1209	857	937	905
sRNA_106a	NC_007146	774516	774788	-12.601	1.13264	0.143725	0.469743	-12.5389	-1.00306	0.973384	1	-12.5121	1.03322	0.763315	1	2540	2545	3467	2615	3318	2929	1642	2383	2807	3174	3022	2910	2816
ninG	NC_007146	1587562	1587951	-18.7861	1.13265	0.411589	0.803906	-18.7441	-1.03129	0.91125	1	-18.544	1.28084	0.12469	1	35	28	55	35	54	34	22	31	34	47	57	46	46
cyaY	NC_007146	848448	848753	-13.8691	1.13299	0.152954	0.488613	-13.8448	-1.05723	0.506558	1	-13.8212	-1.02338	0.842379	1	1184	994	1356	1114	1319	1318	639	874	1261	1177	1015	1324	1110
sRNA_114	NC_007146	878785	879097	-14.7679	1.13325	0.16573	0.503901	-14.7585	-1.07955	0.382073	1	-14.7411	-1.05227	0.663758	1	558	561	788	557	715	759	333	481	639	614	579	664	554
mtr	NC_007146	383605	384861	-13.3776	1.13346	0.14738	0.477263	-13.3326	-1.02768	0.74682	1	-13.3677	-1.07922	0.49786	1	1535	1513	1919	1707	1836	1783	864	1374	1679	1709	1596	1549	1438
NTHI0348	NC_007146	334133	333912	-15.1073	1.13372	0.169323	0.507464	-15.0729	-1.04291	0.640438	1	-15.1191	-1.11296	0.357209	1	463	452	584	531	458	577	279	434	500	475	410	510	425
NTHI0419	NC_007146	403545	404756	-13.0724	1.13391	0.143594	0.469743	-13.0854	-1.11428	0.187143	0.890818	-13.0597	-1.07521	0.516668	1	1817	1940	2379	1765	2402	2367	1114	1495	2022	1930	1766	2353	1614
grxA	NC_007146	1491521	1491258	-11.5606	1.13406	0.136556	0.45617	-11.5151	-1.02777	0.735269	1	-11.5242	-1.04288	0.705751	1	5538	4875	7190	5952	6655	5585	3374	4818	6041	5929	5569	6309	4932
sRNA_93	NC_007146	696682	697097	-15.5031	1.13462	0.176988	0.519046	-15.5476	-1.16429	0.0920827	0.643296	-15.4955	-1.08177	0.507482	1	335	335	475	305	393	502	212	241	401	330	375	407	273
NTHI1446	NC_007146	1368998	1369114	-15.19	1.13472	0.165736	0.503901	-15.1617	-1.05279	0.557663	1	-15.1258	-1.00471	0.968713	1	424	419	577	426	570	463	284	367	504	457	399	629	392
rpmF	NC_007146	237062	236892	-9.83685	1.13622	0.128928	0.439188	-9.8115	-1.05844	0.478547	1	-9.88183	-1.1665	0.16184	1	18144	17408	22149	17992	20266	23785	10133	15112	20308	18558	17383	18074	14139
surE	NC_007146	779027	779776	-12.1748	1.13639	0.132387	0.445948	-12.1522	-1.06295	0.451631	1	-12.1066	1.0017	0.983794	1	3520	3342	4602	3591	4417	4221	2041	2792	3935	3961	3531	4454	3494
csrA	NC_007146	928855	928664	-11.9831	1.13668	0.130778	0.442753	-11.9577	-1.05911	0.477427	1	-11.9276	-1.01672	0.884321	1	4023	3991	5021	4116	4773	4795	2475	3315	4440	4465	3996	4794	4060
ompP1	NC_007146	491079	492455	-7.44013	1.13683	0.12648	0.433846	-7.40024	-1.03836	0.638324	1	-7.3671	1.00694	0.945343	1	94676	91077	118449	96388	117514	104257	58375	79070	104468	107018	100767	112698	93408
NTHI2017	NC_007146	1872893	1872528	-11.996	1.13686	0.130744	0.442753	-12.0363	-1.16051	0.0657611	0.541826	-11.9258	1.00321	0.972884	1	3960	3839	5163	3877	5801	4290	2283	2979	4092	3989	3629	5941	3557
rnd	NC_007146	480954	482096	-13.8429	1.1373	0.141359	0.464786	-13.8048	-1.04123	0.636283	1	-13.805	-1.04067	0.728914	1	1082	1086	1434	1162	1371	1365	612	969	1294	1151	1099	1251	1103
NTHI0781	NC_007146	735321	735139	-16.3767	1.13875	0.194926	0.556814	-16.3933	-1.1244	0.233414	0.979071	-16.3669	-1.08284	0.529888	1	182	176	267	194	217	248	113	147	197	204	188	228	160
atpE	NC_007146	575368	575114	-10.1022	1.13885	0.122048	0.422178	-10.0579	-1.03394	0.677471	1	-10.1152	-1.12158	0.297322	1	14438	14264	19500	15997	16777	15910	10005	12627	17280	16212	14458	15491	13011
glgC	NC_007146	1658067	1656733	-13.9703	1.13898	0.141447	0.464786	-13.8471	1.0783	0.352217	1	-13.7014	1.32012	0.011796	0.251983	1199	900	1168	1062	1708	916	513	937	1393	1199	1457	1599	1300
NTHI0787	NC_007146	744128	743808	-15.4692	1.13977	0.16491	0.503901	-15.4654	-1.09441	0.320659	1	-15.3958	1.00621	0.95847	1	376	345	440	378	468	396	211	280	385	393	291	512	377
lgtC	NC_007146	352415	351477	-15.1539	1.13997	0.161777	0.501286	-15.2163	-1.19983	0.0425031	0.421826	-15.0924	-1.0016	0.996677	1	341	496	620	331	530	773	213	302	389	514	306	616	524
Pro_tRNA	#N/A	#N/A	#N/A	-14.091	1.14012	0.137316	0.457254	-14.0935	-1.10408	0.244315	0.979702	-14.1346	-1.16603	0.175996	1	994	818	1223	985	1079	1263	489	767	1044	904	935	961	709
ompP2	NC_007146	216249	217346	-4.91762	1.14032	0.117535	0.411067	-4.87095	-1.03191	0.695162	1	-4.88358	-1.0521	0.64555	1	521404	537858	687254	561669	728391	556335	329381	422261	666015	604536	524280	661405	487470
sRNA_158	NC_007146	1144910	1145181	-14.4127	1.1408	0.139401	0.460489	-14.4435	-1.14897	0.104832	0.705326	-14.3623	-1.024	0.842668	1	695	735	1000	668	927	1043	412	563	816	716	766	971	645
panF	NC_007146	1090344	1091798	-9.95914	1.14094	0.117028	0.410005	-9.94375	-1.07788	0.348978	1	-9.91794	-1.04072	0.719048	1	16295	15845	20897	16808	20320	19583	9603	13542	17733	17570	16394	20044	14878
pta	NC_007146	1303898	1301763	-9.06859	1.14095	0.116525	0.409605	-9.04957	-1.07243	0.381825	1	-9.05324	-1.07862	0.492209	1	30018	29828	38387	32892	34615	36830	18043	24895	34343	31865	30295	34014	27271
ppiB	NC_007146	86653	87162	-11.3935	1.14171	0.11671	0.409605	-11.3103	1.01838	0.817524	1	-11.3024	1.02845	0.794037	1	5868	5907	7873	6405	7404	6940	3672	5225	7213	7490	6662	7355	6242
NTHI0485	NC_007146	457595	458767	-12.3908	1.14198	0.118997	0.414738	-12.3289	-1.01135	0.892608	1	-12.3314	-1.01516	0.896263	1	3163	2930	3694	3192	3550	3752	1780	2534	3528	3632	3267	3423	3016
tbpA	NC_007146	1131721	1132719	-10.9647	1.14287	0.11344	0.403054	-10.9392	-1.06469	0.435724	1	-10.865	1.04028	0.714039	1	8396	7712	10259	8196	10506	9691	4742	6842	9009	8797	8596	10983	8124
NTHI0444	NC_007146	423111	423698	-14.5194	1.14398	0.130138	0.442074	-14.5043	-1.08101	0.361233	1	-14.4929	-1.06463	0.585053	1	637	701	912	721	794	858	423	555	827	689	649	813	662
acpP	NC_007146	233313	233083	-8.95547	1.14574	0.105298	0.380168	-8.93494	-1.07477	0.366956	1	-8.94073	-1.08438	0.461993	1	33511	31104	41439	35247	35797	39537	20846	27453	35479	35452	33397	36174	29145
radC	NC_007146	1071671	1070967	-17.5054	1.14662	0.256394	0.653318	-17.5832	-1.23209	0.0777284	0.59483	-17.5728	-1.21297	0.166706	1	96	83	103	93	95	115	51	56	87	87	81	95	60
NTHI1025	NC_007146	971054	971356	-13.6118	1.14681	0.114551	0.406284	-13.6271	-1.13052	0.139414	0.803232	-13.6082	-1.10103	0.391845	1	1328	1243	1630	1366	1522	1639	756	1018	1412	1285	1171	1554	1142
NTHI1471	NC_007146	1398986	1399555	-12.6743	1.1472	0.107726	0.385474	-12.7108	-1.16422	0.0624088	0.536937	-12.6549	-1.0768	0.5065	1	2538	2320	3206	2519	2661	3452	1465	2137	2309	2396	2496	2959	2117
recQ	NC_007146	848755	850614	-12.3734	1.14854	0.103989	0.379123	-12.3436	-1.06361	0.448483	1	-12.3514	-1.07515	0.51503	1	3217	2909	3760	3252	3686	3827	1748	2505	3448	3386	3016	3319	2965
topB2	NC_007146	101746	103806	-16.2586	1.14859	0.160199	0.498701	-16.212	-1.03864	0.699565	1	-16.2427	-1.08676	0.499702	1	196	193	286	208	245	248	135	186	253	205	193	272	164
sRNA_10a	NC_007146	103471	103623	-18.7714	1.15046	0.363971	0.76367	-18.7371	-1.05912	0.790468	1	-18.9955	-1.50944	0.0223994	0.408159	34	32	52	43	52	34	19	31	49	31	25	37	17
dsbC	NC_007146	1313427	1314116	-11.8541	1.15104	0.096873	0.361432	-11.8148	-1.05207	0.529806	1	-11.821	-1.06188	0.588493	1	4333	4350	5489	4484	5323	5327	2687	3571	4898	5098	4109	5245	4206
sRNA_178	NC_007146	1314141	1314354	-10.801	1.15147	0.0944093	0.354873	-10.7542	-1.04127	0.616546	1	-10.784	-1.0852	0.459125	1	9183	8166	12272	10656	10080	11638	4964	8775	9952	9339	10658	9466	7370
luxS	NC_007146	579253	579756	-12.8151	1.15256	0.0971531	0.361805	-12.7925	-1.07801	0.358419	1	-12.777	-1.05504	0.632309	1	2208	2160	2935	2228	2914	2807	1298	1798	2667	2337	2137	2899	2004
hfq	NC_007146	500883	500608	-11.6805	1.15275	0.0931981	0.351261	-11.6521	-1.06964	0.403706	1	-11.6085	-1.007	0.953987	1	4888	4829	6277	4514	6650	6211	2921	3606	6071	5485	4772	6609	4800
uraA	NC_007146	1786895	1788139	-13.6363	1.15366	0.0999308	0.368736	-13.5208	1.05405	0.518046	1	-13.5121	1.06686	0.556303	1	1261	1264	1590	1320	1605	1547	746	1191	1507	1670	1493	1603	1364
arsC	NC_007146	329364	329014	-14.2289	1.1545	0.104067	0.379123	-14.2466	-1.14178	0.118521	0.742609	-14.1975	-1.06489	0.582251	1	855	787	1096	841	997	1155	478	679	886	836	748	1153	724
NTHI0618	NC_007146	577877	577500	-15.1628	1.15475	0.115384	0.408103	-15.2028	-1.17793	0.0642373	0.538894	-15.1289	-1.06404	0.595424	1	443	401	593	437	547	540	276	339	427	454	397	554	419
NTHI0162	NC_007146	144151	145404	-12.9686	1.15516	0.0926801	0.350474	-12.9869	-1.14337	0.102143	0.689551	-12.9101	-1.02737	0.812557	1	1954	1963	2642	2069	2461	2632	1155	1630	2004	2110	1852	2651	1991
fadR	NC_007146	516106	515381	-12.9615	1.15583	0.0915843	0.348159	-12.9519	-1.10066	0.242247	0.979326	-12.9262	-1.06105	0.597631	1	1991	1953	2644	2055	2487	2726	1125	1601	2224	2201	1999	2335	1962
upp	NC_007146	1786165	1786791	-12.2345	1.15695	0.0861832	0.332657	-12.1305	1.03456	0.670642	1	-12.119	1.05041	0.650615	1	3288	3259	4345	3439	4101	4129	2063	3034	4103	4224	3724	4089	3787
NTHI1053	NC_007146	1000571	1002138	-14.0352	1.15751	0.0963196	0.360035	-14.0555	-1.14889	0.100169	0.683084	-14.007	-1.07194	0.542786	1	927	945	1255	957	1162	1340	531	774	908	1051	888	1146	931
lpsA	NC_007146	893898	894746	-11.8493	1.15768	0.0841977	0.329462	-11.8656	-1.14241	0.0994162	0.683084	-11.8358	-1.09535	0.410855	1	4546	4088	5568	4446	5066	6099	2487	3537	4500	4466	4000	5581	3702
NTHI0512	NC_007146	484007	482139	-12.4536	1.15821	0.0847	0.329462	-12.4523	-1.11546	0.178664	0.881154	-12.4653	-1.13543	0.252548	1	2882	2841	3599	2922	3266	3918	1723	2389	3009	3026	2806	2906	2645
NTHI0720	NC_007146	672741	672484	-13.7897	1.15878	0.0907646	0.346352	-13.8044	-1.14112	0.113698	0.729104	-13.7597	-1.07176	0.540385	1	1049	1147	1514	1263	1275	1505	655	899	1145	1226	1119	1328	1072
NTHI1724	NC_007146	1585236	1585994	-17.911	1.1613	0.222373	0.601064	-17.5958	1.38153	0.00642156	0.104677	-17.7972	1.04554	0.76045	1	66	51	97	62	84	82	41	70	110	118	74	77	75
NTHI0936	NC_007146	902956	903903	-14.2452	1.16196	0.0882409	0.33865	-14.2681	-1.15768	0.0825184	0.610514	-14.1695	-1.01072	0.928377	1	890	756	1046	809	1063	1008	529	632	824	902	821	1181	744
pstB	NC_007146	1619907	1620674	-9.50193	1.16294	0.0725565	0.29477	-9.4797	-1.08833	0.289905	1	-9.48878	-1.10317	0.372512	1	21623	21336	29385	24409	27202	26521	13482	19216	23410	24247	21801	25244	19946
NTHI1883	NC_007146	1722335	1721829	-18.509	1.16305	0.327509	0.72866	-18.4508	-1.03593	0.879135	1	-18.4224	1.01153	0.972048	1	38	39	64	36	62	58	23	37	52	48	35	65	45
hisH	NC_007146	565302	565901	-13.1124	1.16308	0.0788332	0.313	-13.082	-1.07642	0.370892	1	-13.0075	1.02968	0.786621	1	1726	1767	2435	1733	2656	2118	1070	1500	1942	2121	1995	2129	2072
NTHI1201	NC_007146	1146448	1145099	-11.501	1.1632	0.073822	0.299307	-11.5244	-1.15957	0.0661226	0.541826	-11.47	-1.07557	0.510213	1	5542	5367	7139	5803	6618	7154	3363	4537	5730	5427	5196	7753	4396
sRNA_227	NC_007146	1666845	1666995	-16.7318	1.16329	0.15774	0.495088	-16.6881	-1.05676	0.602905	1	-16.7122	-1.08723	0.531229	1	154	135	192	123	184	222	85	116	184	162	148	149	152
NTHI0881	NC_007146	845041	845601	-12.7994	1.16338	0.076712	0.307307	-12.7502	-1.04873	0.559749	1	-12.7533	-1.05392	0.638605	1	2247	2197	2890	2449	2699	2783	1379	1793	2720	2613	2124	2814	2200
lex2B	NC_007146	883786	884529	-13.3722	1.16425	0.0785445	0.312778	-13.386	-1.14505	0.10151	0.68759	-13.3686	-1.11607	0.327776	1	1501	1458	1978	1586	1762	2131	847	1231	1513	1610	1318	1677	1516
NTHI1721	NC_007146	1583839	1584027	-18.9091	1.1648	0.410796	0.803906	-18.8355	-1.01588	1.02863	1	-18.8837	-1.07368	0.776073	1	31	35	40	34	40	49	13	28	38	40	33	42	26
lppB	NC_007146	780592	781809	-11.3594	1.16491	0.0709426	0.290561	-11.3277	-1.07595	0.363067	1	-11.2921	-1.0248	0.82767	1	6190	5871	7824	6248	8145	7441	3630	4765	7057	7035	6373	7400	6119
NTHI2045	NC_007146	1898392	1898159	-15.3072	1.16526	0.100128	0.368787	-15.2117	1.01466	0.851285	1	-15.131	1.13803	0.254104	1	339	393	568	444	509	489	215	381	387	555	438	478	572
sxy	NC_007146	685321	684668	-13.177	1.1655	0.0759071	0.304689	-13.2724	-1.28389	0.00247664	0.0443363	-13.1155	-1.03111	0.788396	1	1810	1630	2196	1702	2290	2393	926	1295	1584	1559	1585	2710	1385
NTHI0164	NC_007146	147524	148366	-15.6039	1.16633	0.105123	0.380168	-15.6828	-1.25554	0.0137624	0.180078	-15.6693	-1.22925	0.0824162	0.899412	327	315	405	297	377	474	192	241	305	300	283	372	225
efp	NC_007146	424615	424049	-10.5292	1.16639	0.0676596	0.278818	-10.4618	-1.0254	0.755738	1	-10.4835	-1.05798	0.610274	1	11069	10850	13258	12010	12665	12915	7027	9623	12928	12439	11529	12107	10593
recA	NC_007146	685693	686757	-10.7812	1.16662	0.0676272	0.278818	-10.7183	-1.0319	0.697286	1	-10.6592	1.05119	0.643908	1	8906	9115	11625	9305	12260	11115	5398	7680	10660	10964	9490	12824	9789
pmi	NC_007146	1874028	1873008	-15.3877	1.16679	0.0946261	0.355024	-15.386	-1.12289	0.191564	0.897937	-15.3929	-1.13543	0.278182	1	345	374	503	360	438	496	247	285	440	380	360	412	330
sRNA_40	NC_007146	421481	421645	-14.7382	1.16761	0.0888634	0.340389	-14.8203	-1.26286	0.00750527	0.118176	-14.801	-1.2225	0.0821155	0.899412	584	589	732	568	706	916	294	409	589	542	555	631	421
thrA	NC_007146	153740	151293	-9.89643	1.16843	0.0643041	0.269408	-9.8457	-1.05139	0.532149	1	-9.72007	1.13022	0.258855	1	17262	15596	21996	17024	25762	17925	9934	14810	18108	19985	19534	25341	18968
argF	NC_007146	688898	689902	-9.99327	1.16844	0.0642764	0.269408	-9.9121	-1.00803	0.923145	1	-9.80118	1.15473	0.184739	1	15543	14980	20814	16289	22437	16577	9997	14511	17634	19434	18819	23466	18619
Lys_tRNA	#N/A	#N/A	#N/A	-13.653	1.16883	0.0716173	0.292135	-13.6467	-1.11817	0.175768	0.874213	-13.6252	-1.08741	0.454675	1	1153	1328	1557	1341	1502	1452	824	960	1378	1361	1216	1513	1115
Ala_tRNA	#N/A	#N/A	#N/A	-14.3772	1.16982	0.0739954	0.299406	-14.3716	-1.12016	0.175317	0.874213	-14.3231	-1.05196	0.653771	1	738	725	993	764	976	792	544	583	802	850	802	866	732
NTHI0333	NC_007146	321138	320692	-16.7639	1.17047	0.140365	0.462743	-16.7825	-1.15882	0.153632	0.83091	-16.7265	-1.06962	0.607415	1	143	133	194	149	157	208	85	105	152	156	139	177	135
gst	NC_007146	185086	185715	-12.8988	1.1737	0.0613582	0.26087	-12.8423	-1.04761	0.570274	1	-12.8201	-1.01688	0.884596	1	2081	1974	2784	2303	2733	2441	1278	1749	2532	2389	2147	2687	2102
NTHI0584	NC_007146	544179	544051	-15.6682	1.17551	0.086585	0.333568	-15.6805	-1.15386	0.121003	0.749655	-15.6316	-1.07769	0.532213	1	305	284	414	326	358	408	189	251	320	313	315	376	270
NTHI1631	NC_007146	1517732	1516710	-13.6702	1.17579	0.0630882	0.265419	-13.5852	-1.00885	0.925454	1	-13.5067	1.10549	0.36211	1	1171	1255	1559	1280	1826	1409	687	1045	1483	1539	1313	2009	1275
metQ	NC_007146	836304	835483	-9.50802	1.17655	0.0531472	0.232852	-9.46828	-1.07478	0.367237	1	-9.44467	-1.04128	0.715114	1	22697	21183	27350	23066	27097	26550	14382	19369	23760	24735	22839	26841	21403
NTHI1987	NC_007146	1841896	1841231	-10.1735	1.17739	0.0524419	0.231273	-10.1524	-1.1036	0.21836	0.937514	-10.1157	-1.04943	0.663073	1	13406	14178	17301	13578	18941	17405	8355	11483	15552	14763	13019	18960	12729
atoD	NC_007146	902750	902097	-16.4624	1.17788	0.119952	0.417341	-16.4823	-1.16996	0.127111	0.768494	-16.4033	-1.04203	0.762637	1	179	163	235	187	285	188	92	136	180	189	162	241	170
arcC	NC_007146	689912	690844	-10.2703	1.17926	0.0501613	0.223168	-10.2005	-1.03367	0.680617	1	-10.0816	1.13808	0.233216	1	12925	12223	17008	13948	18732	12868	8440	12035	14129	15454	15236	19684	14928
NTHI0927	NC_007146	895277	894795	-13.1838	1.17948	0.055027	0.23849	-13.1804	-1.13305	0.128374	0.770631	-13.1332	-1.06137	0.595586	1	1712	1664	2206	1800	2186	2194	1037	1381	1794	1885	1615	2187	1668
ruvB	NC_007146	413613	412606	-12.6632	1.1798	0.0529321	0.232852	-12.5824	-1.01792	0.830979	1	-12.61	-1.05809	0.613496	1	2443	2409	3151	2680	3163	3063	1464	2115	3029	2962	2483	2932	2437
atoB	NC_007146	900060	898879	-14.5674	1.18088	0.061632	0.261477	-14.5413	-1.09941	0.267431	0.99718	-14.4605	1.01611	0.88755	1	638	615	896	672	928	737	420	536	744	722	676	934	658
NTHI1214	NC_007146	1157070	1157411	-13.3602	1.18145	0.0533502	0.233233	-13.3015	-1.05113	0.546117	1	-13.298	-1.04682	0.684862	1	1470	1563	1886	1662	1943	1828	938	1293	1809	1735	1593	1874	1442
trpR	NC_007146	946620	946925	-13.8748	1.18262	0.0544869	0.237171	-13.8626	-1.12221	0.16643	0.85932	-13.8914	-1.16789	0.168181	1	1067	1002	1390	1119	1328	1369	651	805	1229	1150	926	1284	881
hupA	NC_007146	520728	520318	-9.12949	1.18275	0.0458502	0.206737	-9.09175	-1.08335	0.316572	1	-9.08097	-1.06814	0.550037	1	28605	27800	36082	30370	36200	35237	17794	23998	32605	31449	28639	36469	25522
NTHI1391	NC_007146	1322239	1320641	-8.974	1.18399	0.044473	0.20143	-8.8365	1.05872	0.469718	1	-8.82326	1.07669	0.494408	1	27970	31728	44126	35566	41656	35853	20013	33715	38238	39715	39087	40757	35626
NTHI1474_1	NC_007146	1402061	1401564	-13.3239	1.18417	0.0502711	0.223168	-13.3177	-1.1328	0.131421	0.779586	-13.3197	-1.13465	0.259252	1	1528	1534	1991	1693	1834	2172	890	1345	1665	1566	1396	1800	1446
sRNA_28	NC_007146	235486	235721	-12.2593	1.18445	0.0466124	0.209235	-12.2009	-1.05401	0.518085	1	-12.2365	-1.10733	0.35793	1	3442	3098	3993	3743	3698	4326	1936	2987	3894	3415	3535	3690	2739
NTHI1722	NC_007146	1584076	1584516	-18.5899	1.18574	0.294709	0.702204	-18.466	1.03591	0.701976	1	-18.6103	-1.16423	0.406174	1	35	37	60	60	67	31	14	43	47	50	43	43	31
aspC2	NC_007146	1211548	1210376	-17.5632	1.1858	0.16502	0.503901	-17.666	-1.31993	0.0219873	0.257804	-17.5094	-1.05565	0.726255	1	88	71	109	89	96	119	44	49	84	77	79	107	78
NTHI0443	NC_007146	421726	423078	-11.9507	1.18635	0.044031	0.200331	-11.9452	-1.13626	0.11382	0.729104	-11.8908	-1.05384	0.637399	1	3874	3977	5247	4087	5427	5182	2395	3013	4481	4468	3799	5509	3724
NTHI1443	NC_007146	1365666	1366619	-14.6085	1.18736	0.053617	0.233891	-14.5419	-1.04491	0.609014	1	-14.464	1.0641	0.582059	1	621	611	846	635	870	743	426	590	661	792	730	826	744
thrC	NC_007146	150293	149016	-10.9021	1.1891	0.0401101	0.188022	-10.8631	-1.08751	0.296181	1	-10.8605	-1.08505	0.459895	1	8184	7973	10932	8480	12603	9291	5048	6944	9051	9773	8115	9676	8265
fis	NC_007146	1094834	1095133	-11.6181	1.18955	0.0403104	0.188521	-11.5137	1.00684	0.929824	1	-11.5679	-1.07059	0.538275	1	5160	4886	6381	5327	5961	6954	3136	4417	6386	6433	5689	4998	5279
NTHI0486	NC_007146	458867	459406	-14.1702	1.1897	0.0483361	0.21649	-14.1075	-1.0525	0.542472	1	-14.1736	-1.15337	0.208049	1	886	821	1096	899	1055	1153	538	680	1073	1027	818	921	802
ruvA	NC_007146	414235	413621	-12.9397	1.19014	0.0423144	0.194279	-12.9025	-1.09078	0.288391	1	-12.8904	-1.07244	0.53164	1	2014	1976	2588	2147	2539	2683	1222	1691	2257	2309	2021	2389	2010
atpB	NC_007146	576212	575424	-10.7034	1.19114	0.0380017	0.179393	-10.666	-1.09152	0.274604	0.99718	-10.6879	-1.12573	0.282546	1	9566	9363	12012	9936	11364	12515	6248	7780	11164	10586	9359	11050	8496
sRNA_212	NC_007146	1577543	1577818	-13.4857	1.19155	0.0420454	0.19393	-13.4295	-1.06372	0.452175	1	-13.5132	-1.19696	0.107717	1	1460	1283	1759	1575	1516	1719	958	1282	1690	1398	1425	1532	1009
NTHI0093	NC_007146	87166	87597	-11.831	1.19356	0.0368434	0.174745	-11.7681	-1.05558	0.503295	1	-11.7663	-1.05313	0.641401	1	4275	4360	5514	4651	5286	5820	2718	3749	5146	5075	4512	5400	4234
NTHI0436	NC_007146	418149	418667	-11.6553	1.19546	0.0349879	0.168327	-11.621	-1.09985	0.237541	0.979326	-11.6238	-1.10362	0.372624	1	4811	4781	6426	5025	5829	7057	3023	3959	5799	5428	4789	5775	4678
sRNA_6	NC_007146	87634	87738	-15.2058	1.19618	0.0507061	0.224604	-15.1597	-1.08265	0.362881	1	-15.1782	-1.11322	0.354917	1	424	427	507	429	511	540	287	347	500	468	428	499	367
NTHI1146	NC_007146	1090090	1090347	-12.4331	1.19662	0.0352692	0.169275	-12.4233	-1.13899	0.109341	0.711091	-12.3713	-1.05927	0.60573	1	2754	2942	3607	3035	3618	3959	1680	2368	2982	3169	2848	3771	2681
NTHI0684	NC_007146	644046	643858	-13.6835	1.19833	0.0367965	0.174745	-13.6028	-1.03431	0.679789	1	-13.6022	-1.03604	0.754693	1	1144	1227	1543	1215	1735	1308	831	954	1575	1456	1281	1346	1343
prlC	NC_007146	291711	293756	-10.2195	1.19974	0.0306463	0.150684	-10.1179	-1.00582	0.945632	1	-10.1007	1.01745	0.870029	1	14843	12288	15795	15871	17060	16281	7794	12592	15814	16361	14761	17406	14238
thrB	NC_007146	151280	150336	-11.3288	1.19988	0.0311689	0.15288	-11.2811	-1.08408	0.3164	1	-11.2265	-1.00599	0.961449	1	6005	5867	8219	6491	9413	7141	3579	5426	6703	7124	6445	8177	6425
NTHI0616	NC_007146	576623	576249	-13.157	1.20022	0.0338819	0.16379	-13.1012	-1.07201	0.398977	1	-13.0746	-1.0324	0.779403	1	1670	1679	2305	1861	2151	2405	1025	1509	1976	2008	1823	2132	1803
fucR	NC_007146	830147	829398	-14.8028	1.20186	0.0420144	0.19393	-14.8536	-1.24466	0.0122339	0.173573	-14.7289	-1.04421	0.71386	1	534	529	744	588	697	787	315	436	526	546	519	794	519
NTHI1628	NC_007146	1514443	1515453	-14.2036	1.20199	0.036566	0.174252	-14.1905	-1.13916	0.123394	0.75891	-14.1507	-1.07812	0.509178	1	770	845	1120	906	1068	1084	525	728	843	923	841	938	886
aceE	NC_007146	1777287	1779947	-6.8991	1.20267	0.0279978	0.139711	-6.82451	-1.04704	0.565457	1	-6.72612	1.09255	0.413204	1	130111	128846	172476	148444	176179	145925	90195	124366	147025	157823	169995	169612	157277
NTHI0539	NC_007146	505402	505614	-14.6236	1.20408	0.0374783	0.177339	-14.5836	-1.09912	0.270364	0.99718	-14.6054	-1.1327	0.276392	1	623	603	812	662	733	873	402	539	677	724	673	664	564
phoR	NC_007146	1621463	1622740	-12.7772	1.20424	0.0296874	0.146327	-12.7594	-1.1336	0.124678	0.764463	-12.7761	-1.15924	0.184366	1	1964	2196	3237	2402	2679	3238	1357	1962	2221	2559	2174	2158	2309
fnr	NC_007146	1575732	1574959	-13.2276	1.20647	0.0293508	0.145379	-13.1672	-1.07071	0.404836	1	-13.1223	-1.00616	0.961266	1	2039	1387	1883	1757	2008	2241	1044	1337	2051	1891	1768	2071	1800
NTHI1953	NC_007146	1798785	1798895	-17.4801	1.20816	0.112213	0.399397	-17.4381	-1.0999	0.435942	1	-17.3561	1.01917	0.904066	1	83	97	99	100	112	104	54	83	87	97	100	124	81
hpt	NC_007146	1255019	1255558	-13.8755	1.20925	0.0294228	0.145379	-14.0238	-1.43363	1.86219e-05	0.000525872	-12.9896	2.9216	2.14293e-22	5.37875e-20	1040	1054	1310	1289	1331	1209	667	733	880	881	3860	3336	3356
NTHI0460	NC_007146	437441	437785	-10.8498	1.21136	0.0230643	0.118625	-10.8164	-1.11627	0.170465	0.865273	-10.7723	-1.0508	0.654736	1	8526	8358	10860	9805	10504	10931	5437	7468	8937	9753	8541	11464	8275
devB	NC_007146	644814	644116	-11.9936	1.21313	0.0228346	0.118047	-11.9306	-1.07293	0.383445	1	-11.9114	-1.04515	0.692091	1	3806	3813	4931	3625	5533	5046	2495	3106	4850	4486	3950	4647	4199
NTHI0209	NC_007146	201503	200997	-13.2831	1.21515	0.0236874	0.12121	-13.1764	-1.01153	0.891157	1	-13.1869	-1.0274	0.811853	1	1477	1674	1965	1801	1990	1964	1031	1416	1932	2036	1718	2003	1624
sRNA_148	NC_007146	1095752	1095861	-18.0018	1.21815	0.126853	0.433846	-17.936	-1.07284	0.63174	1	-18.0652	-1.28028	0.103617	1	48	59	89	63	74	85	37	65	57	69	47	67	49
gnd	NC_007146	643117	641663	-9.79101	1.21846	0.0188867	0.0999502	-9.66527	1.012	0.87854	1	-9.6185	1.07819	0.486689	1	17104	17171	23586	17852	23686	21374	12799	16030	22443	23740	23797	18855	23333
ilvY	NC_007146	755389	754511	-14.6091	1.21882	0.0271141	0.136225	-14.5342	-1.0603	0.495204	1	-14.5281	-1.05111	0.66728	1	620	653	761	691	804	836	395	523	806	726	720	735	627
lex2A	NC_007146	883476	883714	-14.8676	1.2189	0.0283147	0.140943	-14.8582	-1.16085	0.0859124	0.626541	-14.8708	-1.17948	0.152284	1	483	529	702	537	595	811	332	423	565	575	468	598	487
sRNA_10	NC_007146	100843	100952	-17.2006	1.22063	0.0856003	0.331125	-17.2053	-1.18581	0.133279	0.783649	-17.209	-1.18532	0.213595	1	107	115	114	101	130	162	61	87	121	95	101	122	84
sRNA_155	NC_007146	1131595	1131752	-13.3022	1.22083	0.0206745	0.107991	-13.2454	-1.08891	0.301087	1	-13.1949	-1.01478	0.900862	1	1538	1456	2079	1578	2140	2120	954	1268	1818	1870	1582	2128	1648
phoB	NC_007146	1620771	1621466	-10.8603	1.22115	0.0179021	0.0965179	-10.8242	-1.12098	0.154639	0.833471	-10.8531	-1.16757	0.159945	1	7937	8353	11255	9398	10427	11187	5501	7360	9363	9252	8218	9269	7766
sixA	NC_007146	1544370	1544864	-14.9017	1.22126	0.0254088	0.129033	-14.8533	-1.10162	0.259189	0.995409	-14.8519	-1.10557	0.378934	1	481	505	687	571	597	610	395	505	538	550	554	561	505
merP	NC_007146	390764	389976	-10.2824	1.22197	0.0173607	0.0946133	-10.1862	-1.0319	0.696191	1	-10.241	-1.11395	0.327329	1	13204	12247	15327	14127	15264	16847	8233	10888	16390	15156	13055	13438	12882
NTHI1444	NC_007146	1366609	1367325	-15.0332	1.22217	0.0269759	0.135961	-15.0144	-1.14886	0.109944	0.711091	-14.9542	-1.06086	0.606883	1	457	494	562	521	603	544	337	394	486	527	458	617	473
sRNA_108	NC_007146	781960	782147	-18.0761	1.22294	0.120892	0.419887	-18.1423	-1.29288	0.0540531	0.485993	-18.0597	-1.15152	0.352306	1	50	50	86	54	65	90	37	40	50	62	46	78	49
sRNA_45a	NC_007146	482142	482307	-14.5455	1.22379	0.0229481	0.11833	-14.5493	-1.1868	0.0447359	0.433312	-14.5593	-1.20532	0.100885	1	684	645	793	678	718	946	468	585	680	633	661	702	544
dapF	NC_007146	877214	878038	-11.9308	1.22495	0.0168618	0.0923314	-11.8032	1.00954	0.902038	1	-11.7889	1.02958	0.786079	1	3904	4050	5078	4461	5598	5186	2401	3667	5297	5142	4322	5658	4521
nadN	NC_007146	282233	284044	-9.29647	1.22823	0.014553	0.0812944	-9.17668	-1.00404	0.962812	1	-9.13406	1.05561	0.615963	1	24359	23708	33149	28794	32663	31380	15863	25230	29403	31104	31063	32849	28301
NTHI1914	NC_007146	1757064	1757684	-14.9282	1.22826	0.0234969	0.120542	-14.844	-1.05452	0.543233	1	-14.7934	1.01775	0.877129	1	515	501	609	535	618	713	323	436	643	580	510	746	545
sRNA_172	NC_007146	1276333	1276547	-11.5159	1.22896	0.0148887	0.0829398	-11.4227	-1.0421	0.612645	1	-11.4806	-1.12906	0.272256	1	5548	4303	7743	7536	6022	7176	2884	5872	5436	6246	7258	4784	4502
NTHI0882	NC_007146	845605	846045	-13.3825	1.22981	0.0165681	0.0914728	-13.3129	-1.07753	0.364261	1	-13.3257	-1.09657	0.410219	1	1482	1421	1854	1494	1863	2092	951	1232	1868	1649	1480	1836	1392
sRNA_36	NC_007146	321169	321298	-17.4662	1.23032	0.09121	0.347393	-17.4898	-1.22806	0.0915853	0.642058	-17.4357	-1.1217	0.449258	1	98	66	118	75	97	172	39	58	108	80	85	102	82
NTHI1887	NC_007146	1725176	1724361	-18.7583	1.2307	0.197077	0.558987	-18.7389	-1.15697	0.393612	1	-18.7661	-1.19206	0.348752	1	37	29	49	40	56	41	18	31	36	39	27	46	31
Asn_tRNA	#N/A	#N/A	#N/A	-14.8332	1.23309	0.018877	0.0999502	-14.8223	-1.17135	0.0640855	0.538894	-14.8265	-1.18293	0.141493	1	618	430	696	539	567	764	418	436	596	562	613	531	451
recX	NC_007146	686836	687294	-13.374	1.23328	0.015062	0.0836732	-13.3081	-1.08629	0.313534	1	-13.2723	-1.03464	0.762927	1	1447	1462	1870	1569	1958	1898	994	1251	1718	1772	1512	2013	1508
glmS	NC_007146	520205	518373	-10.9137	1.23443	0.0126173	0.0716764	-10.7741	1.01855	0.815016	1	-10.7883	-1.00264	0.985201	1	8151	7909	10215	9564	10676	9885	5291	7981	10448	10354	9732	9769	8929
NTHI0544	NC_007146	509629	509528	-17.3908	1.23459	0.0589867	0.252926	-17.4292	-1.25535	0.0455781	0.437245	-17.3638	-1.15071	0.303127	1	79	83	136	92	104	133	66	74	93	85	96	101	82
NTHI0851	NC_007146	801551	801943	-11.0172	1.23757	0.011627	0.0668056	-10.9292	-1.05736	0.48801	1	-10.8871	1.00188	0.982376	1	7637	7072	9790	8264	10467	9649	4814	6755	9249	8947	8090	10964	7758
sRNA_250	NC_007146	1874071	1874327	-14.9413	1.23812	0.0178425	0.0964551	-14.9696	-1.24214	0.012671	0.17402	-14.9808	-1.26376	0.0422013	0.600995	477	486	651	484	613	704	356	393	535	467	456	549	389
NTHI0635	NC_007146	593772	594323	-12.7414	1.23863	0.0123928	0.0706002	-12.6676	-1.07904	0.350317	1	-12.6369	-1.03393	0.767391	1	2413	2232	2709	2444	2926	3224	1449	1884	2831	2721	2502	2809	2473
Met_tRNA	#N/A	#N/A	#N/A	-15.4479	1.23875	0.0199975	0.105	-15.4203	-1.14969	0.115833	0.737285	-15.4028	-1.12733	0.304192	1	394	277	468	386	378	477	264	308	390	361	439	328	325
gcvA	NC_007146	1293138	1294031	-12.4859	1.23993	0.0117416	0.0672717	-12.4337	-1.11288	0.188531	0.890818	-12.4172	-1.08666	0.455042	1	2745	2642	3431	2943	3467	4039	1628	2341	3142	3083	2711	3517	2653
Ser_tRNA	#N/A	#N/A	#N/A	-16.02	1.24009	0.0268964	0.135901	-15.9231	-1.04582	0.625335	1	-15.9394	-1.06991	0.575934	1	217	235	312	224	287	356	161	197	339	254	255	264	255
NTHI0201_1	NC_007146	186023	185727	-15.1146	1.2424	0.0175287	0.0950142	-14.9802	1.0047	0.948173	1	-14.9794	1.00697	0.94788	1	424	391	624	502	601	572	271	445	544	556	491	584	493
zwf	NC_007146	646441	644957	-10.2512	1.24324	0.00979254	0.0576677	-10.1799	-1.08737	0.295347	1	-10.1034	1.02106	0.844763	1	12317	12784	16395	12582	20177	14961	8708	10024	16203	15475	13772	17542	15047
NTHI0363	NC_007146	349621	350250	-12.8373	1.24469	0.0106102	0.0618464	-12.7897	-1.12464	0.150489	0.826657	-12.7037	1.00228	0.979474	1	2029	2015	2904	2181	3079	2946	1297	1770	2404	2498	2029	3389	2218
atoA	NC_007146	902086	901421	-16.3505	1.24543	0.0325265	0.157616	-16.3383	-1.18349	0.0995848	0.683084	-16.1798	1.06046	0.616915	1	192	174	239	202	332	206	99	170	187	194	210	304	191
NTHI0236	NC_007146	228076	228510	-14.7052	1.24604	0.0144685	0.0810479	-14.6276	-1.08	0.376888	1	-14.6316	-1.08475	0.482049	1	577	573	740	664	801	772	356	523	733	643	650	680	578
NTHI1717	NC_007146	1580634	1580413	-12.1604	1.24604	0.00961171	0.0568504	-12.0444	-1.02418	0.767464	1	-12.089	-1.09169	0.428252	1	3275	3253	4554	3905	4611	3934	2415	2944	4629	4193	3540	4136	3418
sRNA_171	NC_007146	1257865	1258010	-15.1192	1.24662	0.0141731	0.0798378	-15.1238	-1.20921	0.0287015	0.312753	-15.1542	-1.27419	0.0351792	0.53515	494	391	529	466	447	542	396	429	425	400	496	408	322
sodA	NC_007146	1191807	1191160	-10.3779	1.24885	0.00841656	0.0502246	-10.0889	1.23814	0.00696979	0.110908	-10.165	1.11228	0.326444	1	13178	11028	13376	13965	16939	13301	7621	12883	18219	20304	14186	17474	14720
NTHI0727	NC_007146	678387	678202	-18.601	1.25198	0.134056	0.450814	-18.4773	-1.01746	0.976225	1	-18.4459	1.02753	0.887022	1	32	42	53	40	48	59	26	45	48	42	55	46	42
NTHI0950	NC_007146	909479	910102	-15.5615	1.25203	0.0166025	0.0914728	-15.5452	-1.18124	0.0669807	0.541826	-15.4614	-1.051	0.676473	1	324	293	429	314	446	453	214	266	354	341	320	475	304
NTHI0340	NC_007146	328680	328384	-16.9509	1.25333	0.0362198	0.173012	-16.9281	-1.17114	0.141228	0.806728	-16.7915	1.02959	0.837025	1	113	120	166	129	152	173	87	116	116	136	158	166	128
NTHI1376	NC_007146	1305388	1305831	-13.8729	1.25334	0.00980724	0.0576677	-13.7886	-1.0764	0.380262	1	-13.7365	-1.00151	0.996406	1	1043	1025	1280	1174	1541	1279	643	922	1309	1176	1134	1525	1056
hisB	NC_007146	564148	565236	-12.2167	1.25693	0.00717075	0.0436981	-12.1541	-1.11253	0.187392	0.890818	-12.0801	-1.00565	0.963611	1	3181	3102	4320	3483	4911	3851	2243	2870	3596	3927	3611	4285	3721
sRNA_34	NC_007146	289488	289639	-11.561	1.25913	0.00650297	0.0399923	-11.6539	-1.38165	6.49085e-05	0.00160669	-11.635	-1.34474	0.00748203	0.183218	5768	4271	6629	5303	5469	8345	3558	3808	5169	4161	5519	5172	3081
NTHI0735	NC_007146	690949	692478	-11.2167	1.26131	0.00604863	0.0374271	-11.0991	-1.03429	0.676505	1	-11.0647	1.01262	0.904958	1	6504	6245	8361	7565	9190	7927	4364	6458	7855	8002	7782	8921	7046
NTHI0967	NC_007146	919626	919030	-14.9072	1.26184	0.0101206	0.0593371	-14.7926	-1.03878	0.660199	1	-14.7787	-1.02018	0.867645	1	490	509	632	561	687	652	345	452	669	612	540	648	587
hisC	NC_007146	562933	564036	-12.2608	1.26473	0.0057907	0.0362776	-12.1802	-1.0919	0.27739	1	-12.0881	1.03908	0.723379	1	3094	3022	4124	3436	4851	3739	2122	2738	3677	3918	3637	4456	3729
lexA	NC_007146	876442	877071	-11.3292	1.26513	0.00544959	0.0343546	-11.1857	-1.00089	0.994446	1	-11.1596	1.03519	0.748132	1	5729	5953	7836	6662	8416	7886	4000	5589	7946	7999	6596	8927	6984
NTHI0172	NC_007146	158449	157343	-14.9508	1.26712	0.0091272	0.0541439	-14.8408	-1.05029	0.584251	1	-14.7611	1.06445	0.5786	1	505	426	659	560	737	607	304	463	590	607	569	739	572
aphA	NC_007146	581407	580700	-13.1595	1.26724	0.0059432	0.0370024	-13.0588	-1.06336	0.455681	1	-13.0737	-1.08493	0.466409	1	1612	1721	2135	1982	2048	2513	1064	1557	2173	1950	1786	2028	1799
dtd	NC_007146	746546	746980	-13.8119	1.2708	0.00590986	0.0369091	-13.6998	-1.05007	0.557348	1	-13.6455	1.02562	0.817726	1	1032	1037	1420	1227	1508	1351	733	992	1349	1328	1301	1406	1274
tesB	NC_007146	84150	85010	-13.204	1.27208	0.00519753	0.0330767	-13.129	-1.10674	0.215872	0.937514	-13.0556	-1.00133	0.995611	1	1667	1583	2038	1994	2382	1896	1093	1394	2021	1905	1827	2283	1824
NTHI1562	NC_007146	1459583	1460251	-13.8509	1.27311	0.00526085	0.033374	-13.9424	-1.39393	6.68577e-05	0.00163475	-13.9451	-1.40674	0.00244206	0.0762174	1268	868	1228	985	961	1524	990	758	1173	751	1420	799	484
NTHI0339	NC_007146	328098	328250	-16.5132	1.27358	0.0196929	0.103671	-16.4437	-1.11707	0.297954	1	-16.3197	1.07312	0.549302	1	155	141	244	196	209	264	85	154	149	226	159	253	227
hisD	NC_007146	561581	562864	-11.8395	1.27427	0.0042945	0.0276802	-11.72	-1.04218	0.610003	1	-11.6489	1.0574	0.606703	1	4117	4022	5528	4735	6521	5026	2784	3918	5083	5533	5126	6020	5022
NTHI0786	NC_007146	743811	742780	-14.6536	1.2751	0.00686582	0.042095	-14.5759	-1.10519	0.250596	0.985188	-14.5915	-1.12735	0.296957	1	577	601	758	702	892	786	355	551	736	655	516	859	565
NTHI0767	NC_007146	723006	723662	-13.8273	1.278	0.00491166	0.0314565	-13.8066	-1.19832	0.0295541	0.31858	-13.7952	-1.17887	0.143356	1	1083	1042	1294	1014	1424	1624	728	820	1293	1087	1090	1224	961
NTHI0646	NC_007146	610999	610211	-12.4291	1.27933	0.00385163	0.0251481	-12.2708	1.00851	0.915063	1	-12.3088	-1.0472	0.679195	1	2596	2887	3550	3638	3585	3333	1960	2886	3701	3541	3420	3192	3071
NTHI1110	NC_007146	1057432	1058151	-17.9833	1.28024	0.0569677	0.245841	-17.9795	-1.22947	0.107662	0.711091	-17.8904	-1.08226	0.60769	1	57	47	90	47	100	83	40	41	63	71	51	83	66
sRNA_198	NC_007146	140253	1460342	-13.8622	1.28701	0.00356747	0.0233686	-13.9454	-1.39289	6.90853e-05	0.00166887	-13.9488	-1.40757	0.0023992	0.0762174	1257	857	1204	976	952	1517	997	751	1174	754	1420	794	481
folB	NC_007146	362380	362024	-15.0473	1.29699	0.00410046	0.0266001	-14.9044	-1.02647	0.756837	1	-14.882	1.00123	0.997409	1	467	404	596	471	667	562	349	435	585	590	547	616	510
sdaA	NC_007146	386337	384970	-11.3723	1.29835	0.00205314	0.0139488	-11.1885	1.02967	0.710576	1	-11.1776	1.04416	0.688779	1	5314	5870	7511	7666	7912	7280	3722	6592	7423	7534	8026	6905	7200
NTHI0647	NC_007146	612552	611008	-11.2334	1.30245	0.00179886	0.0124313	-11.079	-1.01473	0.858552	1	-11.1346	-1.09703	0.401826	1	5993	6299	8267	8367	8190	8497	4171	6463	8273	8151	7484	7108	6763
NTHI0606_1	NC_007146	568191	568343	-15.7658	1.30454	0.00544151	0.0343546	-15.703	-1.15414	0.122793	0.757538	-15.7183	-1.17565	0.180622	1	240	266	387	290	401	405	176	240	284	348	278	307	277
glgA	NC_007146	1656625	1655195	-13.1534	1.30542	0.0019838	0.0135234	-12.9373	1.07054	0.396809	1	-12.9012	1.12389	0.286225	1	2023	1389	1977	2074	2765	1864	1090	1869	2349	2358	2272	2464	2244
sRNA_189	NC_007146	1396982	1397087	-14.4515	1.30556	0.00293413	0.0196031	-14.4444	-1.24778	0.0101055	0.150086	-14.2924	-1.00444	0.985305	1	768	621	801	715	1006	1167	349	557	600	849	641	1103	781
mioC	NC_007146	746109	746549	-13.4184	1.30829	0.00187307	0.0128998	-13.2934	-1.06173	0.46672	1	-13.215	1.04829	0.667443	1	1398	1336	1768	1635	1989	1784	997	1350	1707	1768	1722	1882	1812
sRNA_32	NC_007146	287094	287460	-16.1964	1.30949	0.00604185	0.0374271	-16.1439	-1.17396	0.0914186	0.642058	-16.0448	-1.02497	0.849914	1	191	176	296	219	225	336	150	174	231	232	245	241	248
NTHI0342	NC_007146	328946	328737	-18.5219	1.30977	0.054866	0.238306	-18.4007	-1.06736	0.604248	1	-18.3679	-1.02521	0.87302	1	33	45	53	43	57	53	33	35	47	58	50	49	48
sRNA_53	NC_007146	546537	546773	-19.5603	1.31309	0.131893	0.44503	-19.4906	-1.14967	0.495267	1	-19.5962	-1.33206	0.190803	1	19	14	31	24	24	29	14	22	24	17	22	15	18
NTHI0302	NC_007146	281425	282210	-11.8197	1.31329	0.00132494	0.00941504	-11.6891	-1.05757	0.487685	1	-11.6691	-1.02925	0.796771	1	3950	4057	5675	4927	5418	6005	3034	4094	5167	5443	4885	5718	4686
NTHI1213	NC_007146	1156958	1156062	-14.3332	1.32263	0.0015722	0.0110937	-14.2389	-1.11985	0.178515	0.881154	-14.1745	-1.02497	0.831071	1	794	668	909	851	1013	1036	522	627	894	933	806	1104	798
hitC	NC_007146	163349	164404	-13.5173	1.32448	0.00118173	0.00847996	-13.3254	1.02072	0.800062	1	-13.3365	1.00443	0.96464	1	1279	1263	1634	1586	1795	1759	899	1379	1777	1755	1692	1517	1648
rbsD	NC_007146	587826	588245	-17.6024	1.32527	0.0182837	0.0979735	-17.3864	1.05558	0.65713	1	-17.3377	1.1255	0.396617	1	71	79	96	101	97	100	56	94	80	124	115	93	113
NTHI0742	NC_007146	703056	702649	-15.7037	1.32564	0.00300141	0.0199862	-15.6784	-1.23532	0.0215304	0.255435	-15.505	1.03073	0.796758	1	259	282	380	324	389	425	193	237	294	326	296	477	335
NTHI0726	NC_007146	678224	677787	-15.7333	1.33983	0.00190004	0.0130409	-15.6351	-1.12748	0.180719	0.88592	-15.5598	-1.02076	0.85607	1	247	249	409	294	356	408	229	253	313	359	309	428	302
NTHI1711	NC_007146	1576350	1576706	-17.977	1.34492	0.0180859	0.097248	-17.6345	1.239	0.0737994	0.571305	-17.8177	-1.04254	0.786376	1	39	62	89	75	89	69	43	77	96	100	63	82	69
NTHI0022	NC_007146	18430	18047	-11.4844	1.35437	0.000350621	0.00269122	-11.3732	-1.12023	0.158362	0.839987	-11.3232	-1.04477	0.693789	1	4870	5288	6772	6033	7406	8261	3510	4768	6525	6543	5686	8020	5668
NTHI0683	NC_007146	643775	643233	-13.3595	1.35632	0.000421294	0.00320885	-13.2726	-1.1601	0.0703605	0.551065	-13.2568	-1.13437	0.259138	1	1376	1438	1785	1412	1956	2383	1056	1221	1785	1701	1587	1654	1584
serC	NC_007146	1272291	1271203	-11.7915	1.3624	0.000275726	0.00214917	-11.7246	-1.19854	0.0248245	0.281205	-11.5293	1.09277	0.414423	1	4223	4096	5292	4620	7312	5681	2895	3520	5162	4860	4548	8976	4602
sdaC	NC_007146	387610	386372	-11.8596	1.36265	0.00027318	0.0021376	-11.6156	1.06642	0.418412	1	-11.6088	1.07497	0.505389	1	3512	3944	5661	5721	5747	5177	2746	5065	5383	5843	6447	4727	5436
hisG	NC_007146	560577	561488	-12.9725	1.38886	0.00013117	0.00106364	-12.7953	-1.04883	0.55718	1	-12.7146	1.06324	0.575785	1	1843	1710	2418	2149	3109	2180	1501	1859	2468	2546	2378	2802	2549
ribB	NC_007146	893236	893883	-11.9	1.39575	9.00455e-05	0.000742137	-11.7518	-1.09687	0.252019	0.986442	-11.7378	-1.07625	0.507214	1	3971	3788	4675	4572	6121	5718	2747	3781	5220	4841	4499	5956	3888
NTHI0922	NC_007146	891755	891075	-12.4937	1.40839	6.31163e-05	0.000531075	-12.3144	-1.05995	0.474491	1	-12.3141	-1.05935	0.605223	1	2446	2614	3155	3191	3854	3978	1759	2521	3597	3440	2954	3733	2961
sRNA_103	NC_007146	755424	755962	-12.4692	1.41173	5.52513e-05	0.00046685	-12.3279	-1.12004	0.16194	0.851364	-12.3848	-1.21307	0.0815346	0.899412	2681	2388	3306	3621	3466	3798	1944	2638	3317	3197	3020	3067	2485
sRNA_142	NC_007146	1075228	1075439	-8.72163	1.42349	2.90712e-05	0.000251992	-8.52637	-1.04801	0.557989	1	-8.55532	-1.09144	0.426724	1	34694	33307	43919	42106	55081	52963	25022	33996	53188	45893	43231	45268	39746
NTHI1334	NC_007146	1271115	1270015	-11.8682	1.42614	3.09089e-05	0.000264501	-11.7796	-1.21716	0.0149943	0.193958	-11.6506	-1.01745	0.87939	1	3906	3843	4853	4446	6449	6321	2715	3484	4843	4573	4326	7467	3981
sRNA_169	NC_007146	1255598	1255838	-17.5788	1.42895	0.00333293	0.0221206	-17.676	-1.57843	0.000211836	0.00471924	-16.7347	2.35108	9.98663e-12	1.25332e-09	66	86	88	95	103	132	48	60	64	65	233	222	250
NTHI1637	NC_007146	1520859	1521026	-19.9642	1.42974	0.111556	0.397763	-19.674	1.08357	0.701024	1	-19.8535	-1.18215	0.474658	1	8	22	16	13	34	13	12	20	23	19	17	18	14
nadR	NC_007146	893017	891752	-11.6098	1.43246	2.38e-05	0.000207194	-11.41	-1.04813	0.559876	1	-11.3937	-1.02557	0.821977	1	4779	4512	5740	6065	6994	6888	3571	4870	6657	6428	5928	7126	5512
cysQ	NC_007146	647326	646517	-11.7079	1.44518	1.51678e-05	0.000134372	-11.5913	-1.18681	0.0334625	0.349439	-11.4899	-1.03241	0.775407	1	4326	4189	5502	4481	8172	6183	3399	3560	5999	5459	4836	6958	5520
16S_rRNA	#N/A	#N/A	#N/A	-12.5967	1.45536	1.17829e-05	0.000105313	-12.7604	-1.76444	5.51009e-12	3.56379e-10	-11.6333	2.67472	2.2626e-19	3.49485e-17	1424	4149	1631	4189	2563	1134	2967	1829	1584	1916	2611	3530	18616
NTHI0743	NC_007146	703743	703066	-15.9051	1.45923	9.59424e-05	0.000782971	-15.7703	-1.16822	0.0941265	0.65529	-15.6283	1.04359	0.718617	1	233	227	301	314	354	374	173	228	288	311	309	453	265
recN	NC_007146	79139	77463	-11.5599	1.46418	7.41556e-06	6.7785e-05	-11.3041	1.00881	0.909649	1	-11.2903	1.02774	0.798524	1	4364	4675	6485	6218	7889	7249	3506	5083	7422	7455	6086	7680	6658
16S_rRNA	#N/A	#N/A	#N/A	-12.6927	1.46832	7.52517e-06	6.84756e-05	-12.8673	-1.80702	7.89824e-13	6.09076e-11	-11.7209	2.68186	1.87481e-19	3.13719e-17	1287	3944	1466	3935	2506	1009	2772	1707	1457	1718	2504	3281	17541
pqqL	NC_007146	1639787	1642567	-14.9901	1.46885	2.32417e-05	0.000203213	-14.7887	-1.07197	0.42773	1	-14.8166	-1.11325	0.352709	1	366	455	619	561	647	756	333	485	634	582	507	646	508
pdgX	NC_007146	663496	664221	-9.98643	1.4743	4.57512e-06	4.26707e-05	-9.79685	-1.09406	0.261177	0.995552	-9.77439	-1.06139	0.589591	1	13632	14725	17213	19007	22144	21658	10922	14085	19794	20036	17336	21809	16932
oppA	NC_007146	1225786	1224161	-8.85916	1.49499	2.01311e-06	1.94633e-05	-8.6939	-1.14795	0.084177	0.618223	-8.55842	1.04927	0.655308	1	28611	30176	40915	32650	64982	41470	24532	27400	43485	42796	36949	62753	38786
pckA	NC_007146	925048	923432	-10.9438	1.5088	1.28898e-06	1.27065e-05	-10.7288	-1.0809	0.33235	1	-10.6938	-1.031	0.784372	1	6769	7350	9176	10466	11248	10832	5751	8241	9935	10017	9500	11564	9011
NTHI1392	NC_007146	1322429	1322608	-17.2824	1.51164	0.000238365	0.00188721	-17.0991	-1.13101	0.256395	0.992419	-17.1022	-1.13895	0.332499	1	91	76	122	110	155	131	77	89	123	123	126	106	103
recF	NC_007146	1111890	1110811	-12.3917	1.51877	1.07294e-06	1.06816e-05	-12.1006	1.02118	0.792011	1	-12.172	-1.08253	0.474979	1	2634	2526	3356	3833	4329	3861	2094	3122	4288	4099	3577	3560	3342
dnaA	NC_007146	1114549	1113185	-11.3929	1.52446	7.34242e-07	7.49523e-06	-11.1174	-1.00418	0.962096	1	-11.1469	-1.04724	0.677746	1	5328	5057	6573	7556	8684	7995	4109	6210	8224	8002	7497	7610	6616
NTHI1712	NC_007146	1576980	1576591	-17.6163	1.53332	0.000422847	0.00320885	-17.1406	1.30621	0.012293	0.173573	-17.3621	-1.03773	0.818746	1	57	77	93	104	129	96	52	103	153	140	94	118	83
16S_rRNA	#N/A	#N/A	#N/A	-12.4209	1.54	4.64933e-07	4.81948e-06	-12.604	-1.91825	2.93967e-15	2.94702e-13	-11.3974	2.74624	2.36012e-20	5.2657e-18	1444	4585	1905	4778	2814	1231	3626	1858	1740	2125	2752	3845	22868
16S_rRNA	#N/A	#N/A	#N/A	-12.5566	1.54216	4.42851e-07	4.61437e-06	-12.7161	-1.85878	5.80585e-14	5.29124e-12	-11.5359	2.73201	3.82032e-20	7.67121e-18	1428	4109	1668	4285	2609	1201	3278	1791	1636	1940	2559	3535	20617
hslR	NC_007146	650015	650410	-14.6168	1.55487	8.99541e-07	9.13625e-06	-14.5927	-1.45231	1.36718e-05	0.000417012	-14.1974	1.19229	0.114894	1	568	535	694	518	1369	803	431	389	649	658	520	1848	648
16S_rRNA	#N/A	#N/A	#N/A	-12.5201	1.55919	2.25798e-07	2.41531e-06	-12.6816	-1.88442	1.64781e-14	1.57327e-12	-11.4997	2.70171	9.53452e-20	1.74048e-17	1381	4263	1703	4406	2684	1268	3374	1862	1625	1961	2663	3544	21024
16S_rRNA	#N/A	#N/A	#N/A	-12.7311	1.56748	1.72214e-07	1.8578e-06	-12.9143	-1.95211	7.07425e-16	7.87993e-14	-11.7255	2.63108	9.11045e-19	1.3067e-16	1137	3735	1456	3740	2258	1116	2996	1503	1419	1649	2206	2891	17867
NTHI0176	NC_007146	160278	160559	-18.9597	1.58401	0.00427036	0.0276132	-18.8623	-1.33526	0.0689041	0.543908	-18.7384	-1.12078	0.543599	1	27	25	36	41	37	54	20	20	34	37	31	42	36
genX	NC_007146	951309	952280	-12.4887	1.58981	6.70973e-08	7.56456e-07	-12.2135	-1.04778	0.565757	1	-12.249	-1.10158	0.382972	1	2253	2367	3187	3577	3945	3946	2017	2903	3587	3768	3289	3605	2987
dnaN	NC_007146	1112992	1111892	-10.9383	1.59255	4.60181e-08	5.34927e-07	-10.629	-1.00109	0.992528	1	-10.6559	-1.04032	0.72209	1	7098	6846	8786	10426	12242	11185	5816	8592	11676	11295	10070	11143	9448
sRNA_150	NC_007146	1112999	1113153	-13.884	1.59824	9.04167e-08	1.00457e-06	-13.5974	-1.03687	0.662254	1	-13.6056	-1.04989	0.666739	1	850	907	1201	1261	1612	1477	789	1025	1438	1514	1247	1440	1261
hup	NC_007146	1320341	1317594	-10.1753	1.60817	2.27188e-08	2.7195e-07	-9.85427	1.00507	0.946577	1	-9.75242	1.15528	0.18329	1	10883	11823	15912	16482	22756	17334	10667	15639	17427	20852	20833	21866	20045
sRNA_98a	NC_007146	723542	723680	-14.7426	1.62745	6.73325e-08	7.56456e-07	-14.6314	-1.34578	0.000536582	0.010978	-14.5999	-1.28777	0.026712	0.44698	512	494	599	542	838	1022	454	465	689	543	620	729	454
impA	NC_007146	1478999	1478559	-13.9032	1.67272	4.88214e-09	6.03727e-08	-13.5554	1.0033	0.963255	1	-13.5392	1.02765	0.80063	1	758	866	1248	1174	1685	1703	707	1035	1496	1657	1153	1657	1485
sRNA_243	NC_007146	1826867	1826995	-14.9069	1.68575	8.32469e-09	1.0146e-07	-15.0215	-1.90608	2.15521e-13	1.72848e-11	-14.6051	-1.07455	0.524463	1	430	422	563	537	747	793	471	272	445	377	639	761	560
NTHI0688	NC_007146	647747	647331	-12.7162	1.75219	8.40663e-11	1.13461e-09	-12.5337	-1.31359	0.000793842	0.0157589	-12.3664	-1.04319	0.704771	1	1829	1949	2567	2090	4750	3298	1980	1616	3052	2799	2436	3875	3075
NTHI0390	NC_007146	378264	376948	-11.6126	1.76486	3.42555e-11	4.71835e-10	-11.2824	-1.07793	0.350754	1	-11.1828	1.06379	0.568174	1	4448	3859	5229	6096	9101	7220	3862	4813	7191	7467	7081	8278	7031
NTHI0476	NC_007146	451427	452074	-14.2794	1.79303	5.51816e-11	7.49798e-10	-13.9042	-1.02863	0.743292	1	-13.9417	-1.08294	0.482999	1	684	606	827	1082	1256	1264	575	866	1243	1109	1031	1103	946
Asn_tRNA	#N/A	#N/A	#N/A	-10.1789	1.79634	6.88905e-12	9.5544e-11	-10.2125	-1.81706	2.05603e-13	1.71765e-11	-9.7791	1.00174	0.983589	1	12422	10462	13171	17451	20867	19179	12272	7630	12233	11662	19230	21718	16671
Phe_tRNA	#N/A	#N/A	#N/A	-10.1854	1.79903	6.11604e-12	8.54121e-11	-10.2191	-1.81993	1.78613e-13	1.55704e-11	-9.78383	1.00275	0.976217	1	12369	10395	13101	17387	20814	19068	12232	7593	12163	11599	19197	21640	16621
NTHI1589	NC_007146	1479284	1480528	-9.52882	1.80474	4.51685e-12	6.35202e-11	-9.21446	-1.12693	0.134762	0.785883	-9.14735	-1.02814	0.803495	1	15129	17925	24137	21596	40725	31273	18153	17988	33187	29173	27745	31853	28084
hgpC	NC_007146	795930	792738	-12.8067	1.83892	2.07158e-12	2.93377e-11	-12.4379	-1.06447	0.442237	1	-12.4216	-1.04147	0.716681	1	1793	1758	2243	2954	3587	3409	1722	2351	3252	3140	2930	3387	2709
23S_rRNA	#N/A	#N/A	#N/A	-10.3765	1.86776	2.83362e-13	4.19001e-12	-10.6102	-2.49939	1.52685e-28	3.40148e-26	-9.0534	3.42842	1.84475e-29	7.4085e-27	4297	18555	6707	13985	9056	5240	22874	5626	5899	8689	12256	10880	142182
23S_rRNA	#N/A	#N/A	#N/A	-10.4062	1.86996	2.57306e-13	3.83291e-12	-10.6318	-2.47429	5.59162e-28	1.01887e-25	-9.08696	3.40563	3.61521e-29	1.20989e-26	4197	18034	6754	14116	9301	4693	22213	5629	5618	8752	12778	11132	137200
23S_rRNA	#N/A	#N/A	#N/A	-10.3224	1.87302	2.22103e-13	3.3332e-12	-10.5574	-2.51084	8.34282e-29	2.09092e-26	-8.99529	3.43833	1.36941e-29	6.87443e-27	4435	19173	7062	14566	9635	5419	23669	5796	6006	9126	13238	11477	147694
znuA	NC_007146	199946	200947	-8.50392	1.88181	1.33932e-13	2.04043e-12	-8.06086	1.01761	0.822985	1	-8.11399	-1.05902	0.603357	1	32790	36021	44294	63808	72827	64930	32687	49720	71715	67986	57266	68351	51894
23S_rRNA	#N/A	#N/A	#N/A	-10.4221	1.89057	1.01447e-13	1.55732e-12	-10.6393	-2.47257	6.09799e-28	1.01887e-25	-9.10267	3.36973	1.04369e-28	2.9939e-26	4028	17924	6527	13862	9086	4828	22186	5419	5807	8728	12394	10971	135149
23S_rRNA	#N/A	#N/A	#N/A	-10.378	1.8924	9.28068e-14	1.43565e-12	-10.6013	-2.49613	1.79967e-28	3.60833e-26	-9.03504	3.4782	4.28503e-30	4.30217e-27	4200	18339	6839	13804	9220	5258	23098	5657	5866	8832	12687	11054	144910
Ser_tRNA	#N/A	#N/A	#N/A	-19.4014	1.91984	0.000310897	0.00241395	-19.2229	-1.44586	0.0322399	0.340215	-18.9657	-1.01059	0.998491	1	20	12	27	33	28	45	17	16	28	24	48	29	21
23S_rRNA	#N/A	#N/A	#N/A	-10.4505	1.92018	2.64265e-14	4.21775e-13	-10.6811	-2.55869	7.46124e-30	2.4933e-27	-9.10171	3.45434	8.70934e-30	5.82945e-27	4011	17416	6263	12747	8313	4858	22759	5365	5348	8288	10489	9959	139856
sRNA_91	NC_007146	692510	692750	-14.429	1.9599	5.64991e-14	8.87654e-13	-14.0402	-1.10309	0.243733	0.979326	-14.146	-1.27772	0.0302827	0.486461	481	547	818	945	1045	1293	603	880	926	991	839	917	711
NTHI0310	NC_007146	291237	289693	-11.9844	1.96208	5.69294e-15	9.30773e-14	-11.563	-1.05587	0.500161	1	-11.5854	-1.09055	0.433161	1	3156	2981	3765	5799	6316	5940	3184	4272	6138	5705	5022	6030	4708
NTHI0693	NC_007146	652450	652097	-13.8744	2.01602	2.39201e-15	3.97548e-14	-13.7574	-1.65494	1.80116e-09	9.2598e-08	-13.465	-1.1014	0.389614	1	793	823	1024	837	2483	1846	803	642	1105	1092	851	2374	1112
NTHI0311	NC_007146	291592	291230	-13.6473	2.02836	1.0207e-15	1.71053e-14	-13.182	-1.02702	0.753979	1	-13.1589	1.0058	0.953466	1	966	936	1175	1838	2183	2006	902	1487	1932	1879	1583	2306	1672
nrdA	NC_007146	1806143	1808413	-9.78709	2.09254	8.58736e-18	1.54189e-16	-9.53176	-1.41781	1.42289e-05	0.000419544	-9.26801	1.01518	0.88609	1	13267	13413	17452	25137	35568	26783	14339	16017	19892	20670	25841	32230	24642
pldB	NC_007146	720763	719828	-11.8563	2.14914	9.87986e-19	1.85686e-17	-11.5976	-1.4496	4.55075e-06	0.000149578	-11.3403	-1.01548	0.892824	1	2739	3313	4382	3838	10109	6978	3720	2843	5505	5287	4246	9753	5582
asd	NC_007146	721932	720817	-9.72557	2.28119	1.23241e-21	2.63656e-20	-9.39287	-1.38879	4.35799e-05	0.00112023	-9.10831	1.06706	0.548072	1	12078	13996	18185	16526	48396	30139	16584	13531	25922	24744	23135	44464	27835
NTHI0173	NC_007146	158971	158651	-15.845	2.38433	7.61816e-19	1.44529e-17	-15.3538	-1.16452	0.0906004	0.640123	-15.3003	-1.07984	0.5169	1	199	180	241	396	468	524	232	312	375	417	385	447	372
hitB	NC_007146	161827	163347	-13.027	2.56008	1.60568e-26	3.98644e-25	-12.4053	-1.04341	0.604221	1	-12.4148	-1.05661	0.622459	1	1341	1247	1627	3084	3534	3762	1571	2402	3419	3219	2937	3243	2805
NTHI0274	NC_007146	259035	260480	-10.9586	2.80893	3.66674e-32	1.02414e-30	-10.658	-1.78795	9.08561e-13	6.74691e-11	-10.2041	1.04844	0.660873	1	4451	5120	7526	5423	27127	14000	7191	4441	9952	9295	7598	25263	11884
NTHI0174	NC_007146	159024	159233	-16.789	3.05289	8.62249e-25	2.03998e-23	-16.0462	-1.05226	0.609458	1	-16.0328	-1.02881	0.832453	1	87	86	112	218	275	332	131	202	241	276	234	274	234
nrdB	NC_007146	1808555	1809685	-10.4838	3.07217	2.22616e-37	6.78305e-36	-10.2828	-2.24418	7.68277e-23	1.02693e-20	-9.80433	-1.1578	0.183157	1	6699	6922	8837	19369	24995	20299	11030	7691	9429	9564	16588	20008	15948
NTHI0689	NC_007146	649786	647804	-9.25282	3.28847	1.2339e-41	4.13562e-40	-8.78034	-1.65007	5.74844e-10	3.11503e-08	-8.32332	1.13956	0.227904	1	12414	16315	22828	18177	95345	43671	29232	16554	36924	37294	35183	82167	52655
aspC	NC_007146	1348647	1347457	-10.2001	3.3852	2.30664e-43	8.138e-42	-9.74555	-1.74051	8.21409e-12	5.14664e-10	-9.33085	1.0203	0.849816	1	6571	8515	11144	10160	48631	27326	13468	7497	20297	17683	12530	48757	19950
hxuA	NC_007146	359163	361928	-11.0755	3.53925	4.71309e-46	1.75519e-44	-10.2409	-1.07452	0.369497	1	-10.1517	1.05094	0.645414	1	4237	4002	5707	12375	18353	13752	8782	11584	12489	15595	15051	14587	15557
gdhA	NC_007146	265317	266666	-8.23365	3.6157	9.43747e-48	3.72132e-46	-7.62235	-1.49639	5.44613e-07	2.14108e-05	-7.35321	-1.03182	0.778145	1	21178	32769	46123	40867	178200	105935	65931	33112	92863	88394	78277	119036	106426
asnC	NC_007146	650888	650436	-13.1028	3.6396	9.09385e-47	3.45051e-45	-12.7977	-2.3031	1.42627e-23	2.04263e-21	-12.0579	1.21197	0.0774726	0.883892	878	1119	1370	929	8033	3605	1590	722	2166	1887	1172	10027	2406
iga1	NC_007146	1110584	1105200	-7.79336	3.73576	6.25986e-50	2.51772e-48	-6.85562	1.0174	0.824919	1	-6.84745	1.02737	0.800365	1	38760	39609	53523	135458	170559	143962	83853	118993	153152	163356	140717	161763	141370
NTHI1707	NC_007146	1573710	1572874	-9.69163	3.83369	1.45182e-51	5.95837e-50	-8.74943	-1.00222	0.980765	1	-8.81792	-1.10356	0.370564	1	10236	10842	13743	42136	39985	40530	22127	33764	41508	40163	37029	35811	33297
hemR	NC_007146	186076	188313	-12.324	4.10673	1.64275e-55	7.34125e-54	-11.3941	-1.09204	0.274002	0.99718	-11.3186	1.0163	0.878728	1	1629	1569	2256	6086	7421	7364	3547	4786	6408	6604	6094	7886	6002
hgpD	NC_007146	692888	696042	-11.9956	4.22856	9.59544e-58	4.70645e-56	-10.9586	1.03144	0.696166	1	-11.1422	-1.25304	0.0410326	0.592396	2092	1944	2691	8677	8757	8088	5032	7423	9555	8401	7004	7143	5809
sRNA_168	NC_007146	1254651	1254932	-15.236	4.50285	1.36744e-53	5.97809e-52	-15.5614	-6.82166	5.47443e-84	2.74406e-81	-14.7211	-2.12901	8.66562e-11	9.66698e-09	223	194	272	854	974	1042	509	94	132	172	441	439	398
nrdD	NC_007146	81908	84031	-10.9932	4.5932	4.2716e-64	2.32167e-62	-10.1047	-1.29355	0.00134759	0.0254898	-9.89237	1.03635	0.739548	1	3954	3861	5095	16587	22881	17452	8793	10581	14788	14652	15921	22277	16121
sRNA_168a	NC_007146	1245709	1245779	-15.6169	4.91641	1.1232e-56	5.25293e-55	-18.4483	-240.343	5.00408e-212	1.00332e-208	-15.1216	-2.39002	2.48465e-13	3.32611e-11	161	147	198	698	778	813	416	3	4	2	313	308	292
ppc	NC_007146	1335368	1332729	-11.1548	5.04243	4.9019e-71	3.08054e-69	-10.484	-1.92185	1.13833e-15	1.20123e-13	-9.91742	1.1396	0.228071	1	2645	3643	4824	3572	38584	14304	7707	3394	12539	10258	5047	41951	11057
NTHI0785	NC_007146	741038	742696	-12.3682	5.08423	5.37823e-71	3.27746e-69	-11.1856	1.04985	0.539823	1	-11.1877	1.04592	0.678143	1	1491	1385	1853	6756	7747	7708	3978	6407	8249	7218	6626	10020	5725
NTHI0175	NC_007146	160077	159322	-14.3172	5.72416	9.71233e-77	6.5105e-75	-13.0504	1.04804	0.566884	1	-12.9538	1.1949	0.105359	1	351	374	423	1803	2137	1932	1224	1711	2003	2303	2348	2208	2354
asnA	NC_007146	651042	652034	-10.4162	5.75162	1.62401e-81	1.16639e-79	-9.82002	-2.43081	4.36121e-27	6.72632e-25	-9.14983	1.04026	0.713513	1	3889	6056	7369	8386	61107	27412	15349	5701	16457	14481	10937	62671	20179
tonB	NC_007146	346968	346174	-10.5051	6.40537	3.06562e-90	2.56874e-88	-9.12055	1.10249	0.217204	0.937514	-9.20683	-1.02375	0.833943	1	4459	4755	6134	29030	33068	29140	15948	24314	36492	33928	26653	30888	26815
exbD	NC_007146	347421	346978	-11.1322	6.69113	1.18793e-93	1.03866e-91	-9.81161	-1.03514	0.667259	1	-9.83971	-1.0771	0.500626	1	3131	2940	3588	18107	20687	21168	10773	14898	20195	19602	16695	20332	16138
NTHI0783	NC_007146	739300	741045	-12.3562	6.75324	1.11069e-93	1.01527e-91	-10.9552	1.07	0.393656	1	-11.1395	-1.20752	0.0874639	0.942539	1210	1245	1698	8237	8637	9032	4542	8037	9197	8544	7011	7839	5588
exbB	NC_007146	347877	347425	-11.6234	7.07721	3.95143e-98	3.78396e-96	-10.2519	-1.02027	0.804435	1	-10.2357	1.00208	0.980721	1	2123	2064	2498	12644	16013	16085	7475	10771	14803	15115	12528	15618	13726
hfeA	NC_007146	455630	454749	-8.0607	7.97326	3.38385e-109	3.58154e-107	-6.61099	-1.03147	0.699289	1	-6.64493	-1.08257	0.471085	1	19432	24566	31104	171862	209477	178752	94133	137477	189981	176167	156998	189028	140309
hfeD	NC_007146	452984	452169	-11.2682	8.04263	2.35342e-109	2.62929e-107	-9.84415	-1.07804	0.347766	1	-9.89107	-1.15175	0.199302	1	2092	2637	3369	18000	21490	20253	10828	14530	20046	17742	17150	17774	14612
[truncated: 25 more rows]
